# Supplementary material for: Human nasal wash RNA-Seq reveals distinct cell-specific innate immune responses in influenza versus SARS-CoV-2
Source: JCI Insight. 2021 Nov 22;6(22):e152288. doi: 10.1172/jci.insight.152288 (PMC8663782; doi:10.1172/jci.insight.152288)
Supplement: Supplemental data set 1 [file jciinsight-6-152288-s097.xlsx]

## Sheet: sampleInfoSheet
Supplemental File 1. Donor Status
sample ID	donor number	age (years)	sex	ethnicity (per investigator)	location, oxygen requirements on day of sample collection	disease status	disease severity on day of sample collection	sample collection date	symptom duration (days) at sample collection; highlighting indicates balanced samples	machineID	rawDataDir	rawDataSubdir	plates	included	viralCountsFile	cells	used	RBCs
Cov04	2	56	M	Hispanic	inpatient ward, on room air	COVID-19	mild	2020-05-15	asymptomatic	NB501	./aderr/COVID/2020-07-25/	Analysis/report3185/UMI_count_final_after_tophat2/	4	1	NA	113	113
Cov05	3	62	F	White	inpatient ward, on room air	COVID-19	moderate	2020-05-18	8	NS500	./raw_sequence_data/2020-06-15/	Analysis/report3023/UMI_count_final_after_tophat2/	4	1	NA	1833	1833
Cov06	4	58	F	Black	inpatient ward, on room air	COVID-19	moderate	2020-05-18	13	NS500	./raw_sequence_data/2020-06-15/	Analysis/report3023/UMI_count_final_after_tophat2/	4	1	NA	1044	1044
Cov12	7	82	M	White	inpatient ward, on 2-3 liters O2	COVID-19	moderate	2020-05-28	7	NS500	./raw_sequence_data/2020-06-15	Analysis/report3023/UMI_count_final_after_tophat2/	4	1	NA	211	211
Cov14	9	68	M	Hispanic	inpatient ward, on room air	COVID-19	moderate	2020-06-03	12	NS500	./aderr/COVID/2020-07-31/	Analysis/report3213/UMI_count_final_after_tophat2/	4	1	NA	303	303
Cov15	8	64	M	Asian	intpatient ICU, intubated, on 60% FiO2	COVID-19	severe	2020-06-03	12	NS500	./raw_sequence_data/2020-06-15/	Analysis/report3023/UMI_count_final_after_tophat2/	4	1	NA	1210	1210
Cov16N	8	64	M	Asian	inpatient ICU, intubated, on 60% FiO2	COVID-19	severe	2020-06-13	26	NS500	./aderr/COVID/2020-07-31/	Analysis/report3213/UMI_count_final_after_tophat2/	4	1	NA	528	528
Cov10N	9	61	F	Hispanic	inpatient ICU, intubated, on 60% FiO2	COVID-19	severe	2020-05-27	30	NS500	./aderr/COVID/2020-07-30/	Analysis/report3208/UMI_count_final_after_tophat2/	4	1	NA	427	427
HC42	10	56	M	not recorded		healthy		2019-02-22		NS500	./aderr/COVID/healthy/	Analysis2/report3129/UMI_count_final_after_tophat2/	5	1	NA	2935	2935
HC17	11	50	M	not recorded		healthy		2020-07-08		NB501	./aderr/COVID/2020-07-24/	Analysis/report3174/UMI_count_final_after_tophat2/	4	1	NA	145	145
HC27	12	63	F	not recorded		healthy		2018-09-18		NB501	./aderr/COVID/2020-07-24/	Analysis/report3174/UMI_count_final_after_tophat2/	5	1	NA	538	538
HC33	13	47	F	not recorded		healthy		2018-12-05		NB501	./aderr/COVID/2020-07-24/	Analysis/report3174/UMI_count_final_after_tophat2/	5	1	NA	1558	1558
HC36	14	35	F	not recorded		healthy		2019-01-17		NB501	./aderr/COVID/2020-07-24/	Analysis/report3174/UMI_count_final_after_tophat2/	5	1	NA	199	199
HC03	15	46	M	not recorded		healthy		2020-05-15		NB501	./aderr/COVID/2020-07-25/	Analysis/report3185/UMI_count_final_after_tophat2/	4	1	NA	254	254
f72	22	47	M	White	inpatient ward, on room air	fluA	moderate	2020-01-28	2	NB501	./aderr/COVID/2020-09-30/	Analysis/report3466/UMI_count_final_after_tophat2/	4	1	NA	2188	2188	116
f72a	22	47	M	White	inpatient ward, on room air	fluA	moderate	2020-01-29	3	NB501	./aderr/COVID/2020-09-30/	Analysis/report3466/UMI_count_final_after_tophat2/	4	1	NA	2000	2000	21
f72b	22	47	M	White	inpatient ward, on room air	fluA	moderate	2020-01-30	4	NB501	./aderr/COVID/2020-09-30/	Analysis/report3466/UMI_count_final_after_tophat2/	4	1	NA	1826	1826	61
f78	23	53	M	White	inpatient ward, on room air	fluA	mild	2020-02-14	minimal symptoms	NB501	./aderr/COVID/2020-10-03/	Analysis/f78/report3598/UMI_count_final_after_tophat2/	4	1	NA	1829	1829
f78a	23	53	M	White	inpatient ward, on room air	fluA	mild	2020-02-21	minimal symptoms	NS500	./aderr/COVID/2020-09-16/	Analysis_fluA/report3385/UMI_count_final_after_tophat2/	4	1	NA	484	484
f79	24	78	M	Black	inpatient ward, on room air	fluA	moderate	2020-02-14	3	NB501	./aderr/COVID/2020-10-03/	Analysis/f79/report3599/UMI_count_final_after_tophat2/	4	1	NA	627	627
f82	25	54	M	White	inpatient ward, on 4 liters O2 at baseline	fluA	moderate	2020-02-27	3	NB501	./aderr/COVID/2020-09-27/	Analysis/report3437/UMI_count_final_after_tophat2/	4	1	NA	230	230	3
f82a	25	54	M	White	inpatient ward, on 4 liters O2 at baseline	fluA	moderate	2020-02-28	4	NB501	./aderr/COVID/2020-09-27/	Analysis/report3437/UMI_count_final_after_tophat2/	4	1	NA	1362	1362	6
f82b	25	54	M	White	inpatient ward, on 4 liters O2 at baseline	fluA	moderate	2020-03-02	7	NS500	./aderr/COVID/2020-09-16/	Analysis_fluA/report3385/UMI_count_final_after_tophat2/	4	1	NA	2623	2623	23
f83	26	58	M	White	outpatient, on room air	fluA	mild	2020-02-28	2	NB501	./aderr/COVID/2020-09-27/	Analysis/report3437/UMI_count_final_after_tophat2/	4	1	NA	1784	1784
f83a	26	58	M	White	outpatient, on room air	fluA	mild	2020-03-05	8	NB501	./aderr/COVID/2020-09-27/	Analysis/report3437/UMI_count_final_after_tophat2/	4	1	NA	676	676
f84	27	40	M	Asian	inpatient ICU, intubated, on 30% FiO2	fluA	severe	2020-03-10	15	NS500	./aderr/COVID/2020-09-16/	Analysis_fluA/report3385/UMI_count_final_after_tophat2/	4	1	NA	1724	1724	16
f80	28	53	F	Hispanic	inpatient ward, on room air	fluA	moderate	2020-02-20	7	NB501	./aderr/COVID/2020-10-03/	Analysis/f80/report3600/UMI_count_final_after_tophat2/	4	1	NA	1191	1191
f81	29	41	F	Hispanic	outpatient, on room air	fluA	mild	2020-02-21	1	NB501	./aderr/COVID/2020-10-03/	Analysis/f81/report3601/UMI_count_final_after_tophat2/	4	1	NA	227	227
