# Supplementary material for: Human nasal wash RNA-Seq reveals distinct cell-specific innate immune responses in influenza versus SARS-CoV-2
Source: JCI Insight. 2021 Nov 22;6(22):e152288. doi: 10.1172/jci.insight.152288 (PMC8663782; doi:10.1172/jci.insight.152288)
Supplement: Supplemental data set 2 [file jciinsight-6-152288-s098.xlsx]

## Sheet: General stats
Supplemental File 2. Cell Statistics
Total cells:	29406
total transcripts:	46785109
average transcripts/cell:	1591
average genes/cell:	702.9
Cell counts:	COVID-19	healthy	fluA
	5669	5629	18108

## Sheet: cellType and Group
Supplemental File 2. Cell Statistics
FULL DATA SET:::::::::::::::::::::																		Supplemental File 2. Cell Statistics
						COVID-19								Healthy						fluA
cellType	COVID-19	healthy	fluA		cellType	Cov04	Cov05	Cov06	Cov12	Cov14	Cov15	Cov16N	Cov10N	HC42	HC17	HC27	HC33	HC36	HC03	f72	f72a	f72b	f78	f78a	f79	f82	f82a	f82b	f83	f83a	f84	f80	f81
naiveB	231	6	30		naiveB	0	216	2	1	0	1	10	1	3	1	0	1	0	1	0	0	1	0	0	0	0	2	26	0	0	1	0	0
memory1B	91	17	3		memory1B	0	71	7	2	1	2	8	0	11	1	0	0	0	5	0	0	0	0	0	0	0	1	2	0	0	0	0	0
ABC	701	29	28		ABC	2	619	20	11	1	18	28	2	21	1	0	3	0	4	0	1	1	0	0	7	0	2	11	0	2	1	0	3
transB	70	25	47		transB	0	55	11	1	0	0	2	1	4	18	0	1	0	2	0	0	1	0	0	0	0	0	42	0	1	3	0	0
unk_B	156	6	3		unk_B	0	153	0	0	0	2	1	0	4	1	0	1	0	0	0	0	0	0	0	1	0	0	1	0	0	1	0	0
plasma	47	8	1		plasma	0	42	0	0	2	1	2	0	0	8	0	0	0	0	0	0	0	0	0	0	0	0	1	0	0	0	0	0
pDC	35	30	62		pDC	2	17	4	0	1	4	7	0	17	5	2	3	3	0	1	3	4	0	0	16	4	2	10	0	0	1	14	7
CD4_T	155	73	398		CD4_T	1	120	8	7	1	6	6	6	11	48	0	9	2	3	9	7	24	1	0	6	10	6	305	1	9	11	4	5
CD8_T	61	23	200		CD8_T	5	43	2	6	0	1	0	4	8	9	0	1	0	5	14	10	8	0	0	54	8	11	32	14	15	4	22	8
prolifT	22	2	85		prolifT	0	16	0	2	3	0	0	1	0	0	0	0	0	2	0	1	1	0	0	8	0	3	61	3	2	2	2	2
unk_T	32	3	84		unk_T	0	26	1	1	0	0	1	3	2	0	0	0	0	1	2	0	3	0	0	1	0	1	73	1	1	0	1	1
G5a_naive	833	684	2417		G5a_naive	1	92	461	47	4	58	135	35	269	19	36	259	0	101	4	13	62	1033	389	9	2	102	365	127	100	196	1	14
G5b	29	20	1275		G5b	8	3	1	5	1	0	0	11	14	0	0	6	0	0	17	307	27	19	1	8	12	162	5	185	7	4	520	1
G5a-b_int	63	73	3734		G5a-b_int	20	26	0	2	2	0	1	12	50	1	2	16	0	4	291	830	965	72	1	13	17	271	134	1026	14	45	13	42
G5c_aged	455	934	1806		G5c_aged	2	23	50	16	0	63	11	290	898	0	12	18	1	5	7	22	55	219	26	3	4	41	145	67	253	960	3	1
unk_neut	565	2190	3410		unk_neut	6	188	134	35	9	92	58	43	1484	10	103	528	7	58	80	136	322	303	32	22	18	586	1065	184	166	428	42	26
M1-mac	58	51	269		M1-mac	1	7	4	4	3	3	25	11	29	1	3	18	0	0	4	33	25	47	19	69	0	28	11	2	4	12	10	5
M1-mac-exp	58	0	808		M1-mac-exp	39	2	2	5	10	0	0	0	0	0	0	0	0	0	12	27	2	6	4	116	23	18	0	107	3	1	431	58
M2-mac	274	88	250		M2-mac	17	14	9	21	137	33	40	3	81	1	2	4	0	0	3	22	11	3	0	40	4	20	35	14	51	13	26	8
IFNexp-mac	7	1	141		IFNexp-mac	2	0	0	0	1	2	1	1	1	0	0	0	0	0	0	1	0	1	5	5	0	1	0	0	3	0	97	28
alveol-like-like-mac	0	0	22		alveol-like-mac	0	0	0	0	0	0	0	0	0	0	0	0	0	0	0	0	0	0	0	0	0	0	0	0	22	0	0	0
unk_mac	26	12	243		unk_mac	1	0	4	9	1	2	8	1	8	0	1	2	0	1	2	2	9	37	7	20	0	74	52	1	0	38	0	1
basal	15	685	52		basal	0	0	0	1	0	8	6	0	0	0	8	671	3	3	19	11	3	3	0	1	1	0	13	1	0	0	0	0
hillock	879	8	66		hillock	1	12	206	26	6	507	120	1	0	0	5	0	2	1	12	3	5	0	0	11	0	0	15	7	7	1	0	5
goblet+club	46	33	443		goblet+club	0	15	0	0	4	1	26	0	0	17	3	1	7	5	118	22	108	21	0	159	1	3	2	1	3	1	4	0
ciliated	54	9	85		ciliated	2	26	0	0	8	2	16	0	1	3	0	0	0	5	17	18	3	2	0	5	5	4	1	28	0	0	0	2
unk_epi	298	619	2146		unk_epi	3	47	118	9	3	101	16	1	19	1	361	16	174	48	1018	498	126	62	0	53	114	24	211	15	13	1	1	10
unk_COVID	408	0	0		unk_COVID	0	0	0	0	105	303	0	0	0	0	0	0	0	0	0	0	0	0	0	0	0	0	0	0	0	0	0	0
						COVID-19								Healthy						fluA
cellGroup	COVID-19	healthy	fluA		cellGroup	Cov04	Cov05	Cov06	Cov12	Cov14	Cov15	Cov16N	Cov10N	HC42	HC17	HC27	HC33	HC36	HC03	f72	f72a	f72b	f78	f78a	f79	f82	f82a	f82b	f83	f83a	f84	f80	f81
Bcell	1331	121	174		Bcell	4	1173	44	15	5	28	58	4	60	35	2	9	3	12	1	4	7	0	0	24	4	7	93	0	3	7	14	10
Tcell	270	101	767		Tcell	6	205	11	16	4	7	7	14	21	57	0	10	2	11	25	18	36	1	0	69	18	21	471	19	27	17	29	16
epithelial	1292	1354	2792		epithelial	6	100	324	36	21	619	184	2	20	21	377	688	186	62	1184	552	245	88	0	229	121	31	242	52	23	3	5	17
neutrophil	1945	3901	12642		neutrophil	37	332	646	105	16	213	205	391	2715	30	153	827	8	168	399	1308	1431	1646	449	55	53	1162	1714	1589	540	1633	579	84
macro	423	152	1733		macro	60	23	19	39	152	40	74	16	119	2	6	24	0	1	21	85	47	94	35	250	27	141	98	124	83	64	564	100
unk_COVID	408	0	0		unk_COVID	0	0	0	0	105	303	0	0	0	0	0	0	0	0	0	0	0	0	0	0	0	0	0	0	0	0	0	0

## Sheet: balanced set
Supplemental File 2. Cell Statistics
BALANCED DATA SET:::::::::::::::::::::
						COVID-19					Healthy						fluA
cellGroup	COVID-19	healthy	fluA		cellGroup	Cov05	Cov06	Cov12	Cov14	Cov15	HC42	HC17	HC27	HC33	HC36	HC03	f72b	f82b	f83a	f84	f80
Bcell	331	48	31		Bcell	248	40	15	4	24	15	15	0	6	0	12	3	19	3	6	0
Tcell	87	57	225		Tcell	49	11	16	4	7	17	17	0	10	2	11	36	116	27	17	29
neutrophil	858	1659	4656		neutrophil	262	262	105	16	213	650	30	153	650	8	168	1179	1179	540	1179	579
macro	176	58	463		macro	23	19	39	55	40	25	2	6	24	0	1	47	98	83	64	171
epithelial	597	741	239		epithelial	100	220	36	21	220	20	21	226	226	186	62	104	104	23	3	5
pDC	14	18	17		pDC	5	4	0	1	4	5	5	2	3	3	0	4	6	0	1	6

## Sheet: viral transcripts
Supplemental File 2. Cell Statistics
SARS.CoV2 & fluA transcripts:
by donor:
	COVID-19								Healthy						fluA
	Cov04	Cov05	Cov06	Cov12	Cov14	Cov15	Cov16N	Cov10N	HC42	HC17	HC27	HC33	HC36	HC03	f72	f72a	f72b	f78	f78a	f79	f82	f82a	f82b	f83	f83a	f84	f80	f81
SARS.CoV2	19	0	0	29	8	0	0	1	0	0	0	0	0	0	0	0	0	0	0	0	0	0	0	0	0	0	0	0
influenzaA	0	0	0	0	0	0	0	0	0	0	0	0	0	0	223	2	0	15	0	13	11	11	0	167	0	1	6	9
by disease status:
	COVID-19	healthy	fluA
SARS.CoV2	57	0	0
influenzaA	0	0	458
by cell group:
	SARS.CoV2	influenzaA
Bcell	1	2
Tcell	1	8
epithelial	3	181
neutrophil	26	216
macro	26	51
unk_COVID	0	0
by cell type:
	SARS.CoV2	influenzaA
naiveB	0	0
memoryB1	0	0
ABC	1	0
transB	0	0
unk_B	0	0
plasma	0	0
pDC	0	2
CD4_T	1	2
CD8_T	0	5
prolifT	0	0
unk_T	0	1
G5a_naive	1	9
G5b	2	25
G5a-b_int	2	82
G5c_aged	4	11
unk_neut	17	89
M1-mac	0	2
M1-mac-exp	11	38
M2-mac	14	9
IFNexp-mac	0	2
alveol-like-like-mac	0	0
unk_mac	1	0
basal	0	1
hillock	2	2
goblet+club	0	14
ciliated	1	20
unk_epi	0	144
unk_COVID	0	0
viral transcripts per cell:
transcripts/cell	SARS-CoV2	fluA
1	39	296
2	6	56
3	2	21
4	0	9
5	0	5
6	0	4
7	1	2
8	0	1
9	0	6
10	1	4
11	0	5
12	0	5
13	1	2
14	0	5
15	0	1
17	0	2
19	0	3
21	1	0
22	0	2
24	0	1
27	0	2
29	1	1
30	0	1
31	1	2
35	0	1
41	0	2
43	0	1
45	0	2
51	0	1
57	1	1
63	0	1
67	0	2
74	1	0
76	1	0
77	0	1
79	0	1
88	0	1
132	0	1
154	0	1
215	0	1
227	0	1
236	0	1
256	0	1
266	0	1
294	0	1
2060	1	0
