# Supplementary material for: Human nasal wash RNA-Seq reveals distinct cell-specific innate immune responses in influenza versus SARS-CoV-2
Source: JCI Insight. 2021 Nov 22;6(22):e152288. doi: 10.1172/jci.insight.152288 (PMC8663782; doi:10.1172/jci.insight.152288)
Supplement: Supplemental data set 3 [file jciinsight-6-152288-s099.xlsx]

## Sheet: Bcell - COVID vs healthy
Supplemental File 3. Cell Subtypes–All Donors
Bcell_all	logFC	LR	FDR		naiveB	logFC	LR	FDR		transB	logFC	LR	FDR		memoryB1	logFC	LR	FDR		ABC	logFC	LR	FDR		pDC	logFC	LR	FDR
MTRNR2L1	1.45543	44.1269	1.07832e-08		<too few healthy cells>					ARPC2	2.07206	25.0827	0.00326631		MTRNR2L1	2.66697	22.4134	0.00267419		XIST	2.18159	19.757	0.0018065		IFIT2	2.95407	21.9205	0.00387144
HLA-DQA2	1.42359	50.8424	4.81156e-10							FOSB	-2.40767	36.8034	1.5541e-05		XIST	2.46931	17.5882	0.0214493		HLA-DQA2	1.7867	23.1915	0.000411242		IFIT3	2.65601	17.3892	0.0214015
XIST	1.17102	19.8843	0.000572639												MT-ATP6	-1.18544	22.1705	0.00273129		PAK1	1.506	15.2306	0.010318		G0S2	2.60777	13.3324	0.0480511
IFIT2	1.11256	16.659	0.00222842												HLA-C	-1.19615	17.8135	0.0206842		HIST1H1E	1.47459	14.1223	0.0153621		RSAD2	2.59338	13.3234	0.0480511
SYK	1.01831	31.0978	3.72938e-06												MT-ND4	-1.49416	20.9959	0.0045808		CYBB	1.42034	17.4339	0.00441631		ISG15	2.40352	15.488	0.0318252
FCRL4	0.973914	20.834	0.000377871												HLA-DQB1	-1.54174	27.838	0.000240696		ERAP2	1.39359	14.4829	0.0135071		TNFSF10	2.37772	16.5902	0.0225688
MKI67	0.922527	13.1698	0.0100189												TSC22D3	-1.64912	22.9384	0.00228921		CD27	1.1408	10.9314	0.0490532		CCR7	2.17051	13.9557	0.0430456
SMPD3	0.91603	22.4655	0.000181264												SNX9	-1.69946	17.7982	0.0206842		RP11-864I4.3	-0.503718	14.3825	0.0137564		PTPRCAP	2.01702	14.9791	0.0374786
CCR1	0.886158	13.2628	0.00961597												HLA-DQA1	-1.75023	28.2839	0.000238221		VGF	-0.503718	14.3825	0.0137564		XAF1	1.9848	14.9632	0.0374786
IL16	0.878824	19.9969	0.00054904												MT-CYB	-1.83045	28.2108	0.000238221		AK4	-0.531108	10.9288	0.0490532		EIF2AK2	1.88577	13.7161	0.0455839
IFI27	0.870199	18.9471	0.000844429												MT-CO1	-1.84434	45.1653	1.98255e-07		MIR17HG	-0.532073	10.9353	0.0490532		RPLP0	-1.12551	14.4637	0.0425997
GBP1	0.865605	10.3707	0.0323948												CTNNB1	-1.89785	16.1722	0.0395748		RP11-520H14.7	-0.549893	11.1201	0.046137		RPL10	-1.12712	14.8328	0.0391045
COBLL1	0.844943	15.5318	0.00361439												ZNF395	-1.90926	16.6256	0.0332329		RN7SL200P	-0.549893	11.1201	0.046137		MT-RNR1	-1.22845	16.8236	0.0220431
PTPRCAP	0.837574	26.1864	3.48283e-05												HLA-DRB5	-2.05697	27.2003	0.000286892		HLA-E	-0.566786	11.9463	0.0349844		HSP90AA1	-1.25287	13.3643	0.0480511
KCTD12	0.834701	15.6764	0.00340712												MT-ND5	-2.42391	41.6625	5.93758e-07		RPS14	-0.569381	12.7477	0.0261299		HLA-DRB1	-1.27954	17.0578	0.0220431
STK17A	0.824151	19.2803	0.000738321												RPS4Y1	-2.73245	36.4311	5.77187e-06		TPT1	-0.57089	14.0379	0.0156699		HNRNPA2B1	-1.31856	14.3321	0.0425997
ARPC5	0.813226	28.842	1.034e-05																	RP11-582J16.5	-0.577743	11.236	0.0440523		FTH1	-1.41783	19.9423	0.00841313
RP5-900K19.2	0.809833	25.0344	5.79197e-05																	RPL11	-0.582516	11.6245	0.0393815		MALAT1	-1.54912	13.3882	0.0480511
CD24	0.802918	11.821	0.0177521																	EEF1A1	-0.590276	14.8298	0.0119469		HLA-DQA1	-1.67973	14.235	0.0425997
ITGB7	0.802662	15.1115	0.00432845																	RPS3A	-0.599713	12.4855	0.0286393		UBC	-1.74593	21.6693	0.00387144
LBH	0.792572	12.7806	0.0117197																	RPL10	-0.614623	11.7834	0.0373082		SAT1	-1.74886	18.655	0.0123828
ACTB	0.766018	32.8083	1.7521e-06																	RP11-709D24.5	-0.624065	11.1061	0.0463447		ARL4C	-1.7503	14.2278	0.0425997
CYBB	0.740538	15.2446	0.00412771																	RPL5	-0.626029	13.5674	0.0187374		LDHA	-1.76618	16.9348	0.0220431
GPR34	0.735721	10.8773	0.0263746																	AK1	-0.633127	12.1923	0.0323575		ID2	-1.7974	14.0522	0.0426149
FAM208A	0.716182	12.3006	0.0144011																	RP11-98D18.15	-0.644646	11.4891	0.0406835		SUPT5H	-1.88684	14.6367	0.0402154
LTB	0.70359	12.3586	0.0141548																	RPL18	-0.646592	12.6594	0.0269469		SPAG9	-1.89184	16.7093	0.0220431
CXCR3	0.702056	12.4749	0.01347																	RPL12	-0.647061	11.3298	0.0427783		DUSP1	-1.91718	13.3861	0.0480511
PRDX5	0.701462	12.5465	0.0130664																	RP11-2O17.2	-0.64847	11.5027	0.0405211		RGS2	-1.91875	14.2209	0.0425997
IFI27L2	0.699481	14.6852	0.00519019																	RP11-753A21.2	-0.64847	11.5027	0.0405211		H2AFV	-1.92347	13.8515	0.044687
SMIM14	0.697716	15.1437	0.00428185																	BNIP3	-0.649991	10.9802	0.0484881		NUP58	-1.92715	14.0137	0.0426149
ADGRG5	0.692972	10.4845	0.031106																	RP11-11M20.4	-0.649993	10.9802	0.0484881		ANXA1	-1.93746	14.6836	0.0402081
CYB561A3	0.686745	11.6949	0.0186951																	PBX4	-0.649994	10.9802	0.0484881		GID8	-1.94976	14.1925	0.0425997
RNASE6	0.676579	10.4439	0.0315213																	RP11-572O17.1	-0.651683	11.3552	0.0424659		EDEM1	-1.95956	16.7839	0.0220431
SNRPN	0.674214	10.6833	0.0285414																	AC005593.2	-0.652083	11.5153	0.0405211		CST7	-1.96322	13.4142	0.0480511
GPR82	0.665788	9.91276	0.0389986																	RP11-295D4.1	-0.653622	11.2345	0.0440523		TNFSF13	-1.97584	13.4194	0.0480511
DHRS9	0.650557	17.152	0.00181956																	MCM3APAS	-0.666404	13.1001	0.0224996		FAM133B	-1.98262	13.3278	0.0480511
MS4A1	0.632989	13.1401	0.0100617																	RNU6-1316P	-0.667964	11.5682	0.0400422		HECTD1	-1.99104	15.2997	0.0341265
TNFSF10	0.631379	10.9366	0.0257802																	RPL30	-0.675271	15.1802	0.0104636		MYD88	-2.03756	13.738	0.0455839
ABI3	0.626287	10.8599	0.026555																	CTLA4	-0.685916	12.1104	0.0327626		TNFSF12-TNFSF13	-2.0478	14.1195	0.0426149
CTSH	0.623229	11.1391	0.0237408																	AC073987.1	-0.687487	11.6348	0.0393651		CXCL16	-2.07178	14.398	0.0425997
RBX1	0.614658	10.2367	0.0339619																	HLA-A	-0.694443	15.2994	0.0101302		RREB1	-2.08159	15.1357	0.0361589
ETFB	0.611582	9.70791	0.042049																	RPS16	-0.694653	15.0744	0.0108044		PURB	-2.10154	13.5384	0.0480511
NDUFC2	0.607904	10.3406	0.0327677																	RPS12	-0.704352	16.9282	0.00523552		NDUFA4	-2.10165	15.9661	0.0271895
AARS	0.606114	13.2649	0.00961597																	RPL9	-0.705994	17.1042	0.00484212		CIITA	-2.10184	13.6026	0.0476175
RPS6KA1	0.601404	9.40225	0.0476091																	RPS6	-0.719301	21.1143	0.00107664		BCAR3	-2.11608	14.261	0.0425997
SUB1	0.597223	11.1545	0.0235763																	RPS3	-0.728071	17.2074	0.00472594		DCAF5	-2.12071	16.0706	0.0266164
SH3BP1	0.58146	12.764	0.0117813																	RAB38	-0.730724	11.8734	0.0358002		AKAP13	-2.1257	26.697	0.000602066
AGGF1	0.572476	9.56069	0.0450094																	MT-ATP6	-0.735665	12.3618	0.0300078		EZR	-2.16523	26.1144	0.000678359
NDUFC2-KCTD14	0.569349	9.95757	0.0382542																	RPL23	-0.746705	14.0433	0.0156699		KDM5B	-2.1665	15.7244	0.028963
MTHFD1	0.559464	9.57679	0.0447144																	GAS6-AS1	-0.750819	13.9107	0.0163617		DSE	-2.16727	18.2315	0.0145551
CD52	0.557721	9.971	0.0381062																	RPS7	-0.751987	14.4869	0.0135071		FOSB	-2.20998	16.2065	0.0256593
SP140	0.554733	9.55818	0.0450215																	HLA-B	-0.753716	24.5683	0.00024367		CLDND1	-2.2191	13.7503	0.0455839
ACTG1	0.54516	17.8958	0.00133248																	RPS23	-0.767478	24.0634	0.000294071		B3GNT5	-2.24025	18.7643	0.0123828
UFD1L	0.525857	10.2035	0.0345379																	RPS19	-0.774634	18.3519	0.0030047		AHR	-2.25134	16.8101	0.0220431
GABPA	0.525113	9.75008	0.0414631																	RP11-66N24.3	-0.804602	14.0902	0.0154013		SGK1	-2.26756	16.9125	0.0220431
MACROD2	0.519643	13.0331	0.0105264																	H3F3A	-0.811908	13.1021	0.0224996		DDAH2	-2.29089	15.8063	0.0286305
ARPC2	0.513965	16.6961	0.00219585																	RPL36A	-0.812335	11.0251	0.0478308		GPAT3	-2.31832	14.7125	0.0402081
TARS2	0.491187	13.3098	0.0094266																	GAPDH	-0.818312	15.2297	0.010318		SLC1A4	-2.32212	16.3697	0.0244132
AIFM1	0.489817	9.795	0.0408739																	LYN	-0.819727	11.6058	0.0396423		TXNRD1	-2.33435	19.2025	0.0106213
YWHAB	0.48968	9.73518	0.0417235																	ZFP92	-0.820493	16.5372	0.00610731		H2AFZ	-2.33915	24.9685	0.00105301
GPT2	0.489593	10.4321	0.0316057																	ERF	-0.820825	15.9012	0.00791305		ZNF331	-2.34507	14.0464	0.0426149
CORO1A	0.464352	11.7949	0.0179501																	DCAF15	-0.82374	11.3185	0.0429023		CXCL2	-2.36572	14.0091	0.0426149
LCP1	0.45797	12.1149	0.0155692																	AP000240.9	-0.838674	12.4395	0.0292377		CXCR4	-2.40414	22.0831	0.00387144
ZNF511	0.419738	11.4569	0.020622																	RPLP2	-0.842632	19.9751	0.00169036		GNA12	-2.40434	19.386	0.0103905
TRAC	0.412573	11.0938	0.0241633																	ZNF736	-0.850469	10.8842	0.0496669		OXSR1	-2.46523	21.5953	0.00387144
TMSB4X	0.393465	13.9096	0.00726232																	IGLJ1	-0.860894	12.7829	0.0258479		FOS	-2.64409	29.7119	0.00031356
C1orf123	0.39263	10.8747	0.026378																	PPP1R3D	-0.878827	12.7142	0.026383		JMJD1C	-2.66225	28.9475	0.00031356
MAGEF1	0.365301	10.0183	0.0374292																	CYSTM1	-0.896456	12.1779	0.0323639		KLF4	-2.71578	26.7315	0.000602066
RARS2	0.360377	9.41739	0.0473686																	DHX40	-0.896497	10.9035	0.0493124		HLA-DRB5	-2.97995	40.7464	2.19239e-06
RP11-864I4.3	-0.10425	9.76375	0.0412481																	SERBP1	-0.898102	15.2491	0.010318
VGF	-0.10425	9.76375	0.0412481																	CSDE1	-0.901195	14.5195	0.0135071
RNU6-834P	-0.125105	10.1784	0.0348447																	RPL29	-0.904057	15.1368	0.0105981
MSX1	-0.125748	10.1149	0.0358524																	QSOX2	-0.906705	11.2601	0.0438589
PDK4	-0.136909	10.2998	0.0332556																	RP11-124N14.4	-0.906828	11.8746	0.0358002
DIRAS1	-0.137746	10.3666	0.0324267																	BRD2	-0.907972	14.5125	0.0135071
COL8A2	-0.164092	10.7774	0.0275843																	BBC3	-0.909717	14.6562	0.0127327
MEX3B	-0.174153	10.5651	0.0300424																	MGEA5	-0.911655	13.3028	0.020721
OVGP1	-0.178024	9.33422	0.0491481																	BEX2	-0.913739	11.5198	0.0405211
RNU7-56P	-0.196367	13.6311	0.00819754																	CD48	-0.923672	13.0099	0.0233401
RP11-521C20.3	-0.198717	11.0088	0.0250603																	USP9Y	-0.929545	14.4741	0.0135071
SLC32A1	-0.200845	10.3288	0.032795																	MT-CO1	-0.930204	17.2413	0.00472594
OPN1SW	-0.203892	13.7417	0.00779845																	PRPF18	-0.930871	11.1421	0.0458739
RP11-800A18.3	-0.207618	13.7801	0.00768216																	RAVER2	-0.931154	16.6078	0.00597074
SLC24A4	-0.214768	12.0884	0.0157481																	PPP1R16B	-0.935537	12.1442	0.0323639
KLHDC8B	-0.216818	10.2432	0.0339619																	SLC38A1	-0.93669	10.9566	0.0487641
CTD-3126B10.1	-0.217121	11.2838	0.0222935																	DDX3X	-0.937034	12.737	0.0261712
RP11-488C13.7	-0.222801	14.0385	0.00689479																	SETD1B	-0.938546	11.1514	0.045786
SUCNR1	-0.225611	11.363	0.021422																	PCBP1	-0.939825	13.9336	0.0162416
RP11-651L5.2	-0.233935	14.2246	0.00636388																	LAPTM5	-0.941279	17.9675	0.00354458
GLB1L	-0.23827	10.6617	0.0288037																	RALGDS	-0.943472	11.2022	0.0446882
ZFP92	-0.242411	9.42003	0.0473523																	EZR	-0.943928	17.142	0.00482451
CTLA4	-0.247159	14.9347	0.00466681																	ITSN2	-0.945718	12.0173	0.0339859
C22orf34	-0.25097	11.5742	0.019581																	REXO2	-0.95079	11.898	0.0355831
RP4-756G23.5	-0.259622	10.2566	0.0337989																	SFPQ	-0.956156	11.9363	0.0349844
ENPP1	-0.259908	10.9728	0.0254219																	SLC36A4	-0.956891	11.2946	0.0433209
RP11-563N6.6	-0.26111	14.211	0.00638592																	ZFAS1	-0.958675	12.8217	0.0254337
P2RY2	-0.261713	11.7382	0.0183711																	CARHSP1	-0.964035	13.9005	0.0163712
RPL13	-0.267013	9.90862	0.0389986																	MREG	-0.965139	11.0793	0.0467348
AGPAT4	-0.267966	11.4004	0.0210821																	SARAF	-0.970529	13.3087	0.020721
SHF	-0.267969	11.4004	0.0210821																	LLNLF-96A1.1	-0.971362	13.0669	0.0227892
AK4	-0.268231	10.4532	0.031442																	D2HGDH	-0.974021	13.8299	0.0168039
ARC	-0.269274	14.5633	0.00547204																	CNNM4	-0.974435	14.4426	0.0135071
RP11-295D4.1	-0.276476	13.1396	0.0100617																	EIF3L	-0.979065	14.9267	0.0114804
RAB38	-0.278918	10.7151	0.0282719																	RNF113A	-0.980018	11.0404	0.0475829
PLXNA4	-0.279795	16.1179	0.00279481																	B2M	-0.983521	42.6949	8.07349e-08
RP11-707M3.3	-0.279796	16.1179	0.00279481																	RCC2	-0.985399	11.5124	0.0405211
SEMA4C	-0.280981	16.1146	0.00279481																	PI4K2A	-0.986114	11.7639	0.0374364
HIST1H3J	-0.280989	14.6749	0.00520813																	OSBPL8	-0.986404	11.4557	0.0410165
HOMER2	-0.288899	11.6537	0.0189763																	TPR	-0.989751	13.6748	0.0177779
RP3-508I15.21	-0.292784	10.4178	0.0317337																	C4orf3	-0.989903	12.1627	0.0323639
RPL5	-0.296489	9.9568	0.0382542																	TTTY15	-0.989968	23.8502	0.000317192
FRZB	-0.298573	11.9805	0.0165373																	CHCHD3	-0.990243	10.9561	0.0487641
RPL11	-0.299052	9.46027	0.0467349																	YIPF6	-0.992395	15.4725	0.0094202
INSR	-0.300409	9.42225	0.0473523																	NAPG	-0.995654	11.3334	0.0427783
HSPA2	-0.30404	12.2381	0.0148001																	KLHL24	-1.00305	11.0858	0.0467137
RP11-709D24.5	-0.306821	10.4215	0.0317104																	RPLP0	-1.00525	28.453	4.98835e-05
CATIP	-0.308244	11.6759	0.0188328																	NCOA3	-1.00996	13.6907	0.0177095
NBPF19	-0.312071	10.5933	0.0297378																	PPP6R1	-1.01019	12.0404	0.0338138
KCTD6	-0.317168	11.5743	0.019581																	RP11-864I4.1	-1.01121	23.3427	0.000394944
SAP25	-0.318459	12.3445	0.0141754																	JMJD6	-1.01218	11.4069	0.0418351
RFX2	-0.319385	11.6258	0.0191806																	CHPT1	-1.01359	11.3812	0.0421678
CALCRL	-0.322691	15.6797	0.00340712																	PLOD3	-1.01528	12.1428	0.0323639
RPL4	-0.325261	12.4516	0.0135745																	ORAI2	-1.01561	14.3428	0.0139472
C19orf38	-0.33019	15.0272	0.00449017																	OXA1L	-1.01758	12.6029	0.027385
ZC3H12C	-0.331111	15.4859	0.00369406																	FAM210A	-1.01771	11.2694	0.0437751
AP000240.9	-0.3335	13.0644	0.0104036																	PCBP2	-1.01785	17.4753	0.0043579
PKIB	-0.338034	9.6502	0.0431992																	CTDSP1	-1.0191	10.9194	0.0491595
AVPI1	-0.338178	11.086	0.0242336																	RAP1B	-1.02271	14.1863	0.0149243
FAM57A	-0.338322	10.9058	0.0260401																	IQGAP1	-1.024	16.8518	0.0054092
CLMN	-0.340582	10.1851	0.0347692																	RBBP6	-1.02933	11.3757	0.0421678
SPINT1	-0.340696	13.4281	0.00895853																	ADRBK1	-1.02971	11.2491	0.04398
XYLT1	-0.344944	10.4937	0.0309908																	LY9	-1.03415	14.4708	0.0135071
ATP11A	-0.349022	9.45978	0.0467349																	JMJD1C	-1.03708	15.4786	0.0094202
MIR3916	-0.35175	9.90439	0.0390279																	CDK2AP2	-1.03829	12.2611	0.0313059
RPS13	-0.352237	10.5112	0.0308533																	FLI1	-1.04169	11.7741	0.0373624
FAM134B	-0.352508	9.92954	0.0386908																	RRAGC	-1.04172	10.9028	0.0493124
TMEM67	-0.354232	15.5801	0.0035476																	MIR7705	-1.04296	11.3743	0.0421678
SNX16	-0.354923	11.862	0.0174419																	UBC	-1.0481	18.8183	0.00256586
CD109	-0.357057	14.0444	0.00688592																	CDC42SE2	-1.04965	14.235	0.0146174
DNAJB4	-0.357751	13.9504	0.00715882																	RXRB	-1.05059	14.0025	0.0158884
RP5-862P8.2	-0.362995	18.5474	0.00100468																	RNF44	-1.05273	13.099	0.0224996
AC002117.1	-0.365459	13.0197	0.0105843																	EFCAB14	-1.05801	13.3638	0.0205075
SPATA2	-0.366467	13.5788	0.00838464																	WDR26	-1.05864	11.5906	0.0396981
RP13-104F24.2	-0.366931	9.7691	0.0412481																	CD86	-1.06267	11.4614	0.0410165
GABARAPL1	-0.367046	9.41534	0.0473713																	BPTF	-1.06301	11.6583	0.0390724
PELI2	-0.374544	10.0522	0.036963																	RNF19A	-1.06418	11.5937	0.0396981
YWHAZ	-0.376194	9.97057	0.0381062																	FCGR2B	-1.06746	12.6752	0.0268288
SMIM3	-0.377366	14.2369	0.00633441																	DRG1	-1.06789	13.401	0.0202465
ACVR2A	-0.378106	15.7524	0.00330187																	PCED1B	-1.06797	11.6316	0.0393651
TTYH2	-0.38032	17.0213	0.0019041																	RPS18	-1.06906	42.7411	8.07349e-08
ERF	-0.38122	14.056	0.0068565																	HEXIM1	-1.06982	11.8474	0.0361755
DUSP12	-0.381696	9.76546	0.0412481																	HLA-C	-1.07381	36.0002	1.51549e-06
TYW1	-0.383915	9.79689	0.0408739																	MARCH6	-1.07622	12.3795	0.0298395
NEGR1	-0.390722	11.7226	0.0184989																	PSME1	-1.07786	16.7918	0.00549953
RPS14	-0.39201	20.3614	0.000461817																	NFRKB	-1.07848	14.796	0.0120546
HLA-DRA	-0.392073	15.9092	0.00308012																	PARP9	-1.08116	12.1446	0.0323639
SPNS1	-0.396909	11.3821	0.0212322																	TXNDC15	-1.08171	11.4197	0.0416837
PABPC1	-0.401345	17.777	0.00139138																	PPP1R15A	-1.08212	11.5415	0.0403489
MINK1	-0.401528	9.42791	0.0472995																	EIF3E	-1.08243	18.6395	0.00273511
RPS6	-0.402234	21.8522	0.00023872																	SPSB2	-1.0828	14.4502	0.0135071
UBB	-0.402467	9.31343	0.0496042																	SCO1	-1.08882	11.6587	0.0390724
PRKCI	-0.403263	9.33061	0.0491931																	RPS21	-1.09003	25.6579	0.000153221
LPCAT2	-0.403767	10.5386	0.0304368																	PELI1	-1.09197	13.3963	0.0202465
PTX3	-0.406384	17.0054	0.00191197																	PDE7A	-1.09489	12.3185	0.030475
ZNF555	-0.409435	13.8885	0.00733099																	MT-TS1	-1.09495	12.1722	0.0323639
SEMA3E	-0.412696	13.8627	0.00741875																	NFE2L2	-1.09602	13.7843	0.0170072
EIF4G2	-0.414682	9.78803	0.0409828																	RPAIN	-1.0964	13.8246	0.0168039
RPS3	-0.414964	15.8547	0.00314893																	GLUD1	-1.09822	15.0081	0.01106
N4BP2L1	-0.416319	9.53352	0.0454325																	SBNO1	-1.09911	12.4038	0.0295683
MBTPS2	-0.417452	10.5911	0.0297378																	RASSF3	-1.10358	12.4987	0.0286393
SLC25A25	-0.417923	11.7921	0.0179509																	UBR5	-1.10573	12.7758	0.0258479
CARHSP1	-0.41823	9.52051	0.0456555																	PLEKHA2	-1.10788	14.4431	0.0135071
UBA52	-0.42085	12.8545	0.0113536																	TNFRSF1B	-1.10972	12.1062	0.0327626
ZFAND2A	-0.422587	10.0389	0.0371446																	HIF1A	-1.11009	13.9833	0.015973
RPL18	-0.42392	18.7098	0.000936366																	ZFP91	-1.11181	14.0891	0.0154013
DAB2	-0.428333	15.5415	0.00360375																	SSH2	-1.11289	11.692	0.0386384
SERINC5	-0.429363	11.9155	0.0170231																	FBXW2	-1.11408	13.7695	0.0170618
RP11-124N14.4	-0.429829	9.53739	0.0454325																	CHML	-1.11468	12.4875	0.0286393
TBC1D8	-0.43085	10.0452	0.0370602																	DNM1L	-1.11678	13.8281	0.0168039
HNRNPLL	-0.431107	9.97033	0.0381062																	ADAP1	-1.11844	13.1463	0.0223228
TRAF6	-0.435628	11.1852	0.0232846																	ZC3HAV1	-1.12025	10.9777	0.0484881
RPS19	-0.440737	19.2509	0.000747416																	OTUD4	-1.12097	12.322	0.030475
UBASH3B	-0.442691	10.7946	0.0273643																	IDS	-1.12302	17.8414	0.00372096
RPS5	-0.444458	18.6974	0.000939694																	NARF	-1.12566	14.7037	0.0125285
DUSP3	-0.445169	10.1589	0.035173																	FUT11	-1.12691	15.029	0.0110028
RP4-758J18.2	-0.448236	9.99142	0.0378917																	RP11-69M1.6	-1.12776	19.8771	0.00173694
HLA-B	-0.448795	21.1565	0.000328933																	DDX21	-1.12817	12.5989	0.027385
IRS2	-0.448914	12.6133	0.0126887																	GNA13	-1.12849	12.0332	0.0338203
RPL23	-0.451258	16.1981	0.00271123																	FAM167A	-1.13568	23.3313	0.000394944
PPP1R3D	-0.45128	10.2374	0.0339619																	KIF13A	-1.13839	13.3024	0.020721
SMAD3	-0.451615	9.37829	0.048133																	CDK5RAP3	-1.142	13.8134	0.0168244
VLDLR	-0.451703	17.3164	0.00170351																	RALGAPA1	-1.14467	11.7001	0.0386059
PPDPF	-0.452197	9.61572	0.0438243																	ILF3	-1.14567	20.0936	0.00163
RPL29	-0.454991	11.1614	0.0235208																	CTD-2515O10.6	-1.14614	16.8301	0.00543011
BTG1	-0.455104	12.3329	0.0142197																	ZFP36L2	-1.1472	17.217	0.00472594
CISD2	-0.456907	9.48742	0.0463299																	EPSTI1	-1.14757	14.2855	0.0143038
CFP	-0.460376	11.341	0.0216474																	SNX2	-1.14789	16.4425	0.00628349
RP11-544M22.13	-0.460635	12.1497	0.0153543																	MBD2	-1.15127	16.5023	0.00617608
UNKL	-0.461905	14.6979	0.00517566																	CD99	-1.15382	15.5214	0.00935872
VAT1	-0.463977	10.0112	0.0375311																	NDEL1	-1.15633	14.6411	0.0127639
RALGDS	-0.465003	9.53597	0.0454325																	ADRBK2	-1.1585	16.4605	0.00626842
RPS12	-0.466536	22.6168	0.000171755																	PRAG1	-1.15851	13.3095	0.020721
GMPPB	-0.474799	12.5412	0.0130824																	C16orf72	-1.15901	11.4573	0.0410165
LHFPL2	-0.474989	11.6969	0.0186951																	HLA-DRB1	-1.15927	36.5362	1.2034e-06
BBC3	-0.476108	16.0435	0.00289522																	HSP90AB1	-1.16028	29.0368	3.92077e-05
YTHDF1	-0.477824	9.39443	0.0477618																	ATF4	-1.16073	24.3367	0.000264628
SEPT7	-0.480922	10.8792	0.0263746																	RP11-186B7.4	-1.16147	18.826	0.00256586
AC074183.3	-0.480972	10.4662	0.0312991																	RAB14	-1.16211	15.1333	0.0105981
P2RY8	-0.481916	9.6363	0.0434314																	RPA3	-1.16379	16.6492	0.00588488
PPAN-P2RY11	-0.484282	9.48479	0.0463299																	TSTD1	-1.16884	15.9755	0.00765967
FAM105A	-0.484519	18.4736	0.00103474																	EIF1	-1.1694	25.564	0.000157511
UTY	-0.486188	17.5418	0.00154112																	PARP14	-1.16944	15.2054	0.0103879
ADAM9	-0.486366	14.6712	0.00520828																	CDKN1A	-1.17017	12.1525	0.0323639
TPT1	-0.487506	38.9583	1.24307e-07																	SEPT7	-1.17758	27.7146	6.64631e-05
RPS23	-0.487885	29.02	9.6786e-06																	SENP3-EIF4A1	-1.18499	17.7108	0.00395079
C1orf115	-0.488506	17.7579	0.00140161																	CLIP1	-1.18627	12.9374	0.0240099
SVIL	-0.488742	17.4486	0.00161006																	VIM	-1.18831	28.4981	4.98835e-05
TMED7	-0.492199	9.46592	0.0466792																	ATP2B1	-1.19192	17.3809	0.00450346
RP2	-0.495683	10.0956	0.0361871																	ZEB2	-1.19391	16.1766	0.00703039
EIF3A	-0.496179	11.03	0.0248088																	MTRR	-1.19516	12.4213	0.0294081
RPL38	-0.497264	11.0749	0.024346																	SRSF2	-1.19579	15.4989	0.00940942
FOXO4	-0.49755	17.793	0.00138347																	GBP5	-1.19635	11.5471	0.0403489
EMD	-0.49879	10.4975	0.0309908																	BTG1	-1.19809	39.126	3.50968e-07
FRMD4B	-0.500994	9.35449	0.0487106																	CD55	-1.19932	13.1167	0.0224996
LAPTM5	-0.501446	14.1586	0.00652917																	AKAP13	-1.1999	19.4793	0.00202829
RPL30	-0.50334	25.4913	4.73524e-05																	C6orf106	-1.20386	15.6937	0.00859922
FAM167A	-0.504236	20.3449	0.000462549																	TWF2	-1.20415	16.4262	0.00629294
SLC12A7	-0.505094	14.8554	0.00480852																	MT-CYB	-1.20507	20.6121	0.00132476
EIF3L	-0.505495	11.5344	0.0199727																	RBM38	-1.20592	16.5608	0.00607564
PDXK	-0.505762	10.3334	0.032795																	NUDT4	-1.21063	14.8548	0.0118573
UBE2S	-0.505843	12.4124	0.0137975																	FAM102A	-1.21497	14.1011	0.0154013
CDK17	-0.506258	9.41998	0.0473523																	PHF3	-1.21608	16.0296	0.00749445
EMC7	-0.507712	9.44724	0.046904																	CLN8	-1.2163	17.091	0.00484212
UBE2D4	-0.509232	13.2021	0.00991355																	MTHFR	-1.21778	14.3785	0.0137564
POM121C	-0.50951	10.1872	0.0347692																	TUFM	-1.21872	17.23	0.00472594
TIAM1	-0.51057	12.5793	0.012901																	UBE2D3	-1.22492	27.0855	8.59713e-05
RP11-124N14.3	-0.510826	12.9544	0.0108637																	PAN3	-1.22776	17.1274	0.00482451
HNRNPC	-0.511182	13.4593	0.00882636																	RAB11FIP1	-1.23525	18.5357	0.00280566
GDE1	-0.51154	10.6752	0.0286293																	EEA1	-1.23663	13.0062	0.0233401
PLAGL1	-0.51235	12.9708	0.0108285																	STAT2	-1.2367	12.9862	0.0234904
RBM39	-0.513084	11.6782	0.0188328																	RLF	-1.23708	13.3035	0.020721
NRARP	-0.514441	10.9261	0.0258013																	THEMIS2	-1.23726	18.5148	0.00280986
SDK2	-0.514741	18.1664	0.00118877																	TSPAN33	-1.23866	19.9464	0.0016953
RNF130	-0.514962	10.7083	0.02834																	PIKFYVE	-1.24345	21.6319	0.000845745
RPL10	-0.515743	31.2527	3.4688e-06																	CD44	-1.24407	24.0175	0.000295886
SEC24B	-0.517183	9.70502	0.0420686																	GBP4	-1.24511	13.281	0.0208661
ST14	-0.517801	17.9531	0.0013001																	PAIP2	-1.25001	15.3306	0.0100904
MIR4751	-0.518361	19.8544	0.000578081																	RAPGEF1	-1.25145	26.4776	0.000109774
MIR3654	-0.518667	9.78189	0.0410735																	ESCO1	-1.25305	14.6973	0.0125285
B2M	-0.519143	29.6551	7.20968e-06																	TMEM70	-1.25465	15.7585	0.00841706
ZNF516	-0.519313	17.1362	0.00183015																	GPR183	-1.25517	16.1573	0.00705386
MOB1B	-0.520154	9.90302	0.0390279																	ALDOA	-1.25816	18.9873	0.00242176
MTHFD1L	-0.520389	10.1199	0.0358412																	LAP3	-1.27068	19.2095	0.00222502
TTTY15	-0.522201	25.7848	4.13098e-05																	DHX15	-1.27229	18.9338	0.00246493
LAMP1	-0.522537	9.96296	0.0382148																	KLF3	-1.27418	14.7913	0.0120546
KDM5D	-0.522717	15.5707	0.00355611																	ZSWIM8	-1.27724	23.2337	0.000408805
IPMK	-0.522976	11.453	0.0206295																	FAM49A	-1.28458	17.906	0.00362857
PCGF3	-0.523895	10.7238	0.0281754																	AHNAK	-1.28696	11.9429	0.0349844
SYNCRIP	-0.524134	10.4155	0.0317352																	EIF4A1	-1.29208	18.6726	0.00271472
PPWD1	-0.524263	10.0865	0.036324																	CLEC2D	-1.29246	12.6358	0.0271153
CSNK1G2	-0.52545	10.4941	0.0309908																	FOS	-1.29344	11.9775	0.0345939
ERVK3-1	-0.526969	11.0422	0.0247125																	ATP6V0A1	-1.29728	20.7614	0.00124197
INSIG2	-0.527633	9.93675	0.038584																	RCSD1	-1.29878	25.826	0.000143494
SAMD8	-0.527776	9.44729	0.046904																	JUNB	-1.29993	19.833	0.00175651
C1orf21	-0.52832	14.6483	0.00525877																	HLA-DQB1	-1.30004	40.5609	1.87061e-07
SLC8A1	-0.528355	12.4696	0.0134866																	ACIN1	-1.30007	24.9222	0.00020678
PCBP2	-0.528372	11.1859	0.0232846																	PDCD1	-1.30092	22.1162	0.000666747
NCK2	-0.529078	10.0217	0.0374039																	ARHGEF1	-1.30226	18.7481	0.00263547
RPLP2	-0.529808	24.0202	9.38394e-05																	DGKD	-1.3056	18.3124	0.00303871
RP11-282O18.3	-0.530519	9.73446	0.0417235																	ADGRE5	-1.30702	15.7466	0.00841706
FAM53B	-0.53074	10.1846	0.0347692																	FAM107B	-1.3092	35.0991	2.30667e-06
KLHL21	-0.531089	12.1375	0.0154317																	PGK1	-1.31039	24.1599	0.00028479
TIMM44	-0.5322	10.3296	0.032795																	TRAF3	-1.31051	19.1741	0.00223117
NEU1	-0.532967	10.8299	0.0269534																	BAZ2A	-1.31081	19.9959	0.00169036
LUZP1	-0.533161	9.41142	0.0474221																	RPL23A	-1.31782	24.3942	0.000261683
ENPP4	-0.533303	11.6128	0.0192599																	BACH2	-1.31797	19.6168	0.00192176
GLTSCR2	-0.533434	15.1854	0.00421466																	SLC44A2	-1.32445	20.452	0.00142136
ZNF330	-0.534252	10.2832	0.0335165																	CD83	-1.32585	15.3027	0.0101302
IREB2	-0.534988	9.49974	0.046075																	ZFP36L1	-1.32677	18.1208	0.00332977
GNAS	-0.538003	23.5247	0.000112802																	FOSB	-1.3282	13.5584	0.0187408
RASSF5	-0.539841	12.5563	0.0130185																	ARID5B	-1.33059	18.5517	0.00280566
TNFSF13	-0.539862	11.4238	0.0209058																	SECISBP2L	-1.33069	22.9066	0.000462234
USP38	-0.540227	11.0681	0.0244026																	KAT6B	-1.33296	12.6325	0.0271153
ATXN7	-0.540255	10.6947	0.0284758																	SMG1	-1.3337	20.8687	0.00119877
TMEM41B	-0.541096	11.0972	0.0241521																	JOSD1	-1.3349	16.2421	0.00683869
ELF1	-0.543472	11.6588	0.0189763																	TUBB4B	-1.33498	18.3514	0.0030047
CCDC43	-0.543501	12.114	0.0155692																	DDIT4	-1.33703	17.5335	0.00429926
GNG7	-0.544574	12.0209	0.016241																	GEN1	-1.33908	13.9528	0.0161552
TNKS2	-0.544754	9.52438	0.045609																	ARAP2	-1.34248	19.2675	0.002182
CELF2	-0.544836	9.71164	0.0420105																	DIP2B	-1.34832	17.9973	0.00352094
CRKL	-0.545167	9.90953	0.0389986																	USP12	-1.3489	15.8301	0.00816132
AC010642.1	-0.54553	12.0127	0.0162789																	AMFR	-1.35159	20.8553	0.00119877
SPSB2	-0.545702	12.7696	0.0117651																	NAB2	-1.35223	15.0842	0.0108044
HDGF	-0.546012	9.83859	0.0401433																	SIPA1L1	-1.35535	17.1965	0.00472594
SREBF1	-0.5461	13.9263	0.00721124																	UBALD2	-1.3609	19.1637	0.00223117
MAP1A	-0.546171	16.1835	0.00272584																	EIF5	-1.36642	26.4216	0.000110201
DNAJB6	-0.546712	9.48366	0.0463299																	C1orf27	-1.36667	20.3443	0.00148418
BTF3	-0.546868	18.469	0.00103474																	PAG1	-1.37874	19.379	0.00208079
RCSD1	-0.548026	9.83488	0.0401786																	MTSS1	-1.3813	18.5874	0.00278368
SBNO2	-0.548261	11.1245	0.0238959																	TPI1	-1.3825	27.6824	6.64631e-05
RPS3A	-0.548784	36.4319	3.63134e-07																	ADCY3	-1.39156	19.4141	0.00206563
PRPS1	-0.548895	9.95123	0.0383258																	CSRNP1	-1.39158	22.2436	0.000633272
TNFSF12-TNFSF13	-0.549902	10.7547	0.0278521																	RP11-205M5.3	-1.39684	26.9275	9.10215e-05
PLOD3	-0.550096	14.4462	0.00575547																	DNASE1L1	-1.40088	17.5117	0.00431166
IL1R2	-0.55352	11.0382	0.0247322																	LGALS8	-1.4026	20.0981	0.00163
ATP2C1	-0.554425	10.6849	0.0285414																	RPL7	-1.41388	23.1317	0.000417594
ZNF654	-0.554977	10.2738	0.0336068																	PTMA	-1.4386	63.1742	8.35713e-12
ZNF699	-0.555153	18.939	0.000845449																	CYTIP	-1.44759	24.9609	0.000206717
PRPF40A	-0.555474	11.5321	0.0199727																	ZBTB32	-1.44981	22.5789	0.000539872
KLHL5	-0.555805	10.4287	0.0316257																	CD96	-1.48144	16.3875	0.00637809
SLC16A3	-0.556043	10.3433	0.0327584																	LRRC75A-AS1	-1.51007	33.1539	5.37235e-06
AKAP17A	-0.557784	9.88183	0.0394349																	ENO1	-1.51521	42.3698	8.34198e-08
ANTXR2	-0.558132	10.3382	0.03277																	PARP15	-1.53064	30.9933	1.52479e-05
TSTD1	-0.559325	11.2552	0.0225772																	CTD-2090I13.1	-1.53273	27.9986	6.12814e-05
EIF1AY	-0.560065	12.9586	0.0108637																	MIR1244-1	-1.54455	27.7703	6.64631e-05
CEBPZOS	-0.56055	11.8422	0.017577																	GADD45B	-1.56831	21.3418	0.000969839
GPR137B	-0.56076	12.9182	0.0110274																	ZNF292	-1.57571	26.4735	0.000109774
AEBP2	-0.560827	10.4753	0.0311839																	CCR7	-1.58501	12.5625	0.0278132
TRMT6	-0.560838	9.73047	0.0417675																	GBP2	-1.59783	23.6145	0.000352436
PIP5K2B	-0.561223	11.9605	0.0166661																	BNIP3L	-1.61011	26.261	0.000117093
LACTB	-0.561369	9.50805	0.0459167																	DUSP4	-1.6233	17.2331	0.00472594
RPS10	-0.561819	10.4793	0.0311558																	HIPK1	-1.62679	27.1431	8.55882e-05
USP42	-0.563278	9.44738	0.046904																	TAGLN2	-1.65381	34.9453	2.39631e-06
UBAP2L	-0.563706	10.6963	0.0284758																	CTSD	-1.66702	30.1753	2.24942e-05
CD4	-0.564395	11.5083	0.0201166																	AGO2	-1.70792	25.4865	0.000160619
RP11-69M1.6	-0.5646	19.3756	0.000715978																	LDHA	-1.73732	31.2445	1.38587e-05
HBP1	-0.564783	9.35209	0.0487228																	ADORA2A	-1.781	45.8003	2.31334e-08
RPS21	-0.565828	20.5507	0.000430288																	SNORA70C	-1.78738	42.3996	8.34198e-08
MAP4K4	-0.566051	10.7389	0.028055																	SPECC1L-ADORA2A	-1.78817	45.367	2.62383e-08
XRN2	-0.566502	11.1209	0.0239098																	SGK1	-1.79359	19.4703	0.00202829
PI4KA	-0.567148	10.2678	0.0336757																	TSC22D3	-1.79481	51.1429	1.8966e-09
NCOA4	-0.567267	10.8053	0.0272418																	CXCR4	-1.81034	33.1571	5.37235e-06
HNRNPDL	-0.568116	13.3639	0.00918994																	SNX9	-1.81247	33.9194	3.90323e-06
SLC25A3	-0.568823	13.3907	0.00909139																	KMT2E	-1.84347	55.6991	2.98416e-10
MT-TS1	-0.569497	10.3902	0.0320935																	RP11-656G9.3	-1.86299	37.7759	6.67619e-07
RP11-311C24.1	-0.570011	17.2999	0.00171387																	DDX3Y	-1.86804	41.5479	1.19532e-07
DDAH2	-0.570517	9.47691	0.0464505																	NDUFB10	-1.89264	52.4975	1.26846e-09
SF1	-0.570579	10.6838	0.0285414																	HLA-DRB5	-1.90116	65.1396	4.10913e-12
PARP9	-0.570922	9.69865	0.0421681																	SLAMF7	-1.90667	20.0919	0.00163
PRRC2C	-0.571588	15.2081	0.00417286																	SNHG5	-1.91104	43.4426	6.42744e-08
TRIP10	-0.571836	9.778	0.041114																	SLC38A2	-1.95604	49.3641	4.17346e-09
TOR1B	-0.571969	13.1519	0.0100466																	IGHG3	-2.01598	39.4972	3.05476e-07
HSPA13	-0.572575	11.3879	0.0211944																	HLA-DQA1	-2.02614	92.8712	4.93002e-18
SAP18	-0.573166	10.4554	0.031442																	ZNF395	-2.26638	51.1971	1.8966e-09
KAT2B	-0.57353	9.63836	0.0434307																	RPS4Y1	-2.67754	103.98	3.61087e-20
CD63	-0.574185	9.71798	0.0419588
MBD2	-0.574359	12.6856	0.0122662
RAP2B	-0.574623	9.84947	0.0399519
GZF1	-0.574641	11.4511	0.0206295
AF011889.5	-0.574936	10.506	0.0309005
GPX4	-0.575979	10.1367	0.0355564
SMEK1	-0.575988	10.7253	0.0281754
TM9SF3	-0.576363	9.56616	0.0449246
RNF19A	-0.576679	9.72467	0.041853
EEF1A1	-0.576957	56.4418	3.51943e-11
PCBP1	-0.577354	16.5031	0.00238826
GLG1	-0.578206	9.75192	0.0414631
SLC31A1	-0.578368	14.9991	0.00454542
NUP98	-0.579747	10.4337	0.0316057
SLC44A2	-0.579883	10.437	0.0316
EIF3E	-0.580338	14.9509	0.0046362
OXR1	-0.581365	10.7345	0.0280858
SFPQ	-0.581471	12.9059	0.0110818
LILRA4	-0.581539	23.0216	0.000141514
SLC6A6	-0.582752	14.6456	0.00525877
CUL4A	-0.582861	9.62522	0.0436461
RP11-656G9.3	-0.583566	9.67457	0.0426771
KLF6	-0.584675	10.0362	0.037155
AAMP	-0.585292	13.1583	0.0100293
RAC1	-0.586047	12.2923	0.0144425
MCL1	-0.586816	14.8108	0.00490416
DUSP10	-0.587498	14.1688	0.00650583
ISCU	-0.587976	9.98847	0.0379083
CD93	-0.58954	16.398	0.00249131
CDYL	-0.589813	9.81652	0.0405358
AP3S1	-0.590184	12.1512	0.0153543
NPTN	-0.59028	12.6311	0.0125903
UBE2R2	-0.590294	9.43934	0.0470558
TMEM70	-0.59076	12.4337	0.0136623
SURF4	-0.59111	11.9403	0.0168229
CDIPT	-0.591179	11.637	0.0191138
CNOT8	-0.591997	12.0223	0.016241
RP11-138I1.4	-0.594306	18.7107	0.000936366
TOGARAM1	-0.595021	11.2347	0.022765
FOXN2	-0.595099	10.2391	0.0339619
RP11-205M5.3	-0.595883	16.9645	0.00194392
APAF1	-0.597003	11.7151	0.0185462
H3F3A	-0.597301	25.3	5.14928e-05
BLOC1S6	-0.597687	10.2571	0.0337989
AKIRIN1	-0.597828	13.2781	0.00957074
ZHX2	-0.59842	12.0198	0.016241
POM121	-0.598499	11.2482	0.0226309
YY1	-0.598661	13.1903	0.00994357
ANKRD28	-0.599889	10.2413	0.0339619
ARHGEF1	-0.600653	10.9253	0.0258013
USP22	-0.600877	10.9467	0.025675
IQSEC1	-0.6009	10.5797	0.029843
TBL1X	-0.601159	12.9523	0.0108637
PACSIN2	-0.603459	11.7572	0.0182109
AMFR	-0.603608	10.4478	0.0314943
SH3GL1	-0.604428	15.6209	0.0034932
CANX	-0.606031	14.5831	0.00542547
ELF2	-0.606095	10.3278	0.032795
PAN3	-0.607669	11.7661	0.0181506
UBXN1	-0.608825	13.4071	0.00902756
UBE2F	-0.608882	15.9351	0.0030588
PLK2	-0.60911	17.6503	0.00147524
RIC1	-0.609256	12.4802	0.0134527
FAM53C	-0.609265	12.3126	0.014353
CYTH1	-0.609493	13.3289	0.00934707
RPL9	-0.609813	43.1477	1.72014e-08
YBX1	-0.610087	22.5166	0.000177231
WASHC4	-0.610172	9.85178	0.0399473
NAPG	-0.610231	12.6308	0.0125903
LRRC8C	-0.61054	14.5179	0.00556354
SSR1	-0.610656	11.1073	0.0240537
REST	-0.611239	11.1749	0.0233822
STK4	-0.612047	13.9626	0.00712569
ATP6V0B	-0.612142	12.3739	0.0140624
ZDHHC14	-0.612312	11.771	0.018129
MEF2D	-0.612373	10.9525	0.0256276
IL4R	-0.61292	9.87737	0.0394853
AHI1	-0.613532	10.3554	0.0325845
MED13	-0.613686	12.2879	0.0144544
PHLDA2	-0.614428	25.9484	3.8764e-05
HIPK2	-0.614827	10.1175	0.0358453
SLC7A1	-0.615475	12.1773	0.0151745
EIF4G1	-0.615997	11.5098	0.0201166
DDX39A	-0.616178	11.8448	0.017577
MFSD12	-0.616988	13.3761	0.00914631
RPS18	-0.617074	50.14	6.43342e-10
RP11-20I23.1	-0.618185	12.8385	0.0114325
ALDOA	-0.618303	13.0608	0.0104062
RNF44	-0.619134	14.876	0.00476587
NAB2	-0.619988	10.996	0.0252012
BMP2K	-0.62123	12.178	0.0151745
HNRNPA1	-0.621516	20.786	0.000386057
P4HB	-0.621677	12.0316	0.0162106
ADCY3	-0.621986	12.3559	0.0141548
FTL	-0.62219	17.5	0.00157124
CHMP2B	-0.62251	12.3514	0.0141668
GPR157	-0.622952	12.8083	0.0115804
TTC19	-0.623068	11.2764	0.0223511
SAR1A	-0.625466	12.3047	0.0143913
TGFBR1	-0.626879	14.9944	0.00454542
MT-ND4L	-0.626915	11.9656	0.0166453
RIC8A	-0.627315	10.9602	0.0255552
ENTPD4	-0.628152	11.8976	0.0171624
CLINT1	-0.628483	12.3462	0.0141754
MED15	-0.629145	13.4222	0.00897103
HECA	-0.629594	11.5104	0.0201166
DGKD	-0.630455	10.9264	0.0258013
TMEM59	-0.630547	11.4064	0.0210731
EP300	-0.630559	10.9724	0.0254219
TRAM1	-0.63109	12.226	0.014851
RP11-864I4.1	-0.631741	25.4446	4.80164e-05
ZFP36L1	-0.63223	11.2141	0.022988
RELT	-0.632261	12.4406	0.013633
MRFAP1	-0.632337	13.4751	0.00878285
EXOC7	-0.632467	12.5737	0.0129189
MECP2	-0.632904	12.958	0.0108637
ERO1A	-0.633013	13.5388	0.00851989
DDIT4	-0.633387	10.5919	0.0297378
EEF1B2	-0.633823	28.9276	1.00206e-05
LINC-PINT	-0.634296	17.1951	0.00178792
FBXW7	-0.634363	10.6139	0.0295194
HNRNPK	-0.634903	20.2115	0.000494227
DNM1L	-0.635984	12.8927	0.0111424
PARP14	-0.636266	11.5795	0.0195803
DAPK1	-0.636468	25.9339	3.88491e-05
SSH2	-0.637596	11.885	0.0172533
C6orf106	-0.637933	13.544	0.00851098
PPP2CA	-0.6383	14.3845	0.00591306
TPI1	-0.638903	16.4493	0.00243625
NFKBIE	-0.639169	12.944	0.0108941
ANKRD12	-0.640279	15.3569	0.00391436
CTSD	-0.64145	13.0108	0.010617
WAC	-0.641674	16.9103	0.00199046
GLIPR1	-0.642188	11.6538	0.0189763
DNAJC3	-0.642524	10.5823	0.029839
KTN1	-0.644881	13.9467	0.00715965
PHIP	-0.645079	11.4756	0.0204449
UBE2M	-0.645427	17.7978	0.00138347
RAP1B	-0.645826	17.1801	0.00179745
GTF3C2	-0.646803	14.5104	0.00557343
BRWD1	-0.647405	12.3342	0.0142197
CNNM4	-0.647635	23.7541	0.000102992
FKBP5	-0.647906	9.98176	0.0380025
SIRT1	-0.648364	13.8442	0.00747828
MAFG	-0.649178	14.5179	0.00556354
RUFY3	-0.649347	11.8037	0.0178919
RXRB	-0.650007	18.4319	0.00105203
FAM126B	-0.650852	12.495	0.0133678
ITM2B	-0.650932	10.274	0.0336068
KDM2A	-0.651765	12.5011	0.0133453
SBDS	-0.652336	13.7924	0.00767355
ZNF652	-0.653018	10.5909	0.0297378
ELMSAN1	-0.654806	10.989	0.025263
RAB11FIP1	-0.655054	13.9338	0.00719567
RPAIN	-0.655183	15.6584	0.00343211
ILF3	-0.655367	16.8807	0.00201672
RCOR1	-0.655735	14.2181	0.00637373
THEMIS2	-0.65608	13.6337	0.00819754
PLSCR1	-0.657246	9.53349	0.0454325
FABP5	-0.657523	9.71414	0.0419998
CSDE1	-0.659125	22.5203	0.000177231
AP1G1	-0.659522	14.6923	0.00518078
PTGER4	-0.659821	12.2298	0.0148433
C1orf27	-0.661196	19.0715	0.000799021
CREBRF	-0.663451	13.099	0.0102651
MT-ATP6	-0.663471	28.5619	1.1509e-05
FAM49A	-0.664811	13.1992	0.00991355
DNASE1L1	-0.665143	13.7806	0.00768216
PDCD1	-0.665259	19.7396	0.000607438
TNRC6B	-0.665863	13.1845	0.0099576
CST7	-0.665906	26.6981	2.7469e-05
KBTBD8	-0.666525	12.1125	0.0155692
AMICA1	-0.666928	9.80725	0.0406945
CTD-2515O10.6	-0.667311	16.2102	0.00270008
PTP4A1	-0.667463	14.2064	0.00638933
PXDC1	-0.66937	21.3807	0.000294847
CCNL1	-0.669536	14.8927	0.00474304
ANKRD11	-0.669586	14.0665	0.00683087
SYAP1	-0.669935	13.1487	0.010047
ADGRE5	-0.670514	10.7689	0.0276748
MARCKSL1	-0.670706	18.1234	0.00120905
CEBPD	-0.671472	9.87	0.0395987
ID3	-0.672398	10.4115	0.0317645
BCL2L13	-0.672944	13.0763	0.0103554
LUC7L	-0.673067	13.769	0.00771358
PARP15	-0.676529	13.5281	0.00855311
PDIA3	-0.677074	13.4702	0.00879049
RPLP0	-0.677164	49.9895	6.79852e-10
EIF2AK3	-0.677577	14.8162	0.00489977
PCGF5	-0.677954	13.0846	0.0103268
TRPS1	-0.678698	18.1736	0.00118767
NAA50	-0.679261	15.6997	0.0033802
HADHB	-0.679329	15.0908	0.00436727
SDE2	-0.679732	17.8541	0.00135826
IDS	-0.679799	17.1293	0.00183211
PGK1	-0.680874	19.6516	0.000631877
PRPF4B	-0.682345	13.7849	0.00768216
DHX15	-0.682756	15.1532	0.00426929
LARP4B	-0.68345	15.8975	0.00309226
ACIN1	-0.683491	16.4573	0.00243162
ZC3H7A	-0.684002	14.5192	0.00556354
PHF3	-0.684168	14.3936	0.00589567
YME1L1	-0.684797	16.6786	0.00221088
MTHFR	-0.685057	17.2429	0.00175245
DHX9	-0.685115	14.0067	0.00697349
PPP1CB	-0.6865	15.8239	0.00318649
RNF168	-0.686673	14.1394	0.00658383
FBXO11	-0.688056	13.5676	0.00841959
TMEM123	-0.68874	12.2199	0.0148768
NDEL1	-0.689286	15.3715	0.00389252
WDR45B	-0.689575	17.044	0.00189225
SLC1A4	-0.690029	13.1634	0.0100293
PAIP2	-0.690732	16.2605	0.00263544
HSPA8	-0.691177	22.7694	0.000159986
IQGAP1	-0.692225	20.5133	0.000435651
STAM	-0.693907	16.1205	0.00279481
IL3RA	-0.694362	29.417	8.09705e-06
KDM4C	-0.694478	15.83	0.00318332
GNAQ	-0.69448	20.3612	0.000461817
PTP4A2	-0.695084	23.9052	9.81786e-05
SERINC1	-0.696259	15.9141	0.00307916
ANKHD1	-0.697668	14.9135	0.00470047
EMP3	-0.698398	15.1283	0.00430788
MSL2	-0.699127	15.0267	0.00449017
PRDM4	-0.699882	14.3302	0.0060626
MYLIP	-0.700617	17.8185	0.00137257
ETF1	-0.701305	16.3108	0.00258427
TOB1	-0.701647	23.3947	0.000119104
ZSWIM8	-0.703286	23.6214	0.000108717
ENO1	-0.704149	21.3329	0.000301148
ATP2A2	-0.704674	15.2654	0.00409114
CAMSAP1	-0.704747	13.6343	0.00819754
CTNND1	-0.705503	18.1769	0.00118767
H2AFV	-0.705871	16.2878	0.00260985
MAPK1IP1L	-0.706146	14.3075	0.00612443
ZC3H12A	-0.70624	18.0578	0.00124088
TNFRSF1B	-0.707694	14.0214	0.00694465
FOXP1	-0.708176	12.4556	0.0135669
LDLRAD4	-0.70929	10.9275	0.0258013
ARL6IP1	-0.710473	15.1213	0.00431508
KIF5B	-0.710819	17.0179	0.0019041
OTUD4	-0.711332	14.8804	0.00476453
EIF4H	-0.712425	18.6686	0.000951189
DIP2B	-0.712497	19.0804	0.000799021
CLEC2D	-0.712945	12.2775	0.0145135
SEC61B	-0.713653	15.034	0.00449017
RP11-884K10.5	-0.715214	14.3535	0.00599947
KDM6B	-0.71622	18.1274	0.00120905
BPTF	-0.717419	15.2805	0.00406727
ZNF609	-0.718341	17.8388	0.00136171
TMEM18	-0.718743	16.4099	0.00248147
FOSL2	-0.719193	12.8335	0.0114442
MAN1A1	-0.719811	14.4303	0.00579307
PICALM	-0.720028	15.2292	0.00415268
RAPGEF2	-0.720538	15.5802	0.0035476
BRD2	-0.721802	23.8367	0.00010036
KDM3B	-0.721854	17.5847	0.00151482
ADRBK2	-0.722576	16.8069	0.00208646
RAPGEF1	-0.722855	23.0419	0.000140633
KCNK6	-0.725062	16.3779	0.00250607
WDR47	-0.726704	20.501	0.000436036
PNRC1	-0.72711	22.1543	0.000208206
SOCS3	-0.727126	13.6611	0.00811102
LAPTM4A	-0.727555	16.7131	0.00218157
AHSA1	-0.727965	18.0661	0.00123894
UBR1	-0.728044	13.6959	0.00797666
ARRDC3	-0.729398	18.4891	0.00102985
RBM38	-0.729597	18.744	0.000925249
KLHL24	-0.729848	18.2977	0.00112234
ATP2B1	-0.731419	15.2125	0.00417286
SLC38A1	-0.732139	19.0701	0.000799021
RP11-473I1.9	-0.732198	15.2121	0.00417286
GOLGA4	-0.732699	15.4825	0.00369406
UBR5	-0.733024	16.8194	0.00207788
GTF2B	-0.734451	18.1034	0.00121838
MALAT1	-0.735268	19.7159	0.000613014
HIF1A	-0.737496	17.9928	0.0012804
RGCC	-0.739101	11.5222	0.0200511
CTA-384D8.28	-0.739557	17.098	0.00185319
MYADM	-0.739778	12.7799	0.0117197
WHAMM	-0.739873	17.332	0.001694
ZC3HAV1	-0.742742	14.5174	0.00556354
ZFAND5	-0.744422	17.6148	0.00149899
ATP1B1	-0.746051	15.9301	0.00306011
CREBBP	-0.747062	16.5846	0.002301
TYMP	-0.749437	16.1505	0.0027675
SIPA1L1	-0.750857	16.267	0.00263253
CRK	-0.751155	19.2338	0.000751291
IST1	-0.75129	17.2649	0.00173676
MAP7D1	-0.751821	19.5298	0.000671291
SKI	-0.752943	17.6045	0.00150307
DOT1L	-0.753747	16.9974	0.0019153
SPECC1L-ADORA2A	-0.754289	21.6722	0.000261179
FTH1	-0.754332	37.9223	1.8559e-07
LLNLF-96A1.1	-0.755023	25.4501	4.80164e-05
GBP2	-0.755904	11.619	0.019224
USP9Y	-0.756506	38.4776	1.48696e-07
ZFP36L2	-0.757092	19.0158	0.000819544
NUFIP2	-0.757862	17.9557	0.0013001
AIM1	-0.75933	13.5996	0.00831856
MIR7705	-0.761029	20.1347	0.000512719
SECISBP2L	-0.761257	18.7695	0.000915717
TCP1	-0.761426	19.9567	0.000555341
ZNF143	-0.763375	16.9136	0.00199046
UBL3	-0.763855	17.7031	0.00143874
MAPKAPK2	-0.76422	19.2291	0.000751291
BMF	-0.764324	16.6372	0.00224344
CMTM6	-0.765991	25.5672	4.57603e-05
RREB1	-0.768822	19.3793	0.000715978
HMCES	-0.769992	22.5865	0.000173031
PER1	-0.770157	20.6892	0.000404609
SUPT5H	-0.773475	21.1021	0.000336992
ADORA2A	-0.774534	23.4638	0.000115912
ZFY	-0.77457	37.0952	2.67308e-07
CCNG1	-0.774817	18.2856	0.00112622
PAIP1	-0.775636	19.9907	0.00054904
SETD2	-0.77575	19.9559	0.000555341
UBE2D3	-0.775935	32.0377	2.50061e-06
DNAJB1	-0.777156	16.7847	0.00210589
RANBP2	-0.77729	19.3438	0.000718737
TRA2B	-0.777871	20.54	0.00043115
HLA-C	-0.779038	46.2917	3.9007e-09
MAP3K1	-0.780711	17.5692	0.00152313
C16orf72	-0.780734	19.8534	0.000578081
DCAF5	-0.781478	17.4351	0.00161722
ABL2	-0.782686	26.4144	3.16376e-05
REV3L	-0.784591	14.3031	0.00612719
FYTTD1	-0.78475	18.4897	0.00102985
TCERG1	-0.786012	18.843	0.000886396
BACH2	-0.786228	14.9921	0.00454542
CALR	-0.786353	16.6495	0.00223431
RMND5A	-0.787153	22.1286	0.000209995
TMSB10	-0.789511	35.9788	4.43403e-07
CXCL2	-0.789759	17.0295	0.00190205
RASD1	-0.789952	30.5429	4.82202e-06
WWC3	-0.790106	14.7596	0.00501902
GADD45A	-0.791078	24.9114	6.14303e-05
AMD1	-0.794279	19.4995	0.000677572
GAS6	-0.795664	25.6132	4.4915e-05
ALCAM	-0.796841	15.1694	0.00424147
RIT1	-0.796899	16.3838	0.0025042
LGALS8	-0.797377	19.3689	0.00071621
B4GALT1	-0.797427	19.9043	0.000568595
CLN8	-0.797808	23.7783	0.000102499
CREM	-0.800568	10.812	0.0271788
SARAF	-0.801707	26.1334	3.54219e-05
MTSS1	-0.805741	17.0653	0.00188054
MT-CYB	-0.805848	25.8755	3.983e-05
USP12	-0.806037	17.11	0.00184612
MIR22HG	-0.806477	17.421	0.00162316
PTMA	-0.808022	56.5682	3.40046e-11
CDC42SE2	-0.809616	24.8865	6.16184e-05
SYNGR2	-0.80978	24.0521	9.31874e-05
SBNO1	-0.810141	18.6529	0.000953723
MT-ND5	-0.810311	21.5377	0.000277983
ETS2	-0.810815	15.7064	0.00337564
MORF4L2	-0.810935	20.8448	0.000377135
SENP3-EIF4A1	-0.811636	23.0562	0.000140192
AHNAK	-0.813278	15.5793	0.0035476
ETV3	-0.813486	24.8901	6.16184e-05
ZFP91-CNTF	-0.814094	20.4242	0.00045001
HECTD1	-0.81415	17.2718	0.0017349
SPEN	-0.814342	16.496	0.00238826
NFKB1	-0.815455	17.899	0.00133248
ODC1	-0.815477	20.9533	0.000360319
SMG1	-0.817238	22.1806	0.000206862
CXCR5	-0.817559	15.8753	0.00312185
PPFIA1	-0.818471	19.0719	0.000799021
LRRFIP1	-0.818486	27.2546	2.09478e-05
BCL2	-0.822747	14.7748	0.00498867
FAM133B	-0.82275	21.0432	0.000345073
CLK1	-0.823403	21.5302	0.000277994
IGF2R	-0.824263	14.011	0.00697044
IRF1	-0.824749	16.3661	0.00251585
ZNF736	-0.824824	35.2	6.40656e-07
RC3H1	-0.826134	19.2972	0.000734144
NFKBIA	-0.826157	15.3994	0.00384367
SP3	-0.82771	23.7515	0.000102992
CD44	-0.827934	23.5837	0.000110373
CLDND1	-0.828839	23.1718	0.000133155
RPL23A	-0.829475	27.2599	2.09478e-05
HSPH1	-0.830962	20.498	0.000436036
CSNK1D	-0.831053	21.4954	0.000281543
SNHG15	-0.831497	22.1844	0.000206862
ARPP19	-0.832406	22.8369	0.000155125
RP5-940J5.9	-0.8337	19.349	0.000718737
PLEKHA5	-0.833898	24.0671	9.3134e-05
FAM107B	-0.836241	33.6021	1.24808e-06
H2AFX	-0.836695	27.7154	1.71907e-05
PDE4D	-0.83742	22.3561	0.00019033
PMEPA1	-0.837752	23.9117	9.81786e-05
UBALD2	-0.839796	21.491	0.000281543
VDR	-0.840638	23.6706	0.000106931
ATP1A1	-0.842238	20.352	0.000462432
ZFAS1	-0.844131	30.7421	4.38281e-06
CD5	-0.845146	31.9933	2.53745e-06
KDM5B	-0.846223	22.4052	0.00018628
MGAT1	-0.847315	25.1588	5.45709e-05
GLUL	-0.847315	11.635	0.0191138
ARF4	-0.848118	21.4838	0.000281543
CHMP1B	-0.85142	21.4489	0.000285618
KLF3	-0.852655	24.0625	9.3134e-05
CTNNA1	-0.856403	22.0292	0.000219414
MYD88	-0.857195	20.6703	0.000407142
MARCH6	-0.858641	22.0013	0.000221748
RBBP6	-0.859901	23.9457	9.70837e-05
HSPA1B	-0.86059	15.4556	0.00373894
METRNL	-0.862165	18.3051	0.0011212
CLIC2	-0.862492	36.2613	3.91981e-07
PDE7A	-0.866512	23.6435	0.000107957
TSPYL2	-0.86678	19.3589	0.000717628
SMCHD1	-0.867489	26.1329	3.54219e-05
NFATC3	-0.868748	18.6522	0.000953723
LAP3	-0.868776	21.559	0.000275983
MAP2K1	-0.870095	22.6807	0.000166842
KIAA1147	-0.87656	20.6534	0.000409264
SEL1L3	-0.878554	19.5185	0.000673046
CSF2RB	-0.878843	19.1578	0.000775017
EREG	-0.878996	14.9137	0.00470047
CD86	-0.879605	17.2316	0.00175834
ABHD2	-0.881086	24.0259	9.38394e-05
APLP2	-0.88596	21.0958	0.000336992
RP11-186B7.4	-0.886542	31.0537	3.78707e-06
STAT6	-0.888319	28.2535	1.3333e-05
BID	-0.888432	18.994	0.000826426
GZMB	-0.891691	16.5145	0.00238199
H3F3B	-0.892233	38.0843	1.7507e-07
OTUD1	-0.892665	19.4884	0.00067932
RLF	-0.892761	20.9147	0.000366286
YPEL5	-0.893077	28.8905	1.01488e-05
ARAP2	-0.893755	20.4771	0.000439266
ATF4	-0.894107	38.4186	1.51294e-07
MT-CO1	-0.894864	46.1704	4.07429e-09
MAP3K2	-0.898085	26.1884	3.48283e-05
NXF1	-0.899191	29.077	9.45998e-06
OSBPL8	-0.907282	31.5534	3.08532e-06
CTNNB1	-0.908249	25.8049	4.10958e-05
INSIG1	-0.91038	19.2215	0.000751904
GLA	-0.913744	23.7996	0.000101839
FAM118A	-0.914635	26.352	3.2495e-05
CITED2	-0.916024	27.8276	1.63185e-05
HSP90AB1	-0.917035	51.3583	3.78761e-10
H1FX	-0.917284	30.8814	4.10865e-06
EIF4A2	-0.919772	30.1097	5.86127e-06
RHEB	-0.921277	29.2213	8.83893e-06
RRBP1	-0.922399	13.5969	0.00831856
ZBTB10	-0.923461	23.8649	9.93598e-05
SPINT2	-0.92769	28.9892	9.76987e-06
MALT1	-0.928321	23.4316	0.000117352
F11R	-0.928747	28.5368	1.15885e-05
PLEKHB2	-0.929806	25.2305	5.28443e-05
EIF5	-0.930648	34.2351	9.52498e-07
SATB1	-0.930696	27.3745	2.00296e-05
CYTIP	-0.934285	28.8063	1.04655e-05
GNA15	-0.937766	31.5013	3.14517e-06
SEC14L1	-0.937769	28.6455	1.13004e-05
ATP1B3	-0.940488	18.7785	0.000914118
THBD	-0.945579	19.7888	0.00059595
IGLV1-47	-0.947856	17.4182	0.00162316
FNIP2	-0.94894	33.4041	1.33416e-06
PPTC7	-0.949525	28.5993	1.1478e-05
DUSP5	-0.958872	19.1439	0.000778233
SH3BP4	-0.959474	45.9856	4.39746e-09
S100A10	-0.960797	23.5732	0.000110481
IGHV3-23	-0.961959	13.1589	0.0100293
TTC3	-0.963161	23.1178	0.000136358
ARFGAP3	-0.965604	25.2634	5.22128e-05
UBC	-0.966813	53.9432	1.12264e-10
EIF2AK4	-0.967316	22.5988	0.000172652
CSF2RA	-0.967409	33.4895	1.29924e-06
NDRG1	-0.972293	24.6057	7.09343e-05
LRRC75A-AS1	-0.973224	34.7822	7.47293e-07
EIF4A1	-0.973458	32.9462	1.64586e-06
RGS1	-0.981913	17.0527	0.00188837
BRD4	-0.98195	34.8216	7.39569e-07
REL	-0.988934	35.0092	6.94213e-07
CEP350	-0.990728	34.1711	9.75134e-07
NFE2L2	-0.993775	33.554	1.26802e-06
EIF4A3	-0.994046	31.3967	3.24479e-06
PAG1	-0.997473	27.4099	1.98745e-05
GADD45B	-0.99796	19.7546	0.000604702
TRIB1	-0.999822	22.1527	0.000208206
BACH1	-1.00143	30.1758	5.70421e-06
GRASP	-1.00408	32.1852	2.35545e-06
HSP90B1	-1.0057	27.2841	2.08684e-05
AFF4	-1.00766	31.4484	3.1833e-06
CFLAR	-1.00839	34.696	7.7354e-07
VIM	-1.01638	55.8205	4.68956e-11
JUNB	-1.01908	31.5681	3.08532e-06
ARRDC2	-1.01978	26.811	2.60555e-05
RP11-373L24.1	-1.0219	29.7254	7.00022e-06
TUBB4B	-1.02198	32.0833	2.46233e-06
CHD2	-1.02271	37.8327	1.9197e-07
RBPJ	-1.02526	27.8354	1.63185e-05
NDUFB10	-1.02595	36.5628	3.43357e-07
DDX21	-1.03178	29.9818	6.21751e-06
TUBA1A	-1.03802	29.8901	6.4742e-06
CCR7	-1.03949	16.4979	0.00238826
RTN4	-1.04341	33.9823	1.05476e-06
GNA12	-1.04367	35.7034	4.99951e-07
EMILIN2	-1.04743	31.4559	3.1833e-06
PIM3	-1.04866	30.1843	5.70421e-06
GPR183	-1.05286	26.9551	2.43203e-05
OXSR1	-1.05441	31.9785	2.53745e-06
ZNF292	-1.05461	35.0035	6.94213e-07
ZFP36	-1.05544	28.5802	1.1478e-05
TES	-1.05726	33.4545	1.31133e-06
TOP1	-1.05992	34.9405	7.09827e-07
TAGLN2	-1.06026	40.1656	7.09313e-08
CHML	-1.06079	27.4008	1.98745e-05
CST3	-1.06449	13.762	0.00772824
HIPK1	-1.06531	35.8944	4.58089e-07
VASH1	-1.06837	33.9181	1.07929e-06
JARID2	-1.06843	28.0785	1.45071e-05
EIF1	-1.07835	76.556	2.60287e-15
SQSTM1	-1.08126	36.1575	4.08938e-07
MIR1244-1	-1.08658	43.4847	1.47212e-08
AGO2	-1.09237	32.6804	1.85525e-06
NR3C1	-1.10165	32.665	1.85525e-06
ATF3	-1.10272	17.8421	0.00136171
SLC5A3	-1.10646	33.2742	1.41413e-06
CTD-2090I13.1	-1.10744	42.1285	2.80445e-08
BNIP3L	-1.10744	38.8541	1.2758e-07
DNAJA1	-1.11261	47.0176	2.744e-09
KMT2E	-1.11383	48.682	1.29641e-09
ATF5	-1.11831	31.6319	3.0095e-06
HSP90AA1	-1.1185	69.0436	9.04961e-14
PPP1R15A	-1.12153	38.0137	1.79288e-07
SRGN	-1.13587	37.0552	2.69748e-07
HERPUD1	-1.1384	34.5035	8.45734e-07
CXCL16	-1.13937	39.0303	1.21495e-07
ARHGAP5	-1.14397	33.2194	1.44225e-06
SAT1	-1.16214	39.2236	1.13231e-07
JMJD1C	-1.16537	54.719	7.76895e-11
SERPINB9	-1.19293	27.4735	1.93658e-05
HSPA5	-1.19443	41.5389	3.73217e-08
PMAIP1	-1.19734	37.2675	2.47548e-07
SOX4	-1.19877	26.2577	3.39345e-05
JOSD1	-1.20204	44.2451	1.03261e-08
TIMP1	-1.20731	29.2761	8.64983e-06
EZR	-1.21074	79.7509	5.8532e-16
NR4A3	-1.21701	33.9022	1.07929e-06
SNORA70C	-1.21794	52.1406	2.60496e-10
CD83	-1.24036	41.3287	4.09189e-08
GNA13	-1.24382	50.3658	5.99495e-10
EDEM1	-1.24713	53.4311	1.4196e-10
ZFP91	-1.25573	57.1496	2.69328e-11
DUSP4	-1.25682	30.3874	5.18741e-06
SRSF2	-1.26071	57.6199	2.26678e-11
TSC22D3	-1.26797	70.9641	3.58105e-14
IRF4	-1.27077	34.4238	8.72694e-07
SULF2	-1.27468	40.424	6.32897e-08
TIPARP	-1.27673	40.4172	6.32897e-08
HLA-DQB1	-1.28195	86.1016	2.94446e-17
PTPRE	-1.2845	34.1392	9.82043e-07
CD55	-1.28943	47.7001	1.97448e-09
DUSP1	-1.29567	38.8741	1.2758e-07
RALA	-1.31007	39.0997	1.18928e-07
B3GNT5	-1.32092	50.1641	6.43342e-10
SLAMF7	-1.32625	23.8969	9.81786e-05
PELI1	-1.33184	38.7583	1.32209e-07
HEXIM1	-1.33499	66.5667	2.91346e-13
CSRNP1	-1.35891	59.534	8.87393e-12
NRIP1	-1.37491	38.6671	1.36712e-07
LMNA	-1.3828	34.8682	7.29295e-07
ALDH2	-1.38586	42.9632	1.85983e-08
ZNF395	-1.39592	53.151	1.59619e-10
HLA-DRB1	-1.41245	134.159	2.60619e-27
SGK1	-1.41808	37.6322	2.07746e-07
TXNRD1	-1.42208	47.7102	1.97448e-09
AKAP13	-1.42669	83.635	9.46283e-17
IGHA1	-1.44861	20.8633	0.000374874
SPAG9	-1.52856	67.4447	1.94753e-13
SNX9	-1.54148	74.7804	5.72397e-15
DDX3Y	-1.5515	86.5252	2.59283e-17
IGLV3-1	-1.55728	22.0694	0.000215717
SLC7A11	-1.56016	66.1896	3.38663e-13
ZNF331	-1.56191	44.3494	9.96231e-09
DSE	-1.5778	54.8447	7.49002e-11
H2AFZ	-1.58438	79.1498	7.43847e-16
SLC38A2	-1.58629	80.4376	4.43027e-16
SNHG5	-1.63173	97.0587	1.73912e-19
LDHA	-1.64666	92.6646	1.42296e-18
GPAT3	-1.67236	48.114	1.66259e-09
CDKN1A	-1.68749	75.7032	3.78617e-15
AHR	-1.69355	56.6461	3.37046e-11
LYZ	-1.69975	28.5791	1.1478e-05
FOS	-1.71248	74.0252	7.97177e-15
HLA-DQA1	-1.72235	158.661	1.52901e-32
CXCR4	-1.78031	105.145	3.91142e-21
ARL4C	-1.87197	65.4658	4.70129e-13
IGLJ1	-1.90013	13.0448	0.0104781
ANXA1	-1.91189	57.2965	2.58272e-11
FOSB	-1.92391	99.1823	6.80093e-20
ID2	-2.0669	88.328	1.14634e-17
AREG	-2.14765	60.1394	6.76601e-12
RPS4Y1	-2.16405	177.37	1.87917e-36
HLA-DRB5	-2.22376	212.404	8.48581e-44
KLF4	-2.35661	120.54	1.99247e-24
IGHG1	-2.50759	22.5297	0.000177231
IGHG3	-3.60471	48.3956	1.46961e-09
IGLC1	-3.90994	37.6358	2.07746e-07
IGLL5	-3.91081	38.1927	1.67712e-07

## Sheet: Bcell - fluA vs healthy
		Supplemental File 3. Cell Subtypes–All Donors
Bcell_all	logFC	LR	FDR		naiveB	logFC	LR	FDR		transB	logFC	LR	FDR		memoryB1	logFC	LR	FDR		ABC	logFC	LR	FDR		pDC	logFC	LR	FDR
IFIT2	3.23087	43.0386	1.58495e-07		<too few healthy cells>					MT-RNR2	1.01612	24.9401	0.00703404		<too few flu cells>					HLA-B	-1.08368	20.3952	0.0250744		IFIT2	4.03522	36.1283	4.67369e-06
GZMB	2.66515	19.8161	0.00286936																	RPS18	-1.19879	20.3149	0.0250744		IFI44L	3.33025	40.2268	9.53402e-07
TSPAN13	2.15038	28.3642	0.000115429																	RPL5	-1.22436	18.9443	0.0297232		RPSA	3.18296	32.1853	1.96972e-05
RPSA	1.65546	23.9468	0.0005533																	PTMA	-1.44961	21.8943	0.0250744		CCR7	3.02704	29.1848	5.54816e-05
IFI44L	1.61794	25.6827	0.000297098																	SEPT7	-1.76467	19.1576	0.0297232		RNF213	2.9359	30.6196	3.05427e-05
TXN	1.55719	17.7884	0.00586631																	ENO1	-1.91744	20.1671	0.0250744		IFNA1	2.92362	14.7401	0.0179405
RPL7	1.52643	24.3057	0.00048546																	NDUFB10	-2.28249	19.7812	0.0255674		ISG15	2.88341	22.633	0.000826788
SAMD9L	1.52366	26.417	0.000227478																	RP11-656G9.3	-2.59767	18.6226	0.0312746		RPL7	2.81178	26.7846	0.000143849
ISG15	1.44327	18.7555	0.00409557																	CTSD	-2.67487	21.0778	0.0250744		KRT5	2.78063	18.1337	0.00473646
RPL7A	1.4003	23.1859	0.000723866																						IFNA2	2.73679	13.9824	0.0251498
SELL	1.38671	31.3083	3.25041e-05																						XAF1	2.7277	28.2233	7.59616e-05
CTSC	1.31728	17.9772	0.00550178																						TSPAN13	2.71188	26.9749	0.00013722
MTRNR2L12	1.3007	14.1639	0.0267596																						EIF2AK2	2.51316	23.3812	0.000622483
GBP1	1.29058	15.7596	0.0148678																						MX1	2.50327	23.9279	0.000506015
SMPD3	1.28315	26.2707	0.00023594																						OAS2	2.49373	22.4964	0.000859081
FAU	1.27511	20.0039	0.00266277																						SAMD9L	2.48101	21.2907	0.00124797
IRF7	1.26498	15.8854	0.0141955																						GZMB	2.29151	21.5724	0.00115799
MYB	1.23944	20.6849	0.00199856																						CTSC	2.27583	19.3348	0.00266815
IFI27	1.22885	22.257	0.00109559																						IFI27	2.27418	15.5654	0.0141992
BIRC3	1.22738	18.1852	0.0049918																						SMPD3	2.27259	17.4257	0.00640507
MX1	1.19752	21.6877	0.00135455																						MX2	2.18107	13.9529	0.0251861
ALOX5AP	1.1815	15.3525	0.0168337																						STAT2	2.1605	19.8837	0.00224344
SCARB2	1.17965	18.8041	0.00409557																						IFIT3	2.13886	14.1495	0.0234685
STAT1	1.16416	21.2326	0.00161716																						JCHAIN	2.10979	11.9954	0.0478427
DDX60L	1.14605	14.4368	0.0243603																						SELL	2.10016	17.7056	0.00582469
KIAA0226L	1.13313	15.3275	0.0168337																						TCL1A	2.07084	13.8929	0.0252362
SLC20A1	1.10808	12.4423	0.0495789																						FCHSD2	2.05252	17.1233	0.00726365
CD38	1.09801	14.0626	0.0272119																						OAS1	2.04959	16.2645	0.0101501
SEPHS1	1.0699	16.4108	0.0112144																						FLNB	2.0025	13.6844	0.0265554
POLB	1.04419	13.9028	0.0284261																						VASH2	1.9811	13.3297	0.0311612
RFX5	0.90686	13.5467	0.0336387																						FAU	1.93975	13.1262	0.0325951
TMCC3	0.889641	13.2486	0.0364843																						IRF7	1.92495	15.1688	0.0160595
SNX29	0.884528	15.5502	0.0158175																						TLR7	1.8954	15.4493	0.0144861
RPL3	0.877699	25.0937	0.000364161																						MYB	1.88551	12.7395	0.0374259
CRIM1	0.867042	18.4736	0.00439659																						KIAA1551	1.82218	12.5806	0.0391635
SH3PXD2A	0.839082	15.3366	0.0168337																						ADAR	1.82006	14.4624	0.020322
HBB	0.772473	15.8085	0.0146346																						CCNC	1.71645	13.9785	0.0251498
TMX2	0.75881	14.9252	0.0197639																						MCM6	1.64263	13.0267	0.033777
SERPINA1	0.678165	13.19	0.0372948																						ZDHHC5	1.61232	12.278	0.0433194
LIG3	0.63285	13.2433	0.0364843																						STAT1	1.4047	12.2245	0.0441928
TNFRSF4	0.610348	13.0156	0.0396627																						HLA-DRA	-0.912357	13.9161	0.0251861
TRIM39	0.597926	12.617	0.0467565																						RPS23	-1.00136	12.883	0.0352441
TPT1	-0.388693	15.2319	0.0172423																						HSP90AA1	-1.00467	11.972	0.0481064
RPS2	-0.409865	14.0412	0.0272119																						RPL6	-1.02747	12.5789	0.0391635
RPL41	-0.458587	14.2092	0.0264161																						RPS2	-1.07908	20.8159	0.00155989
RPL6	-0.463911	12.4461	0.0495789																						RACK1	-1.08094	13.4095	0.0301599
RPLP1	-0.473972	14.896	0.0199017																						VIM	-1.12259	13.2925	0.0311612
RPS23	-0.503699	18.4869	0.00439659																						RPS16	-1.1394	13.7934	0.0258103
RPS27	-0.509832	13.3065	0.0359541																						UBA52	-1.15333	12.0832	0.0462994
RPL13	-0.511992	21.8755	0.00127958																						TMSB4X	-1.17218	15.454	0.0144861
RPL23	-0.521681	12.7726	0.0435644																						ACTG1	-1.17699	12.6569	0.038479
RPL17-C18orf32	-0.530844	19.7677	0.00286936																						RPL30	-1.18095	14.9285	0.0168151
HLA-DPA1	-0.536239	13.4864	0.0337281																						MT-CO3	-1.20194	13.7018	0.0265554
RPL18A	-0.547867	17.0975	0.00815595																						GRAMD3	-1.24133	11.9087	0.0490778
RPS15	-0.548818	13.3237	0.0358773																						SIN3B	-1.2457	12.0338	0.0472032
RPS25	-0.550001	16.8385	0.00924561																						MT-ND1	-1.25312	15.5234	0.0143159
RPL26	-0.561163	15.2573	0.0171623																						RPS18	-1.2579	22.6928	0.000826788
FOXO4	-0.567111	13.8805	0.0285616																						HIST1H1B	-1.31449	12.191	0.0445046
RPL27A	-0.587921	18.5178	0.00439659																						JMJD1C	-1.32508	12.4014	0.041743
RPL35	-0.59413	13.1508	0.037841																						CEP350	-1.3545	11.9449	0.0484707
RPS20	-0.595493	19.4404	0.00315513																						MT-CO1	-1.37155	18.1335	0.00473646
RPL34	-0.605009	18.791	0.00409557																						HYAL2	-1.37788	12.4749	0.0410802
RP11-864I4.1	-0.61464	14.0762	0.0272119																						HLA-DRB1	-1.42047	28.6993	6.68289e-05
RPL11	-0.620111	23.7154	0.00059261																						ZFP91	-1.42374	13.9308	0.0251861
RPS16	-0.628898	20.7402	0.00197699																						RPS14	-1.42761	26.3031	0.000167785
BTF3	-0.634758	14.3283	0.0253076																						NME1-NME2	-1.4333	13.1038	0.0326978
RACK1	-0.63598	22.8813	0.000828407																						OXSR1	-1.43639	12.3484	0.0422938
TMSB10	-0.664079	14.7998	0.0207672																						HECTD1	-1.43813	12.3796	0.04191
RPS7	-0.681363	20.5894	0.002064																						CHD7	-1.46332	12.2756	0.0433194
MT-CO1	-0.685979	15.6527	0.0155764																						ZNF555	-1.46607	15.0159	0.016445
RPS15A	-0.68954	19.5554	0.00301521																						TIAM1	-1.47143	12.99	0.0341477
TMSB4X	-0.7011	29.0256	9.22867e-05																						HLA-DPA1	-1.48034	31.7374	2.02949e-05
RPL24	-0.704734	20.3154	0.00234054																						ENC1	-1.5069	12.4204	0.0416401
RPL32	-0.711137	19.5639	0.00301521																						TMSB10	-1.51941	19.8592	0.00224344
RPLP2	-0.717807	25.1584	0.000364161																						RPS21	-1.51992	15.7485	0.013073
HLA-DPB1	-0.720138	24.1676	0.000507076																						ITGB2	-1.53503	13.8383	0.0257151
BANK1	-0.728545	13.5197	0.0337212																						HSPA8	-1.56154	17.5334	0.00615677
ZFAS1	-0.737222	13.3286	0.0358773																						MOB3B	-1.56888	16.2548	0.0101501
PXDC1	-0.738192	12.4904	0.0488772																						FOSB	-1.5769	12.8661	0.035269
HSPA8	-0.752644	15.415	0.0166726																						CFP	-1.57887	14.8467	0.017151
ACP5	-0.767079	12.968	0.0404232																						NME2	-1.58175	15.1006	0.0163206
RPL30	-0.768343	34.1381	1.00769e-05																						TBL1X	-1.58775	12.9557	0.0344826
HLA-DRB1	-0.769538	22.3164	0.00108634																						HLA-DPB1	-1.6041	33.5615	1.24767e-05
RPS14	-0.779493	46.5268	3.73641e-08																						ZNF609	-1.61357	13.799	0.0258103
CTD-2515O10.6	-0.784534	12.5867	0.0472426																						PTP4A2	-1.61523	22.6888	0.000826788
TPI1	-0.784674	13.9966	0.0272366																						PHLDA2	-1.64022	13.3005	0.0311612
RPL38	-0.78789	15.5756	0.0158175																						CSF2RA	-1.6479	13.2342	0.0313254
MT-ATP6	-0.790532	23.6647	0.00059261																						RIT1	-1.65003	12.1839	0.0445046
ROCK1	-0.800047	15.2684	0.0171623																						DAPK1	-1.66299	12.6741	0.0384404
GAPDH	-0.801715	23.4429	0.000648787																						CMIP	-1.66323	13.7502	0.0261493
RPS18	-0.805008	49.9583	9.397e-09																						METRNL	-1.6663	12.8994	0.0352342
ADAP1	-0.806416	20.9094	0.00184335																						AREG	-1.66823	13.1387	0.0325951
BASP1	-0.807372	13.3589	0.0356829																						TRA2B	-1.68461	18.9601	0.00318558
GTF3C2	-0.812944	14.7554	0.0209103																						MAP2K1	-1.69055	13.261	0.0311612
FAM107B	-0.813985	17.9249	0.0055886																						PCGF5	-1.70267	12.4571	0.0411495
UQCRB	-0.819027	13.5161	0.0337212																						MT-ATP6	-1.71534	31.0233	2.68743e-05
CHI3L2	-0.823024	15.9202	0.0140803																						CPNE3	-1.72096	12.1254	0.0455905
SPECC1L-ADORA2A	-0.823178	13.0505	0.0394199																						MT-CYB	-1.7237	19.4067	0.00262
PTMA	-0.827124	33.8841	1.00769e-05																						TXNRD1	-1.73301	16.3965	0.00984718
UBN2	-0.827269	14.2498	0.0260556																						RHOC	-1.73878	14.7035	0.0180846
PDCD1	-0.831932	19.721	0.00289437																						TES	-1.74195	15.3077	0.0152028
CYTIP	-0.834475	12.5081	0.0486984																						H2AFX	-1.76964	14.939	0.0168151
EIF4H	-0.834607	14.3195	0.0253076																						PER1	-1.7815	15.1551	0.0160595
PPP1R16B	-0.840854	14.7633	0.0209103																						RGCC	-1.79666	15.0538	0.0164159
UBXN1	-0.841656	14.0256	0.0272119																						LYZ	-1.83933	15.3353	0.0151816
GLUD1	-0.846373	13.1178	0.0382689																						DSE	-1.85003	20.3192	0.0018841
AF011889.5	-0.847172	12.9293	0.0407736																						ARL4C	-1.85316	22.3582	0.000894296
AFG3L2	-0.849537	12.7603	0.0435644																						REV3L	-1.85505	13.2714	0.0311612
KLF6	-0.85013	12.5156	0.0486984																						CD207	-1.87712	14.2242	0.0228057
TAGLN2	-0.850178	14.006	0.0272366																						VDR	-1.888	12.583	0.0391635
SLC25A6	-0.853049	19.5857	0.00301521																						KLF4	-1.90643	21.6367	0.00115766
RPL36A	-0.867069	19.1567	0.00350596																						RIC8A	-1.92686	16.4682	0.00962748
CTSD	-0.870595	12.8351	0.0426199																						DUSP4	-1.93132	16.6163	0.00904338
CD44	-0.871064	14.5951	0.0225795																						CEBPD	-1.93597	16.8233	0.008237
RHOBTB2	-0.871448	13.4772	0.0337281																						CST7	-1.96322	21.4162	0.00119882
KCNK6	-0.873283	14.0364	0.0272119																						VEGFA	-1.97027	15.0424	0.0164159
TBC1D22A	-0.887321	13.4827	0.0337281																						LMNA	-1.97088	16.3496	0.00994302
ITGB2	-0.887714	14.9312	0.0197639																						OTUD1	-1.97348	13.448	0.0298311
MIR1244-1	-0.889887	15.9602	0.0139297																						ATP2B1	-2.02799	17.5945	0.00606669
BRI3BP	-0.892125	12.9569	0.0404232																						CD86	-2.02866	19.4308	0.00262
DNM1L	-0.894235	14.1557	0.0267596																						AHR	-2.03263	20.4385	0.00181138
ADORA2A	-0.895525	16.4888	0.0108777																						GLIPR1	-2.04353	21.8037	0.00109149
TSC22D3	-0.896476	19.3665	0.00323214																						ANXA1	-2.05885	23.4406	0.000622483
DOT1L	-0.897845	13.0373	0.0394512																						KCNK6	-2.0743	21.5325	0.00115799
SEPT7	-0.901796	21.0389	0.00175536																						SPAG9	-2.09763	29.2045	5.54816e-05
COTL1	-0.902619	21.5151	0.00145137																						CXCL16	-2.10524	22.1918	0.000945729
VIM	-0.90552	24.7948	0.000411943																						VASH1	-2.10646	19.8147	0.00224846
HLA-DQB1	-0.923193	24.4041	0.000474853																						CXCL2	-2.16017	16.8252	0.008237
TES	-0.927646	13.295	0.0359541																						PLEKHA5	-2.17318	20.1312	0.00203252
IKZF3	-0.932918	15.3817	0.016812																						H2AFZ	-2.18209	32.8546	1.57029e-05
KIAA1147	-0.936091	12.7642	0.0435644																						TIPARP	-2.21159	19.5202	0.00256953
HIPK1	-0.939685	14.0619	0.0272119																						ATP1B1	-2.258	24.0018	0.000506015
ATP1A1	-0.950835	13.8257	0.0291994																						IDO1	-2.26179	14.8781	0.0170667
PTP4A2	-0.961166	25.1413	0.000364161																						FCER1A	-2.28265	17.3862	0.00643045
HLA-DQA1	-0.96762	27.4933	0.000141305																						SGK1	-2.3322	26.3844	0.000167785
ZFP91	-0.982342	18.7236	0.00410444																						TIMP1	-2.34006	20.5635	0.00173726
ALDOA	-0.99014	18.273	0.00482522																						LRMP	-2.3651	28.3118	7.59616e-05
HERPUD2	-0.991421	17.1008	0.00815595																						PELI1	-2.38675	22.0059	0.00101125
H2AFZ	-0.995397	15.5623	0.0158175																						DUSP1	-2.4829	31.7823	2.02949e-05
FCRL4	-1.00371	15.6106	0.0157707																						B3GNT5	-2.52199	34.6052	8.51326e-06
FCRL3	-1.00875	15.0223	0.0190985																						EREG	-2.5595	25.9349	0.000194209
CD1C	-1.04325	18.7802	0.00409557																						ATP1A1	-2.62328	38.1507	2.07088e-06
OSBPL8	-1.06721	23.6746	0.00059261																						GPAT3	-3.37941	45.2655	1.08815e-07
RPS26	-1.07118	21.6863	0.00135455																						HLA-DRB5	-4.10628	100.303	1.65453e-19
GEN1	-1.07176	16.2974	0.0117802
OTUD1	-1.07246	14.3523	0.0252725
MT-CYB	-1.07708	25.8536	0.000281996
BNIP3L	-1.08091	18.7012	0.00410444
CTD-2090I13.1	-1.10029	21.2439	0.00161716
MT-ND5	-1.10324	21.9664	0.00124692
RBPJ	-1.11738	16.8122	0.00927258
SPAG9	-1.13204	17.2252	0.00779891
RPS21	-1.13707	43.2466	1.58495e-07
DDIT4	-1.16915	19.7894	0.00286936
RP11-656G9.3	-1.17518	24.4608	0.000474853
SMARCC1	-1.18729	28.0666	0.000127527
CD86	-1.24125	18.5469	0.00439342
LRMP	-1.26192	27.5673	0.000141305
CRIP1	-1.33833	29.7346	6.82747e-05
POU2F2	-1.36698	32.2613	2.14304e-05
LMNA	-1.38802	15.4987	0.0161013
SGK1	-1.40518	17.8811	0.00565208
DUSP4	-1.45413	20.2	0.00244391
FCRL5	-1.51213	33.9553	1.00769e-05
RGCC	-1.54456	28.8773	9.37685e-05
GPAT3	-1.62378	14.0905	0.0272119
HLA-DRB5	-2.52975	117.087	5.67937e-23
IGKC	-2.96072	39.1721	8.91306e-07
IGHA1	-3.08657	49.6708	9.397e-09
IGLC3	-4.2041	19.1834	0.00350596
IGLC2	-4.23113	27.7842	0.000133511
IGHG1	-5.25526	39.2981	8.91306e-07
IGLC1	-5.97139	27.4162	0.000141305
IGLL5	-5.98248	27.8237	0.000133511
IGHG3	-6.4869	50.8944	9.397e-09

## Sheet: Bcell - COVID vs fluA
Supplemental File 3. Cell Subtypes–All Donors
Bcell_all	logFC	LR	FDR		naiveB	logFC	LR	FDR		transB	logFC	LR	FDR		memoryB1	logFC	LR	FDR		ABC	logFC	LR	FDR		pDC	logFC	LR	FDR
IGHG3	2.8822	22.8124	0.000125585		MTRNR2L1	2.61383	32.8327	5.72648e-05		XIST	2.56508	31.5879	3.77853e-05		<too few flu cells>					XIST	2.46829	20.4648	0.0178847		CCL22	2.54781	20.6072	0.00594324
IGLC2	2.87111	20.3107	0.00039105		MT-ND5	2.08714	19.9879	0.00897439		MTRNR2L1	2.5184	29.2938	9.24656e-05							MTRNR2L1	2.1293	22.8553	0.00771445		LGALS2	2.50521	26.2303	0.000766622
IGLC3	2.77379	15.2243	0.00387713		RPLP0	-0.89313	18.3138	0.0151361		COTL1	2.20584	29.9369	7.58388e-05							RP11-145M9.5	-0.688223	19.217	0.0294451		TXNIP	2.21945	18.3503	0.0148619
IGHG1	2.74768	20.2638	0.000398466		MRC1	-1.11511	15.6037	0.0489292		AC007192.4	2.01936	20.7483	0.00259581							DDX3Y	-1.67983	28.6868	0.000501051		HSPA6	2.19066	20.9219	0.00550113
IGKC	2.31417	35.7478	3.3643e-07		DTL	-1.18228	19.1952	0.0107266		SUB1	1.69435	16.3888	0.0193372							RPL7A	-1.72763	22.2083	0.0086433		APOL3	1.83483	15.3878	0.0410158
MTRNR2L1	2.25487	116.466	7.76896e-24		SRGN	-1.18415	19.726	0.00897439		LRMP	1.66892	15.8028	0.0225982							RPL7	-2.20995	44.9966	1.74351e-07		CD52	1.7745	17.8936	0.0173815
FCRL4	1.97762	90.1702	2.65728e-18		CLK1	-1.3965	15.5407	0.0489292		MTHFD2	1.65678	16.342	0.0193372							MTRNR2L12	-2.70105	48.4089	6.11255e-08		AP000350.10	1.55706	16.1319	0.0287425
FCRL5	1.72247	65.739	3.32534e-13		TM9SF2	-1.41279	18.0405	0.0165523		CCR6	1.62672	14.5996	0.0379159												REL	-1.42607	15.0162	0.0454583
IGHG2	1.68903	19.4277	0.000595005		LLNLF-96A1.1	-1.41856	19.7988	0.00897439		CD52	1.62344	26.3119	0.000246797												EZR	-1.5834	17.1154	0.0202245
IGHA1	1.63796	25.0408	4.56807e-05		SORL1	-1.43083	19.0245	0.0110397		ATP5G3	1.62095	15.8888	0.0221941												RPL3	-1.70514	22.6299	0.0035491
XIST	1.45196	38.5822	9.11912e-08		SARAF	-1.46399	23.9486	0.00159879		LTB	1.55235	26.3456	0.000246797												NR3C1	-1.9108	14.9947	0.0454583
PTPRCAP	1.36153	74.3336	4.87062e-15		HLA-C	-1.49297	41.6819	1.56187e-06		CORO1A	1.54332	24.9552	0.000410535												TXN	-1.91565	17.7743	0.017478
CCR1	1.32401	36.4784	2.38146e-07		SSH2	-1.52189	17.4422	0.0215362		GAPDH	1.51208	17.2501	0.0139191												TCF4	-1.91659	17.2107	0.0202245
LTB	1.27864	46.9902	1.89078e-09		ITGA4	-1.54841	16.0895	0.0399382		ACTG1	1.49789	34.3987	2.67028e-05												TRAM1	-1.92959	16.8427	0.0214028
POU2F2	1.25853	43.3147	1.02493e-08		BPTF	-1.56176	19.659	0.00897439		ARPC2	1.48912	25.5368	0.000322649												RUBCN	-1.96477	18.3522	0.0148619
CD52	1.25438	52.006	1.84489e-10		PIM1	-1.61241	25.9787	0.000627524		SEMA7A	1.42899	13.9882	0.048863												GZMB	-1.97457	18.3072	0.0148619
BHLHE41	1.20071	33.9955	7.76815e-07		BIRC3	-1.623	16.2474	0.0384936		CDV3	1.41999	15.9418	0.0221941												SEL1L3	-1.97458	16.8497	0.0214028
RP5-900K19.2	1.11027	52.96	1.21327e-10		SNHG5	-1.67201	21.7136	0.00418503		PTPRCAP	1.36425	16.258	0.0193372												HSP90B1	-1.9967	31.1776	9.92815e-05
IKZF3	1.10821	37.2287	1.65781e-07		LYST	-1.70874	23.3115	0.00200366		TMSB4X	1.32032	31.7854	3.77853e-05												MAN1A1	-2.02698	16.5028	0.024578
LBH	1.09503	28.5859	9.43898e-06		WARS	-1.77678	26.5373	0.000537049		CAT	1.30425	13.9659	0.048863												MYB	-2.09245	15.2903	0.0416462
TMSB4X	1.09456	123.219	4.30348e-25		RAD21	-1.7898	27.5232	0.00037623		CAP1	1.26603	16.2909	0.0193372												SLC15A4	-2.14574	17.1196	0.0202245
SYK	1.07903	44.1004	7.2974e-09		H2AFZ	-1.91524	32.2155	5.72648e-05		ACTB	1.21177	19.7356	0.00406818												IFI44L	-2.17089	19.4699	0.00994371
RPS26	1.07567	33.4279	1.00581e-06		GZMB	-2.00877	31.9585	5.72648e-05		MT-RNR2	-0.621104	17.9208	0.0101446												SIPA1L1	-2.20815	17.1395	0.0202245
COTL1	1.06751	50.8556	3.03582e-10		GNLY	-2.10834	29.5324	0.000159946		MT-CO1	-0.905251	14.5862	0.0379159												CXCR4	-2.24257	22.2893	0.00370794
HLA-DQA2	1.05719	37.7061	1.34938e-07							EZR	-1.08704	17.0461	0.0144644												POLB	-2.3649	21.0375	0.00550113
ARPC1B	1.03868	38.4001	9.76485e-08							MT-RNR1	-1.11648	28.664	0.00011377												FAU	-2.44766	21.4884	0.00500297
MS4A1	1.03026	43.893	7.79325e-09							WDR6	-1.23961	14.1471	0.0467625												IRF4	-2.45884	24.7656	0.00136485
TTN	1.01714	17.5998	0.00132915							ILF3	-1.27432	13.9376	0.048863												TSPAN13	-2.6527	27.3021	0.0005503
ACTG1	1.01433	74.6102	4.39059e-15							CXCR4	-1.2993	22.1916	0.0014646												RPL7	-3.07147	32.2607	8.52622e-05
FCRL3	0.997861	21.8312	0.000199823							CD200	-1.40352	15.2196	0.0291872												RPSA	-3.48805	39.0518	5.22031e-06
ARPC5	0.989876	51.8915	1.89454e-10							BIRC3	-1.46864	25.8963	0.000285668
CD24	0.982001	21.0729	0.00028123							JUNB	-1.47581	20.7828	0.00259581
SNX22	0.978333	24.1575	6.77137e-05							EIF4A2	-1.49176	23.3161	0.0009082
CRIP1	0.968272	24.5838	5.61367e-05							TRIO	-1.52559	15.6149	0.0243011
RHOBTB2	0.960428	24.2631	6.50625e-05							AFF4	-1.53164	17.0473	0.0144644
GPR82	0.94488	23.5336	9.03007e-05							FOS	-1.63833	28.0814	0.000136669
IVD	0.932386	21.9833	0.000185795							HERPUD1	-1.63903	20.2101	0.00330102
CCR6	0.920397	20.5097	0.000356534							TP53INP1	-1.73073	15.0536	0.0310726
CSK	0.916619	26.5613	2.33527e-05							PLEKHG1	-1.76279	22.1016	0.0014646
LRMP	0.906734	22.8915	0.000121766							SSH2	-1.77214	22.5838	0.00125935
IGHA2	0.904053	12.8957	0.0105386							DDX3Y	-1.98082	27.9206	0.000136669
LRRK2	0.900489	18.7382	0.000817882							FOSB	-1.98223	32.0611	3.77853e-05
POLD4	0.877243	22.5547	0.000141205							CCR7	-2.07599	26.715	0.000233704
STK17A	0.867284	26.2463	2.61477e-05							APLP2	-2.15437	32.7897	3.77853e-05
CTSH	0.860961	25.4416	3.77034e-05							CXCL8	-2.39501	21.7373	0.0016903
CD82	0.8605	18.3454	0.000966768							RPS4Y1	-2.43958	40.2155	2.70518e-06
SCN3A	0.859494	18.322	0.00097627
SMIM14	0.856438	27.9913	1.24095e-05
FUT8	0.849679	19.8304	0.000491396
SP140	0.842205	25.0062	4.63258e-05
TCIRG1	0.841377	19.3868	0.000606206
CORO1A	0.838452	43.5406	9.23028e-09
SIGLEC6	0.835589	19.2435	0.000646333
BANK1	0.831304	30.1581	4.62479e-06
AP003419.11	0.819874	19.2062	0.000654037
RP11-517H2.6	0.806723	16.1337	0.00259052
MZT2A	0.806686	22.635	0.000136799
RGCC	0.805455	13.8118	0.00717692
GDI2	0.801853	28.4096	1.01475e-05
TNFRSF13B	0.801591	17.8374	0.00120723
PTPN18	0.787239	17.6892	0.0012863
CHI3L2	0.784678	21.0021	0.000289148
ARPC2	0.771082	44.0865	7.2974e-09
HIST1H1E	0.767437	15.8107	0.00297157
ACTB	0.746662	41.279	2.62337e-08
PKIG	0.735212	13.5645	0.00800829
AICDA	0.733056	11.3052	0.0208315
SMARCC1	0.721511	16.6337	0.00205536
HERPUD2	0.71883	14.427	0.00555972
OST4	0.70873	15.8962	0.00287568
TLR10	0.700149	13.7822	0.00724114
CD1C	0.699543	14.679	0.00499962
PTK2	0.694771	13.4309	0.00845733
FCRL2	0.691746	12.3052	0.0134215
RHOQ	0.690754	13.7621	0.00729442
APOBEC3C	0.688175	13.8864	0.00692163
GAPDH	0.687709	29.6651	5.70705e-06
KCTD12	0.685788	13.0369	0.00995833
FCRLA	0.683865	12.9358	0.0103476
SEPW1	0.682537	17.7511	0.00125415
SCIMP	0.68078	10.9228	0.0245443
IFI27L2	0.680402	15.8643	0.00290648
VOPP1	0.680188	14.3405	0.00574391
STK25	0.679985	18.02	0.00111026
RGS19	0.678016	13.5223	0.00810883
SERPINB8	0.672043	12.4175	0.0128734
PARM1	0.671045	13.6971	0.0075383
COX6B1	0.667575	13.3866	0.00860256
PRKX	0.66741	11.0435	0.0234069
EVI2B	0.666748	17.3889	0.00146776
DAAM1	0.660837	11.0626	0.0232314
LGALS1	0.660071	10.0353	0.0349629
GEN1	0.657932	10.812	0.0257999
TBC1D22A	0.655627	12.1124	0.0146247
UBE2V1	0.647559	13.2228	0.00917662
PRDX5	0.647228	13.1254	0.00961983
GSN	0.644735	10.8386	0.0254952
PCSK7	0.644166	11.681	0.0177106
NDUFB2	0.644164	12.3308	0.013329
ITGB7	0.639115	12.0129	0.0152115
RPS15A	0.637017	29.1847	7.19657e-06
SASH3	0.636132	12.5106	0.0124166
RPS28	0.629648	21.3705	0.000247569
PREX1	0.629591	14.4964	0.00539577
ACAP1	0.628281	11.1268	0.0226094
CDV3	0.628127	18.8339	0.000779883
GPR34	0.627684	9.89523	0.0373964
PTAFR	0.625246	9.76779	0.0396465
SOX5	0.62447	11.0053	0.0237437
GLUD1	0.621398	11.3222	0.0207757
SERPINB6	0.620931	10.6923	0.0269983
RAB31	0.616907	14.6931	0.00497192
ECH1	0.612449	10.595	0.0281065
MTPN	0.609972	15.8318	0.00294458
UQCRH	0.604912	12.355	0.0132236
LY86	0.6039	10.6948	0.0269983
BRI3BP	0.600726	9.7941	0.0392102
MTHFD2	0.600013	10.2337	0.0322614
PLEKHO1	0.596158	12.3056	0.0134215
MYL9	0.595712	15.174	0.0039662
PPM1M	0.595219	10.944	0.0242958
RP11-656G9.3	0.591612	12.0658	0.0149102
TBC1D10C	0.590271	10.3842	0.0306425
COX7A2	0.588187	10.3322	0.0311815
DUS2	0.587395	12.8158	0.0109307
CAPZB	0.584799	13.1384	0.00956891
TLN1	0.583007	16.3933	0.00229037
CHCHD1	0.579258	12.7574	0.0111908
CENPB	0.577247	13.9414	0.00679629
RP11-197N18.2	0.572172	9.82509	0.0386387
RPS21	0.571239	16.9125	0.00181431
MOB3A	0.568258	10.356	0.0309497
TMEM258	0.567671	11.3126	0.0207757
GPT2	0.567648	19.0896	0.000691207
ITGB2	0.56435	10.1188	0.033598
PGLS	0.564332	9.76323	0.0397019
TRIM6-TRIM34	0.561769	11.3785	0.0203388
HDAC3	0.560561	10.3221	0.0312067
TMEM261	0.560311	11.6945	0.0176062
LTA	0.559901	12.856	0.0107316
HLA-DPB1	0.556014	26.0646	2.80881e-05
RPL27A	0.555739	29.5001	6.14804e-06
RPS24	0.554577	19.0386	0.000706151
LSM7	0.554125	9.68314	0.0411155
SND1	0.55214	9.43751	0.0457781
RPS15	0.551056	23.6408	8.6023e-05
BCAS4	0.550692	9.89147	0.0374321
RAC2	0.54969	12.0144	0.0152115
RPL24	0.548311	20.7033	0.000329912
SSPN	0.547719	10.1567	0.0330615
SLC25A6	0.547554	13.0992	0.00971979
ROCK1	0.544974	11.5195	0.0191099
SH3BGRL3	0.542722	11.2085	0.0218031
TMA7	0.541079	9.65108	0.0416167
AFG3L2	0.540914	9.5092	0.0444402
SUB1	0.537354	11.3719	0.020362
RPL41	0.534549	35.2859	4.20368e-07
AKNA	0.530822	9.45703	0.0453882
SEPT6	0.529938	11.5898	0.0184507
ANAPC11	0.526853	10.2712	0.031777
MTHFD1	0.519076	9.82931	0.038592
RPL34	0.511302	23.7056	8.37738e-05
VASP	0.501686	9.24255	0.0495013
RPL36A	0.492523	9.99526	0.0356521
CCDC50	0.488312	11.3643	0.0203913
ACTR3	0.479968	12.6489	0.0117167
ATP5I	0.477416	9.56784	0.0432247
RPL13A	0.475098	32.6306	1.46743e-06
ARHGDIB	0.472722	11.6191	0.0182109
RPS4X	0.457025	25.4205	3.79675e-05
RPS29	0.455468	10.3387	0.0311684
RPS27	0.447478	18.5437	0.000889308
ACTR2	0.446156	14.406	0.00560894
RACK1	0.424973	18.0037	0.0011171
SLC12A8	0.41912	11.9028	0.0160143
RPL18A	0.411354	17.0858	0.00167098
RPL35	0.406157	10.4954	0.0293459
TPM3	0.405696	12.9883	0.0101861
RPS14	0.387483	19.8397	0.000490405
RPL26	0.387157	12.511	0.0124166
NLRP3	0.384518	11.2366	0.0215394
RPS20	0.383451	14.2451	0.00595578
LCP1	0.380747	11.0237	0.0235884
RPLP1	0.379521	17.3229	0.00150906
RPL32	0.378801	9.42666	0.0458587
RPS16	0.376356	12.7568	0.0111908
RPS7	0.369387	10.2109	0.032464
PUDP	0.358544	11.1187	0.0226789
TNFSF11	0.358434	9.78619	0.0393366
RPS8	0.355251	13.5243	0.00810883
BAG2	0.354805	11.048	0.0233801
ADAP1	0.329284	10.2509	0.0320928
AP4B1	0.326258	9.80909	0.0389342
RPL11	0.321059	11.0747	0.0231341
RPL17-C18orf32	0.30894	12.0543	0.0149817
BLOC1S1	0.306767	9.50376	0.0445254
RP11-145M9.5	-0.118375	12.0915	0.0147478
SCARA5	-0.124068	9.4298	0.0458277
KDR	-0.125379	10.087	0.0341066
ZFPM2	-0.13232	10.1837	0.0328367
AC015971.2	-0.134095	10.2017	0.0325537
AC004696.2	-0.14153	10.1706	0.0329588
COL4A2	-0.143508	10.3255	0.0312067
PDE7B	-0.144204	10.3297	0.0311815
RP11-329N15.3	-0.153592	10.3324	0.0311815
CYYR1	-0.156472	10.387	0.0306425
CUEDC1	-0.159245	10.4643	0.0297028
DEPDC7	-0.160141	10.4381	0.0300214
SCARNA13	-0.160335	10.4553	0.0298127
OR2C3	-0.163456	10.5322	0.0288701
RP11-390F4.3	-0.165945	9.92269	0.0368829
RP11-248C1.2	-0.167401	10.5335	0.0288701
RP11-76E17.3	-0.168147	13.1063	0.00970316
TTC28	-0.171198	10.5904	0.0281427
SNCA	-0.175876	9.38781	0.0467437
FAAH2	-0.183838	10.6891	0.0269983
MIR425	-0.186642	11.3148	0.0207757
CD36	-0.186642	11.3148	0.0207757
RP5-1071N3.1	-0.186642	11.3148	0.0207757
RHOXF1	-0.188513	10.7316	0.0266164
JMJD1C-AS1	-0.188819	10.6743	0.027154
OR2A25	-0.189611	10.7879	0.0260099
SNORD110	-0.197195	10.7782	0.0261145
SUCNR1	-0.204376	13.5398	0.00806036
SLC32A1	-0.212252	10.5144	0.0291148
IFNW1	-0.214427	10.9762	0.0239379
FAM171B	-0.215039	10.1059	0.033796
NFASC	-0.216974	10.9931	0.0238392
SETMAR	-0.223801	13.8007	0.00719478
RP11-463I20.1	-0.232022	10.4117	0.0303463
HOOK2	-0.232401	10.4088	0.0303592
ADTRP	-0.243851	15.0864	0.00411433
SLC24A4	-0.243851	15.0864	0.00411433
ADGRE3	-0.246784	11.7497	0.0172091
AEBP1	-0.254635	11.7439	0.0172388
SKOR1	-0.254748	14.226	0.00599491
STMN3	-0.255378	9.31367	0.0481254
KNSTRN	-0.263678	9.26048	0.049091
BAIAP2-AS1	-0.272244	11.7105	0.0175033
BEND3	-0.275315	11.1407	0.0224799
IFNA7	-0.279763	14.4774	0.00543022
EPHB1	-0.287285	12.7353	0.0112725
RPS5	-0.29185	9.59096	0.0427288
HSPA2	-0.29392	12.4175	0.0128734
DCUN1D3	-0.296721	9.32738	0.0478936
CLEC4D	-0.305516	9.38215	0.0467914
NCMAP	-0.305687	14.1907	0.00608686
KCTD6	-0.315595	13.4734	0.00828162
RAVER2	-0.316923	9.53365	0.0439909
PTGIR	-0.318783	12.7646	0.0111826
RP11-138A9.1	-0.32077	13.3162	0.00880142
CD109	-0.322065	11.9016	0.0160143
NUAK2	-0.32217	9.2969	0.0484193
RP11-498C9.2	-0.327876	15.3784	0.00360898
RP11-420G6.4	-0.329237	13.0695	0.00983296
PON2	-0.335071	16.087	0.00264399
RN7SK	-0.335367	12.1188	0.0146153
WNT10A	-0.340051	17.2174	0.00157696
FAM134B	-0.344447	11.2691	0.0212121
TNFRSF21	-0.346251	11.9884	0.0153912
LRRC8B	-0.347431	9.5152	0.0443625
RP11-36B6.2	-0.347568	9.26212	0.049091
IFRD2	-0.349257	9.62663	0.0420849
SPHK1	-0.350234	11.4197	0.0200265
TNFSF18	-0.351556	13.3132	0.00880145
SVIL	-0.353163	11.1862	0.021981
IFNA16	-0.35351	13.3438	0.00876875
KCNK17	-0.353584	20.5774	0.000347163
INSR	-0.354079	12.9507	0.0103349
CLEC4C	-0.358907	14.3977	0.00561315
HNRNPA2B1	-0.359974	9.28518	0.0485319
PSAT1	-0.360598	21.9043	0.000192982
ST14	-0.373977	11.9274	0.0158812
FAM196A	-0.374515	10.6646	0.0272641
PLXNA1	-0.375641	14.1837	0.00608979
PRKAR2B	-0.375859	10.775	0.0261265
NECTIN1	-0.376076	13.0543	0.0098815
PLEKHA1	-0.379607	11.0014	0.0237634
MAML3	-0.381992	10.7055	0.0269609
CXCL11	-0.383962	16.3738	0.00230677
HSP90AB1	-0.385414	9.68983	0.04101
CLCN5	-0.38782	10.3883	0.0306425
RELL1	-0.393988	13.3243	0.00878875
CDH1	-0.394203	9.3244	0.0478936
EEF1A1	-0.395572	33.6145	9.25953e-07
AC116366.6	-0.396724	10.42	0.0302458
ATP13A1	-0.397188	9.43206	0.0458277
RPS3A	-0.39736	22.8671	0.000122683
NBPF12	-0.39765	9.96192	0.0361843
NMT2	-0.397714	12.0389	0.0150848
UBB	-0.40299	11.0622	0.0232314
TRIM39	-0.403323	9.24004	0.0495013
UBC	-0.404556	9.75382	0.0398004
SLC12A3	-0.406284	13.3479	0.00876736
IGSF10	-0.40633	13.8962	0.00692009
TTYH2	-0.40691	17.6829	0.00128747
XYLT1	-0.407171	12.3362	0.0133096
GCLM	-0.407944	12.351	0.0132236
TNFSF4	-0.411923	18.2219	0.00101603
NREP	-0.412973	14.8274	0.00466561
IFNA4	-0.414998	15.1792	0.00396315
SH3BP4	-0.415886	14.6293	0.0050947
ATP9B	-0.415942	10.1642	0.0329705
GAB1	-0.417364	12.9408	0.0103442
C9orf142	-0.418443	11.0221	0.0235884
RASD1	-0.419968	18.8775	0.000766318
EEF1B2	-0.42026	14.4846	0.00541967
LYN	-0.421199	10.2424	0.0321674
GNA11	-0.421702	20.4769	0.000361635
KDM5D	-0.424672	13.3955	0.00857571
DSG2	-0.426222	15.9346	0.00284154
COL24A1	-0.427115	15.1218	0.00406957
PSKH1	-0.430989	11.419	0.0200265
BCL6	-0.434105	9.29233	0.0484908
NUCB2	-0.435385	9.59651	0.0426451
SDK2	-0.439277	19.0597	0.000700248
VPS37B	-0.439278	9.99569	0.0356521
ZNF710	-0.440954	9.29992	0.0484193
NCL	-0.441537	11.0238	0.0235884
MCL1	-0.441579	9.631	0.0420294
TMEM41A	-0.441598	10.2158	0.0324503
ATG16L1	-0.441875	9.35908	0.0472376
ENTPD7	-0.44194	14.0478	0.00647476
GCC1	-0.444158	9.22974	0.0496702
TOMM34	-0.44508	10.3706	0.0307409
SLC11A2	-0.449607	14.1798	0.00608979
WDR60	-0.452496	10.9185	0.0245719
SNORD89	-0.45866	12.3097	0.0134215
AC008984.2	-0.45959	23.205	0.000105623
PDXK	-0.460597	9.47628	0.0450553
UBE2F	-0.460794	9.32469	0.0478936
FNIP2	-0.461665	13.6191	0.00781821
LIMA1	-0.461912	9.23968	0.0495013
EPB41L3	-0.463739	15.8712	0.00290191
TBC1D8	-0.466227	12.9466	0.010336
ARF1	-0.470983	9.65424	0.0416167
TNFSF13	-0.472719	9.9637	0.0361843
EIF4G2	-0.473315	15.4384	0.00352402
RPL9	-0.475582	31.8029	2.13786e-06
B3GNT5	-0.476091	10.2762	0.0317454
HSPA13	-0.478256	10.2138	0.0324503
EDNRB	-0.478847	17.5076	0.00138534
ZDHHC18	-0.481452	10.3294	0.0311815
ZC3H12A	-0.482288	9.75128	0.0398004
CNOT8	-0.482475	9.32622	0.0478936
FAM129C	-0.482675	11.2008	0.0218515
P2RX5	-0.483494	12.3521	0.0132236
CTSS	-0.488221	12.5104	0.0124166
ODF2L	-0.488496	10.6889	0.0269983
HLA-DMB	-0.490492	11.3246	0.0207757
APOBEC3A	-0.491075	10.44	0.0300214
KDM5A	-0.492134	10.2752	0.0317454
KLHL14	-0.494686	14.5124	0.00537001
DNAJB9	-0.496109	10.9558	0.024172
C5orf24	-0.496387	11.8342	0.0165357
MXI1	-0.497658	9.60677	0.0424966
ZFY	-0.497818	20.8226	0.000311847
PSME1	-0.498316	11.5942	0.0184315
MBNL3	-0.49962	9.35977	0.0472376
HNRNPU	-0.50016	16.4013	0.00229037
IRF2BP2	-0.501049	10.1202	0.033598
USP15	-0.501942	9.51434	0.0443625
BLZF1	-0.502017	12.3094	0.0134215
KRR1	-0.504182	9.4309	0.0458277
RNF139	-0.504563	9.60486	0.0424966
HSP90AA1	-0.505581	14.7224	0.00490442
GTF2I	-0.506379	10.3014	0.031476
STAT3	-0.507108	9.74682	0.0398004
ANKRD50	-0.507461	12.649	0.0117167
CDC42SE2	-0.507627	10.308	0.0314009
GRAMD4	-0.509106	12.2999	0.0134347
SIAH1	-0.509468	16.5138	0.00217512
STX5	-0.509748	10.3769	0.0306725
ABHD2	-0.510003	9.67582	0.0411915
RBM39	-0.511163	13.5433	0.00806036
HLA-B	-0.512724	36.4452	2.40434e-07
S1PR1	-0.513267	26.2443	2.61477e-05
TBC1D13	-0.513547	12.6077	0.0119239
DTNBP1	-0.514247	9.38514	0.0467634
MYOF	-0.514271	14.9547	0.00438623
QSER1	-0.51515	9.7483	0.0398004
NR2C2	-0.515416	10.2832	0.0316794
ADPRM	-0.515452	23.154	0.000107702
TMX2	-0.515561	12.477	0.0125989
RFX5	-0.515833	9.28672	0.0485319
MTMR6	-0.517611	9.85734	0.0380914
GNS	-0.518834	10.4852	0.0294732
RP11-138I1.4	-0.519067	16.5049	0.00218062
MED13	-0.519618	10.055	0.0346674
TNFSF12-TNFSF13	-0.519887	10.2206	0.0324399
MON2	-0.519938	10.2935	0.0315397
ZBTB21	-0.520124	10.6914	0.0269983
COX19	-0.520677	11.8839	0.0161448
KAT6A	-0.521215	9.47005	0.0451614
ZNF551	-0.521718	18.289	0.000988845
TMED2	-0.521742	9.75571	0.0398004
QSOX2	-0.522162	16.7714	0.00193265
C6orf120	-0.522365	9.452	0.0454651
TRADD	-0.522965	12.8959	0.0105386
HAUS2	-0.52335	10.7643	0.0262143
PILRB	-0.523493	11.7986	0.0168082
RGL1	-0.523567	14.3775	0.00566317
PLXNB2	-0.524035	12.0757	0.0148525
TMEM263	-0.524127	11.5715	0.0186072
TMEM59	-0.524362	9.29748	0.0484193
ATXN2L	-0.524826	10.1638	0.0329705
P2RX5-TAX1BP3	-0.525464	15.466	0.00348698
YY1	-0.525667	10.3827	0.0306425
SNRNP200	-0.526328	10.1457	0.0331923
SRSF11	-0.526456	12.635	0.0117866
TTC7A	-0.526665	9.85469	0.0381046
ZBTB33	-0.527101	10.6139	0.0278868
LAMP5	-0.529729	24.0305	7.18006e-05
FAM60A	-0.529741	9.37237	0.0469932
KLF3	-0.530204	11.0884	0.0229929
AC090937.2	-0.531442	10.4783	0.0295492
RP11-861A13.4	-0.531512	11.3672	0.0203867
RRM2B	-0.531814	9.77005	0.0396406
CXCL9	-0.531957	15.7846	0.00300059
ZBTB44	-0.532325	10.1729	0.0329588
SF1	-0.533001	10.5541	0.0285982
PRPF4	-0.534833	10.1686	0.0329588
SEMA4A	-0.537063	13.5869	0.00792675
ATF6	-0.537312	9.65225	0.0416167
CSDE1	-0.538648	16.561	0.00212633
UTY	-0.53882	21.7872	0.000203132
PRRC2C	-0.539053	15.9514	0.00282234
GNG7	-0.539623	14.3979	0.00561315
NAA30	-0.539639	13.5424	0.00806036
MED26	-0.540622	12.8042	0.010982
CRYZL1	-0.541378	12.4606	0.0126726
MGLL	-0.541506	13.5935	0.00791203
PPM1D	-0.542164	14.173	0.0061008
MIR22HG	-0.542512	9.2341	0.0496022
LILRB2	-0.543236	10.2143	0.0324503
SREBF2	-0.543711	9.74712	0.0398004
ZFP36L2	-0.543723	11.0128	0.0236777
NUS1	-0.547332	10.7581	0.0262698
SERINC1	-0.548066	10.6872	0.0269983
CAPRIN1	-0.548245	10.8578	0.0252635
PALD1	-0.548626	11.696	0.0176062
CCNG1	-0.549649	10.3428	0.031135
RPLP0	-0.551585	41.1133	2.82821e-08
AMZ2	-0.552148	10.2329	0.0322614
COPS5	-0.552592	10.8004	0.0258986
NSD3	-0.552943	11.3957	0.0201822
MORF4L2	-0.555263	10.8817	0.0249707
PPA1	-0.555496	9.49729	0.0446358
CCND3	-0.556197	10.809	0.0258098
KDM3B	-0.556347	10.9103	0.0246491
IL10RA	-0.557301	9.96204	0.0361843
BCLAF1	-0.55738	12.42	0.0128734
C1orf162	-0.559163	11.6223	0.0182043
ANTXR2	-0.559328	11.2359	0.0215394
MEFV	-0.559523	10.207	0.032496
CCNK	-0.560461	10.2461	0.0321396
ELMSAN1	-0.560558	9.28682	0.0485319
C14orf145	-0.56115	26.2073	2.63042e-05
GOLGA4	-0.561627	9.67936	0.0411562
ITGA4	-0.56177	9.48528	0.0448818
REPIN1	-0.561853	10.426	0.0301824
RASGRP1	-0.562853	10.0431	0.0348526
COL19A1	-0.56371	13.2821	0.00891977
TNRC6A	-0.564185	9.34172	0.0476382
SSFA2	-0.564736	10.3215	0.0312067
EMG1	-0.56598	10.7017	0.0269834
FBXO34	-0.566124	10.3808	0.0306425
DCXR	-0.566211	12.2007	0.0140877
CCNL1	-0.568869	12.7905	0.0110458
ATF4	-0.569778	17.5848	0.00133651
MARCKSL1	-0.569954	16.6789	0.00201138
TCF20	-0.56998	9.22479	0.0497545
BRD4	-0.569994	11.4023	0.0201375
GPR107	-0.570027	13.3353	0.00876875
BTN3A2	-0.570205	10.9832	0.0238769
MARCH8	-0.570298	12.7546	0.0111908
DHRS7	-0.571209	12.7418	0.0112506
HNRNPH1	-0.571923	13.4763	0.00828162
ZFYVE26	-0.572036	15.6288	0.00321858
USP53	-0.572337	18.2088	0.00102052
RBBP4	-0.572595	11.7263	0.0173787
FYTTD1	-0.572654	10.5997	0.0280683
RSRP1	-0.572817	10.6522	0.0274145
IFNAR2	-0.572938	10.984	0.0238769
FAF2	-0.573256	10.1699	0.0329588
GAK	-0.573638	11.3764	0.0203388
CHKB	-0.574872	12.4321	0.0128292
CUX1	-0.575042	10.8318	0.0255576
TNFRSF4	-0.577446	28.4113	1.01475e-05
TNKS2	-0.578372	12.018	0.0152115
RANBP2	-0.578499	12.0207	0.0152115
GALNT2	-0.578727	12.2801	0.0135588
DGKD	-0.578958	10.7678	0.0261964
ZSWIM6	-0.580129	14.2748	0.00590228
TAP2	-0.581359	12.7146	0.011364
CSRNP1	-0.581507	12.3767	0.0131001
HNRNPA1	-0.581888	21.0424	0.000284869
DUSP3	-0.582655	17.5787	0.00133765
EIF4A3	-0.583345	11.7659	0.0170829
GBF1	-0.583683	12.2155	0.0139958
HERC1	-0.584355	11.4595	0.0196705
DNASE1L3	-0.586367	10.6192	0.0278415
EIF1AY	-0.587528	18.5336	0.000889382
H2AFZ	-0.588982	9.92562	0.0368645
EIF2AK3	-0.589314	11.1996	0.0218515
NOLC1	-0.589458	10.5018	0.0292786
ABCE1	-0.589642	11.4175	0.0200265
USPL1	-0.590473	10.466	0.0297028
NCOR2	-0.590831	13.3374	0.00876875
NT5C3A	-0.590954	9.46757	0.0451752
HBP1	-0.591519	12.5097	0.0124166
WDR43	-0.592319	12.1707	0.014275
SC5D	-0.592408	15.6487	0.00319144
ISCA1	-0.592757	14.7798	0.00477573
FTH1	-0.593118	28.9708	7.91111e-06
LRRFIP1	-0.593264	15.3973	0.0035858
ABR	-0.593265	14.1797	0.00608979
TRRAP	-0.59392	11.3572	0.0204423
ARL5B	-0.594062	11.4583	0.0196705
PHF3	-0.594395	11.9193	0.0159149
C1GALT1	-0.595744	12.5653	0.0121427
NRP1	-0.595866	20.9551	0.000294522
SLC6A6	-0.595987	14.3162	0.00579759
TRIM28	-0.596278	13.2992	0.00885283
DNAJB4	-0.59683	23.2458	0.000103769
PDPK1	-0.597642	12.1715	0.014275
STK4	-0.597772	15.7961	0.00298844
CD47	-0.598197	13.485	0.00825783
CD5	-0.598545	23.971	7.37843e-05
DIS3	-0.600167	12.9497	0.0103349
RAD21	-0.600466	15.1032	0.00409377
MX1	-0.602505	12.9393	0.0103442
PICALM	-0.602575	11.8588	0.016341
RUNX1	-0.603482	17.263	0.00154315
RELB	-0.603815	14.5277	0.00533667
FADS1	-0.603968	23.0939	0.000110738
PAPD7	-0.605109	16.2104	0.00249835
ZNF91	-0.605505	12.3945	0.0129944
DCK	-0.606082	13.0781	0.00980353
FAM53B	-0.606773	13.9403	0.00679629
HLA-A	-0.607628	37.485	1.47622e-07
SECISBP2L	-0.608102	12.1568	0.0143413
HUWE1	-0.60823	12.4933	0.0125074
EMC10	-0.608328	14.0009	0.00661531
P4HB	-0.608465	13.9747	0.00669626
JMJD1C	-0.608547	15.8411	0.00293625
TM9SF2	-0.609716	12.1143	0.0146247
DENND4A	-0.610505	11.8178	0.0166591
TRIM22	-0.610825	13.806	0.00718696
STAP1	-0.611099	11.9183	0.0159149
SRSF7	-0.611555	13.3296	0.00878136
IFNA10	-0.611578	20.6362	0.000340673
CORO1C	-0.612924	11.1398	0.0224799
KDM6B	-0.613538	14.536	0.00532319
IFRD1	-0.613591	10.1453	0.0331923
VEZF1	-0.6139	12.4044	0.0129448
TRAF4	-0.616142	14.08	0.00637609
SEC63	-0.617227	13.5557	0.00803264
PIM2	-0.618965	13.6545	0.00769838
NFAT5	-0.620072	12.0957	0.0147349
GPBP1	-0.620643	14.3289	0.00576913
MRFAP1	-0.621233	14.3633	0.00568532
PMAIP1	-0.622177	10.9862	0.0238769
RNF145	-0.622921	12.5347	0.0123252
EMC4	-0.624107	14.2017	0.00606223
ZNF652	-0.624658	13.3364	0.00876875
TNFSF13B	-0.624763	12.9857	0.0101861
CLK1	-0.625632	14.0933	0.00634244
IFNB1	-0.626025	16.142	0.00258472
IFNA17	-0.626508	15.9265	0.00284785
BTAF1	-0.62661	12.4642	0.0126667
DDX24	-0.62682	13.89	0.00692009
MAP4K4	-0.627504	15.4076	0.00357492
SLC1A4	-0.627559	11.6727	0.0177414
SYNCRIP	-0.628316	17.2816	0.00153161
HNRNPUL1	-0.628557	17.0464	0.00170221
PIM1	-0.629239	18.7217	0.00082281
BRWD3	-0.629907	10.7943	0.0259516
PPP1CB	-0.630277	14.9499	0.00438907
ACSL3	-0.632484	13.3219	0.00878875
EIF2AK2	-0.633097	10.5633	0.0284907
NIPBL	-0.633695	17.1424	0.00163303
BRWD1	-0.633878	12.58	0.0120655
CD200	-0.634575	26.3324	2.56111e-05
CSNK1D	-0.634847	13.0971	0.00971979
EP300	-0.635619	13.8497	0.00704576
ELOA	-0.635639	12.224	0.0139528
GRK5	-0.635729	17.7596	0.00125157
IL18R1	-0.636784	14.2584	0.00593506
TAPT1	-0.636854	14.0384	0.00649584
ARRDC3	-0.637706	16.9875	0.00175182
SEC62	-0.637926	16.0389	0.00270064
ILF3	-0.638112	18.4784	0.000910868
LLNLF-96A1.1	-0.639303	21.3301	0.000250541
TCF4	-0.639358	17.4402	0.001432
SOCS3	-0.641489	13.0626	0.00985364
SLC5A3	-0.642198	13.9041	0.00690425
SPINT2	-0.642254	16.7864	0.00192164
RABGGTB	-0.64234	17.7018	0.0012809
CDK6	-0.64265	12.4354	0.0128253
RBM15B	-0.642663	15.3943	0.0035858
HLA-DRB1	-0.642912	28.579	9.43898e-06
WDR48	-0.643455	14.6359	0.0050947
MYD88	-0.643684	12.8233	0.0109037
NIPA1	-0.645201	15.0229	0.00424691
B2M	-0.645348	61.1869	2.82363e-12
ADAR	-0.645644	18.1294	0.00105605
MAPK1IP1L	-0.647129	13.1684	0.00943195
NCOA4	-0.648188	15.885	0.00288675
EIF4A1	-0.648499	15.7477	0.00304724
SLC12A7	-0.649621	23.555	8.96212e-05
RAB30	-0.649636	11.4106	0.0200748
TGFBR1	-0.65085	15.3052	0.00372196
DOCK5	-0.65206	14.8373	0.00465011
CCND2	-0.653356	10.6285	0.0277345
DDX21	-0.653742	13.7659	0.00729184
UGCG	-0.655292	13.9166	0.00687038
KIAA0040	-0.655454	13.6372	0.00775646
CHD3	-0.655674	11.1089	0.022769
USP34	-0.657949	16.3943	0.00229037
ZFP36	-0.660101	12.6526	0.0117167
RP11-220I1.1	-0.660301	14.5535	0.00528378
ADAM28	-0.660327	12.9664	0.0102752
UBR4	-0.660667	14.6311	0.0050947
DNAJA1	-0.662146	18.0759	0.00108078
IST1	-0.662981	14.5077	0.00537344
RBMX	-0.665195	18.2373	0.00101294
IFNA13	-0.665997	14.2723	0.00590228
XRN1	-0.666717	13.412	0.00851462
NFKB2	-0.666731	17.6564	0.00130246
SMAP2	-0.668146	18.8634	0.000769974
PDIA4	-0.668226	13.2409	0.00910305
PPP2R2A	-0.668752	13.8912	0.00692009
C3orf58	-0.668971	16.2348	0.00247166
MLEC	-0.669633	12.9983	0.0101494
OTUD4	-0.670914	15.3159	0.00371312
NCK2	-0.67275	18.5957	0.000867612
SNHG15	-0.67306	16.7238	0.00197293
BAZ2B	-0.673152	11.4793	0.0195015
BACH1	-0.674139	14.3702	0.00567479
SEP15	-0.67417	18.647	0.000848972
CPT1A	-0.675654	15.6856	0.00313607
EIF1	-0.676244	32.2667	1.7364e-06
PHC3	-0.677171	14.4261	0.00555972
IL17RA	-0.67726	17.2902	0.00152817
NORAD	-0.677568	16.2634	0.00243981
TBC1D1	-0.678455	15.4717	0.00348346
LILRA5	-0.678576	22.468	0.000147152
PFKL	-0.678874	15.769	0.00301913
RP11-186B7.4	-0.679577	19.7964	0.000498824
STAT4	-0.680312	24.3801	6.19239e-05
MCTP1	-0.681478	27.1279	1.82246e-05
EAF1	-0.681673	17.3416	0.00149776
SHD	-0.681998	38.9429	7.97981e-08
INTS10	-0.68303	16.8851	0.00183651
H3F3B	-0.684455	26.3726	2.51923e-05
LGMN	-0.685424	12.6134	0.0119056
RC3H1	-0.685471	15.4446	0.00351959
RNF149	-0.685972	12.1576	0.0143413
TSPYL1	-0.686342	17.1084	0.00165498
CHST11	-0.687091	15.4719	0.00348346
MAPK1	-0.68918	16.0523	0.00268717
RNF130	-0.689341	20.5844	0.000346921
TOB1	-0.690496	23.6595	8.54975e-05
DSTN	-0.690996	18.6821	0.00083568
IFITM1	-0.694528	15.0122	0.00426287
TOR1B	-0.694532	20.6217	0.000342246
RERE	-0.694885	17.6216	0.00132018
RLF	-0.696184	14.6403	0.00509371
PNRC1	-0.69623	23.9082	7.59515e-05
ARF4	-0.697364	17.6402	0.00131044
SLC41A2	-0.698582	19.9988	0.000453783
CHD2	-0.700818	20.4513	0.000365451
NUP62	-0.701781	14.1661	0.00611251
CXorf21	-0.702235	15.898	0.00287568
SLK	-0.704357	14.6039	0.0051539
CFLAR	-0.706233	18.151	0.00104676
LHFPL2	-0.706601	29.6726	5.70705e-06
CLEC2B	-0.707315	15.6944	0.00312781
NUP153	-0.70805	17.1736	0.00161008
CYFIP2	-0.708685	20.2942	0.000393309
F11R	-0.708787	18.2879	0.000988845
AHI1	-0.708828	15.3614	0.00363437
TYMP	-0.709809	15.9216	0.00284922
ICAM1	-0.710516	11.6761	0.0177331
SELPLG	-0.711303	29.795	5.45466e-06
PSME2	-0.712176	17.8429	0.0012067
DCAF5	-0.712303	17.1159	0.00165216
SIN3A	-0.712305	16.9228	0.00180851
TP53INP1	-0.713195	18.5341	0.000889382
MALAT1	-0.713283	24.7315	5.23947e-05
DDHD1	-0.714832	24.7198	5.25118e-05
FOXP1	-0.714912	14.2338	0.00598108
MIR155HG	-0.715096	11.2297	0.0215838
SH3PXD2A	-0.716854	23.4824	9.24098e-05
PLSCR1	-0.71721	12.7244	0.0113214
SUPT6H	-0.717572	19.5657	0.000556599
NAMPT	-0.718903	10.2977	0.0315042
SDE2	-0.719563	24.8837	4.87921e-05
PPP1R15A	-0.721346	17.8024	0.00122666
STAG3L5P-PVRIG2P-PILRB	-0.724465	20.0156	0.000451092
CDK17	-0.725102	21.365	0.000247569
BID	-0.726158	16.6204	0.00206524
KDM2A	-0.72631	18.7013	0.000829464
MFSD14B	-0.727435	18.6197	0.000858989
FCHSD2	-0.728583	20.4038	0.00037356
CITED2	-0.729177	19.9492	0.000464415
HBB	-0.730587	39.0825	7.49856e-08
PCNX1	-0.734349	18.5013	0.000902296
ZDHHC17	-0.735434	19.3742	0.000608532
OAS2	-0.736018	14.2964	0.0058481
ATP2A2	-0.737868	17.9165	0.00116373
LAIR1	-0.73956	31.6084	2.34875e-06
LAPTM4A	-0.739649	18.3921	0.000945762
ST8SIA4	-0.739729	17.7323	0.00126351
FKBP5	-0.740313	14.2474	0.00595578
EMILIN2	-0.741269	17.6075	0.00132691
GNA12	-0.741441	20.5223	0.000355228
SH2B3	-0.741576	18.229	0.0010148
MARCH6	-0.745302	19.6606	0.000532563
IL2RA	-0.748198	16.704	0.00198927
CD69	-0.749134	13.7836	0.00724114
IKZF2	-0.750846	12.5935	0.0119966
EIF5	-0.752193	24.4113	6.11604e-05
EP400	-0.752794	16.8792	0.00183814
ABL2	-0.753535	26.9392	1.99098e-05
GNLY	-0.753659	10.9062	0.0246727
HLA-DQA1	-0.754726	27.2987	1.68978e-05
PDE4D	-0.755046	20.9157	0.000297936
MAP3K2	-0.75659	21.3217	0.000250846
P2RY8	-0.758173	26.2577	2.61477e-05
P2RY14	-0.759139	21.6446	0.000216716
GAS6	-0.761633	27.9195	1.27528e-05
PDE7A	-0.763316	21.2242	0.00026311
BAZ1A	-0.764546	21.5611	0.000225632
CHD9	-0.764598	18.4227	0.000935443
MSL2	-0.764724	20.935	0.000296737
CPD	-0.765476	12.8567	0.0107316
CDYL	-0.773301	18.0997	0.00107
IFNA14	-0.77377	19.2054	0.000654037
SATB1	-0.773975	21.0082	0.000289104
AFF1	-0.773985	20.2507	0.000400064
EGLN3	-0.775862	43.2856	1.02938e-08
SNX29	-0.777187	26.3772	2.51923e-05
GNAQ	-0.777953	28.4238	1.01475e-05
SEC61B	-0.778455	19.1104	0.000685557
RGS1	-0.780671	13.4124	0.00851462
ANKRD11	-0.785935	22.9091	0.000121072
HELZ	-0.786006	22.3311	0.000156552
DENND5A	-0.78622	16.8603	0.00185235
RGS2	-0.789332	16.459	0.00222923
TAP1	-0.789411	26.8837	2.0303e-05
KMT2E	-0.790744	26.6536	2.24367e-05
SPN	-0.790881	16.7566	0.00194347
SLC7A1	-0.79135	22.4627	0.000147152
TYROBP	-0.792657	14.7409	0.00486585
JOSD1	-0.794902	19.5996	0.000548322
TUBA1A	-0.796337	21.1683	0.00027006
APPL1	-0.80066	22.3497	0.000155553
CRIM1	-0.800797	37.3171	1.5965e-07
N4BP2L1	-0.801425	29.773	5.48662e-06
NINJ1	-0.801434	16.3913	0.00229037
TAGAP	-0.801938	20.9794	0.000291696
ANKRD10	-0.802481	22.7486	0.000129386
EZR	-0.803252	40.7587	3.29667e-08
SEC14L1	-0.805835	22.8639	0.000122683
BPTF	-0.806755	24.9009	4.85469e-05
LYZ	-0.807026	9.41019	0.0462246
SYNGR2	-0.80829	28.6088	9.3901e-06
HLA-C	-0.808468	61.684	2.25291e-12
STAT2	-0.809457	19.2231	0.000651528
H1FX	-0.813524	29.1431	7.27575e-06
HEXIM1	-0.818229	25.152	4.32914e-05
HNRNPDL	-0.820514	34.8441	5.19999e-07
SPEN	-0.821376	19.349	0.000614955
PCNX4	-0.822954	21.4118	0.000243129
MNDA	-0.823631	15.1077	0.00409197
ILF2	-0.828594	25.7351	3.27775e-05
MAPKAPK2	-0.834553	26.5373	2.35405e-05
BCL2L13	-0.834886	22.617	0.00013762
ETV6	-0.836681	21.3311	0.000250541
DAB2	-0.836944	42.1515	1.74617e-08
RTN4	-0.837355	24.3306	6.32952e-05
NPC2	-0.838425	24.1877	6.69083e-05
SARAF	-0.83893	33.0292	1.21867e-06
SMAD3	-0.839481	31.544	2.39913e-06
SEPHS1	-0.83988	21.1179	0.000276399
LDHA	-0.840152	24.246	6.53952e-05
GRASP	-0.846239	26.2991	2.58336e-05
MAP7D1	-0.849783	26.0307	2.84687e-05
ETS2	-0.852444	18.1764	0.00103544
SMG1	-0.854517	30.2286	4.4849e-06
EIF4A2	-0.85522	32.3408	1.69263e-06
CLEC2D	-0.856028	20.5692	0.000347635
SEMA3C	-0.856429	31.4828	2.46121e-06
FAM46A	-0.857802	15.3134	0.00371312
PMEPA1	-0.860073	31.8916	2.05486e-06
FAM118A	-0.860595	27.4754	1.55144e-05
CHMP1B	-0.861878	26.2378	2.61477e-05
BRD2	-0.863666	42.1551	1.74617e-08
LYST	-0.867766	21.0783	0.00028123
CCDC186	-0.869076	25.4946	3.68305e-05
ENPP2	-0.869537	19.3405	0.000615988
HIF1A	-0.869789	29.6048	5.8559e-06
PPIA	-0.870828	26.6472	2.24367e-05
JMY	-0.87181	28.1287	1.16165e-05
ZC3HAV1	-0.871996	24.1037	6.93758e-05
AFF4	-0.877035	25.9398	2.97201e-05
NABP1	-0.88534	17.3715	0.00147783
USP9Y	-0.885683	53.8429	8.16289e-11
LILRA4	-0.886033	46.565	2.2902e-09
ZNF331	-0.888303	17.2927	0.00152817
IFITM3	-0.890549	20.7355	0.000325378
PIK3CG	-0.891459	27.6842	1.4263e-05
DUSP1	-0.893038	21.8229	0.00020004
RNF213	-0.893791	30.9204	3.21548e-06
JARID2	-0.896118	23.7263	8.31763e-05
GPR65	-0.902152	26.2092	2.63042e-05
SRSF2	-0.903869	31.2462	2.74766e-06
EIF2AK4	-0.906538	24.1898	6.69083e-05
NFKBIA	-0.907539	22.1301	0.000172685
RAPGEF2	-0.908277	27.2921	1.68978e-05
SLC38A2	-0.908846	27.4853	1.5508e-05
ARAP2	-0.912646	24.2723	6.49938e-05
XAF1	-0.918062	20.9251	0.000297378
IFNA21	-0.918828	27.6492	1.44538e-05
GLA	-0.918846	25.6473	3.41652e-05
SLC3A2	-0.919789	28.839	8.42413e-06
SELL	-0.92019	34.4915	6.14584e-07
FOSL2	-0.921492	22.5839	0.000139545
HIVEP1	-0.921673	25.8738	3.06288e-05
PAIP1	-0.923112	31.9503	2.00596e-06
SQSTM1	-0.923204	28.8234	8.44867e-06
SERPINF1	-0.927745	26.3886	2.51923e-05
HLA-F	-0.928394	38.7642	8.37772e-08
ISG20	-0.931157	26.2349	2.61477e-05
IQSEC1	-0.931259	29.8659	5.31703e-06
ANXA1	-0.932203	17.919	0.00116373
BCL2L11	-0.934546	19.7579	0.000507544
CCDC47	-0.935695	32.0413	1.93794e-06
BCL11A	-0.937875	28.2761	1.08183e-05
SNX9	-0.939082	29.1475	7.27575e-06
ANXA5	-0.941753	25.2125	4.21209e-05
BRCA2	-0.942347	22.1359	0.000172685
NOTCH2	-0.943971	31.5492	2.39913e-06
TSPYL2	-0.94539	26.8402	2.05786e-05
WARS	-0.94827	26.3232	2.56229e-05
RP11-373L24.1	-0.948479	29.7571	5.50167e-06
CANX	-0.94893	45.6871	3.37394e-09
PLAUR	-0.950171	10.5701	0.0284199
TUBB6	-0.950616	54.7816	5.68261e-11
AGO2	-0.953652	27.9688	1.24929e-05
TMEM123	-0.955248	30.5712	3.80165e-06
POLB	-0.955796	31.3105	2.67384e-06
USP7	-0.957877	34.0715	7.52175e-07
TTC3	-0.961175	29.8387	5.3625e-06
CALCRL	-0.961222	49.8672	4.85819e-10
SSR1	-0.961591	33.3744	1.0271e-06
ATF5	-0.962435	27.1631	1.79794e-05
IFNA5	-0.969008	23.4172	9.52595e-05
APOL6	-0.975645	21.7771	0.000203553
SLC7A5	-0.9803	31.9691	1.9989e-06
HYOU1	-0.981867	33.4387	1.00581e-06
NFE2L2	-0.986006	37.8837	1.25185e-07
TNFAIP3	-0.986766	20.6122	0.000342923
VASH2	-0.987063	39.9796	4.82271e-08
ERN1	-0.991544	38.8919	7.98262e-08
BEST1	-0.993078	30.3805	4.17056e-06
NRIP1	-0.995696	24.9523	4.74542e-05
IFIT1	-1.00523	18.4083	0.000940157
JUNB	-1.00541	37.1318	1.71606e-07
IRF1	-1.00669	26.8885	2.0303e-05
HERC5	-1.00784	19.5482	0.000560169
MALT1	-1.00874	33.8305	8.39839e-07
IQGAP2	-1.01234	26.4163	2.4952e-05
SERPINB9	-1.01519	23.1629	0.000107582
CD4	-1.01882	38.4368	9.66202e-08
NFKB1	-1.02669	34.5175	6.10675e-07
DUSP5	-1.03162	24.8332	4.98929e-05
P2RY6	-1.03312	56.4773	2.61166e-11
STMN1	-1.04038	26.9413	1.99098e-05
ALDH2	-1.04321	29.9153	5.21227e-06
HIVEP2	-1.04404	32.9813	1.24101e-06
HSPA5	-1.04664	38.7725	8.37772e-08
ETV3	-1.05023	41.7393	2.09314e-08
EDEM1	-1.05745	42.4487	1.54635e-08
FTL	-1.06079	68.8087	7.23487e-14
ITM2B	-1.06411	36.0269	2.95817e-07
THBD	-1.07249	27.5687	1.49241e-05
RRBP1	-1.08023	22.9193	0.000120847
PDE4B	-1.0836	47.8242	1.28497e-09
GBP4	-1.09145	26.7221	2.17769e-05
ISG15	-1.09359	26.8719	2.03353e-05
REL	-1.09593	54.4197	6.43747e-11
ALOX5AP	-1.0982	34.4412	6.26318e-07
LY9	-1.10018	35.2296	4.29615e-07
IFIH1	-1.10071	32.7919	1.35923e-06
SCARB2	-1.1091	44.1452	7.24483e-09
NR4A3	-1.11044	33.6532	9.13813e-07
SORL1	-1.11685	37.8378	1.27139e-07
SPG20	-1.11687	50.5206	3.53281e-10
TRAM1	-1.1227	47.6914	1.35696e-09
SMCHD1	-1.12617	55.3536	4.33628e-11
AKAP13	-1.12648	58.3032	1.08011e-11
ALG2	-1.13008	47.9946	1.19396e-09
ZBTB10	-1.13208	38.9265	7.97981e-08
CREM	-1.13742	27.6088	1.4688e-05
IFNA8	-1.13743	26.176	2.66238e-05
PLEKHG1	-1.14106	35.4293	3.93331e-07
SAT1	-1.14853	46.7552	2.10469e-09
CD55	-1.14858	42.9892	1.18525e-08
TGFBI	-1.16066	48.0909	1.15226e-09
CHML	-1.16261	38.4412	9.66202e-08
ITM2C	-1.16494	30.9185	3.21548e-06
KIAA0226L	-1.1701	41.9509	1.8978e-08
ARL4C	-1.17021	27.7564	1.38072e-05
LAP3	-1.17027	43.9877	7.50648e-09
RSAD2	-1.17155	12.3044	0.0134215
SAMD9L	-1.17186	40.6398	3.47141e-08
SIPA1L1	-1.1739	49.094	7.00508e-10
GPR183	-1.17899	42.1851	1.74617e-08
STAT1	-1.18667	53.9403	7.91199e-11
CCDC88A	-1.188	30.6654	3.64238e-06
FAU	-1.18953	46.1602	2.71402e-09
CD2AP	-1.19027	40.9699	3.01484e-08
FLNB	-1.1933	54.5565	6.12468e-11
OPN3	-1.19773	37.5235	1.45866e-07
TCL1A	-1.2115	41.9499	1.8978e-08
GNA15	-1.21779	51.9637	1.85514e-10
IFIT3	-1.225	16.1138	0.00261233
PARP14	-1.22511	58.683	9.33955e-12
CD83	-1.22623	51.004	2.88714e-10
AMICA1	-1.23445	38.9063	7.98262e-08
SULF2	-1.24181	44.0628	7.30412e-09
INPP4A	-1.24496	64.9246	4.59633e-13
SSH2	-1.24536	56.054	3.16847e-11
CD38	-1.26047	58.3151	1.08011e-11
IL3RA	-1.26229	75.8871	2.58709e-15
PTPRE	-1.27327	39.7744	5.30877e-08
MYB	-1.27367	77.1825	1.40095e-15
SNHG5	-1.27946	65.3219	3.86743e-13
APP	-1.28044	37.5892	1.42141e-07
APLP2	-1.29548	57.268	1.78673e-11
CTSC	-1.30018	46.453	2.39492e-09
KLF4	-1.30223	52.1455	1.77218e-10
RPL3	-1.30277	120.671	1.16547e-24
SLC15A4	-1.30383	53.4754	9.66606e-11
SLC7A11	-1.30578	55.7799	3.56511e-11
RUBCN	-1.30693	58.9201	8.48626e-12
CSF2RB	-1.33155	45.994	2.91914e-09
RPL7A	-1.35541	62.8657	1.27071e-12
SLC20A1	-1.35731	51.4234	2.3676e-10
IL4I1	-1.36236	37.2131	1.65846e-07
IGF2R	-1.37103	46.3474	2.49678e-09
CERS6	-1.37495	52.763	1.31851e-10
LILRB4	-1.37842	54.0236	7.72637e-11
MTRNR2L12	-1.38105	47.5178	1.4633e-09
SRGN	-1.39928	72.0935	1.46303e-14
RPS4Y1	-1.39993	86.9789	1.13369e-17
ARHGAP5	-1.41642	58.9241	8.48626e-12
IL6ST	-1.41837	53.39	9.91854e-11
IFI44L	-1.42039	54.5557	6.12468e-11
ID2	-1.43574	52.1168	1.77218e-10
SEL1L3	-1.44342	77.9001	1.01844e-15
CTSB	-1.45887	65.3484	3.86743e-13
FOSB	-1.47872	69.6266	4.93811e-14
KRT5	-1.48016	32.2841	1.73178e-06
DDX3Y	-1.48998	92.197	1.01376e-18
AREG	-1.50504	38.1731	1.08801e-07
MAN1A1	-1.55248	75.0962	3.56456e-15
BIRC3	-1.5843	80.9413	2.28895e-16
IFNL1	-1.60292	40.874	3.13681e-08
SLAMF7	-1.6184	44.24	6.98246e-09
NR3C1	-1.62291	93.8817	4.61614e-19
SOX4	-1.62466	49.5222	5.71061e-10
HERPUD1	-1.64097	96.6167	1.24232e-19
CDKN1A	-1.66555	89.0206	4.25108e-18
HSP90B1	-1.69299	113.297	3.49165e-23
IRF7	-1.74392	90.0359	2.68592e-18
FOS	-1.75255	99.5795	2.9966e-20
IFNA2	-1.85633	35.755	3.3643e-07
MAP1A	-1.88693	110.558	1.27388e-22
CXCR4	-1.90024	144.666	1.75102e-29
IFNA1	-1.90341	21.7247	0.000208519
RPL7	-1.91709	122.113	6.43889e-25
CCR7	-1.96808	75.5129	3.00178e-15
RPSA	-2.04272	127.74	5.2893e-26
IFIT2	-2.11832	50.8468	3.03582e-10
TXN	-2.24061	118.14	3.71175e-24
TSPAN13	-2.38436	140.133	1.2864e-28
IRF4	-2.48258	152.052	6.37938e-31
GZMB	-3.55684	189.277	9.45426e-39

## Sheet: Tcell - COVID vs healthy
Supplemental File 3. Cell Subtypes–All Donors
Tcell_all	logFC	LR	FDR		CD4_T	logFC	LR	FDR		CD8_T	logFC	LR	FDR		prolifT	logFC	LR	FDR		unk_T	logFC	LR	FDR
EPSTI1	1.05435	15.3154	0.0351761		MT-ATP6	-0.88425	20.6577	0.0096893		HSPA8	-1.66736	20.3804	0.0143024		<too few healthy cells>					<too few COVID cells>
TPT1	-0.55222	17.1664	0.0196036		MT-CO1	-0.941737	20.1127	0.0107792		EIF1	-1.71852	20.7616	0.0143024
B2M	-0.554629	20.2692	0.00520282		MT-CYB	-0.97936	16.1016	0.0483458		DNAJA1	-2.03109	21.1646	0.0143024
TTTY15	-0.640993	16.303	0.0253195		ATF4	-0.9898	18.2774	0.0199015		MYLIP	-2.42025	20.1648	0.0143024
RPL15	-0.650132	14.7136	0.0423407		HSPA8	-1.00444	21.091	0.00862204		GADD45B	-2.61294	22.3825	0.010493
RPS10-NUDT3	-0.6895	15.0947	0.0367391		MT-ND4	-1.03182	21.2157	0.00862204		DNAJB1	-3.57947	33.2304	0.000115352
RPLP2	-0.731332	16.4507	0.0251449		SRGN	-1.09871	18.7846	0.0172848		HSPA1A	-3.72266	25.1285	0.00377884
GPR35	-0.733994	15.1274	0.0367391		FUBP3	-1.11076	16.7949	0.0368912
NUDT16L1	-0.734109	15.0719	0.0367391		TSC22D3	-1.13892	17.8854	0.0218767
USP9Y	-0.743606	15.3626	0.0349322		IER2	-1.17462	19.3918	0.0144458
HSP90AA1	-0.743907	17.3371	0.0193659		SLC38A2	-1.18375	16.6324	0.0382762
SLC38A1	-0.794905	14.4304	0.0484502		MT-ND1	-1.20487	32.4545	0.000108085
MT-ND2	-0.796063	18.204	0.0134296		ZFP36	-1.28921	18.6227	0.0176411
MALAT1	-0.810106	25.1113	0.000714559		JUNB	-1.30222	24.786	0.00283736
UBB	-0.812238	17.1577	0.0196036		RPS4Y1	-1.32726	19.2587	0.0144458
CD44	-0.856022	16.6105	0.0236625		DNAJA1	-1.33551	22.1512	0.00744115
MT-CYB	-0.907514	18.5865	0.0116439		EIF4A3	-1.36012	17.9077	0.0218767
SLC25A6	-0.911993	14.748	0.0423407		ANXA1	-1.40151	21.5135	0.00862204
UBC	-0.916241	24.938	0.000714559		MLXIP	-1.41374	20.4832	0.0096893
JUND	-0.936662	15.814	0.028964		DYNLL1	-1.46731	23.3035	0.00490213
IER2	-0.938657	15.2575	0.0356362		FOSB	-1.47335	28.0521	0.000697422
MT-ND1	-0.939844	25.005	0.000714559		FOS	-1.53996	32.9641	0.000108085
HSP90AB1	-0.942819	20.863	0.00407114
AKIRIN1	-0.954787	16.0032	0.026849
EIF3L	-0.964284	14.7226	0.0423407
SPCS3	-0.966908	15.0828	0.0367391
ZC3HAV1	-0.978875	16.0809	0.0268221
MT-CO1	-0.99245	30.9703	7.09184e-05
EIF1	-0.993085	28.7379	0.000163126
MT-ATP6	-0.995376	32.1195	6.27847e-05
UBE2I	-0.996624	16.9691	0.0205672
NUCB2	-0.997689	16.8558	0.0212996
SAP18	-1.00016	17.1887	0.0196036
SNHG5	-1.00643	16.0145	0.026849
CD69	-1.01125	16.2291	0.0253195
TRERF1	-1.01824	17.5749	0.0175915
EIF4A3	-1.02146	15.7515	0.028964
ATF4	-1.02555	25.2423	0.000714559
EDEM1	-1.03001	16.3724	0.0253195
TUBB4B	-1.04086	16.232	0.0253195
ID2	-1.04684	15.7774	0.028964
MT-ND4	-1.05205	29.2954	0.000134565
MYLIP	-1.0749	17.5808	0.0175915
MLXIP	-1.07923	19.906	0.00607379
RGCC	-1.12805	20.9964	0.00398565
CXCR4	-1.13016	23.7698	0.00106866
JUNB	-1.14312	24.8135	0.000719763
ZFP36L2	-1.14885	25.5778	0.000707752
ANXA1	-1.15228	23.1841	0.00138592
TSC22D3	-1.18786	24.9317	0.000714559
HSPA8	-1.20119	40.9316	1.1379e-06
FOS	-1.23668	23.7888	0.00106866
DYNLL1	-1.30509	26.7261	0.000423043
RPS4Y1	-1.31742	30.0751	9.99994e-05
SLC38A2	-1.34289	31.192	7.09184e-05
DDX3Y	-1.37235	31.0677	7.09184e-05
SGK1	-1.41981	18.5363	0.0116439
DNAJA1	-1.49472	44.1441	5.51127e-07
HSPA1B	-1.6105	20.8083	0.00407114
FOSB	-1.64937	43.1422	5.51127e-07
HSPA1A	-1.74923	24.0323	0.00102567
DNAJB1	-1.79706	39.592	1.69422e-06
TPSB2	-2.30385	16.2797	0.0253195
MS4A2	-2.49045	17.0839	0.0198572
CPA3	-3.4765	21.104	0.00392495

## Sheet: Tcell - fluA vs healthy
Supplemental File 3. Cell Subtypes–All Donors
Tcell_all	logFC	LR	FDR		CD4_T	logFC	LR	FDR		CD8_T	logFC	LR	FDR		prolifT	logFC	LR	FDR		unk_T	logFC	LR	FDR
CXCL8	2.96555	26.232	0.00028504		SESN3	2.42404	46.2458	4.62007e-08		MX1	3.89201	39.8736	3.81791e-06		<too few healthy cells>					<too few healthy cells>
HBB	2.69715	20.5202	0.00232304		FTH1	2.04743	74.366	5.74899e-14		IFIT3	3.71681	27.5203	0.000438111
GZMB	2.65045	25.5657	0.00034291		CREM	1.96351	37.1923	1.81365e-06		IFIT2	3.71503	20.8133	0.00715069
IFIT2	2.21985	15.3687	0.0194899		PABPC1	1.86838	104.447	2.86089e-20		RSAD2	2.85473	19.2473	0.0121563
IFIT3	2.18456	25.5861	0.00034291		P2RY8	1.82006	37.0934	1.81365e-06		GZMB	2.84998	24.1844	0.00205582
SESN3	2.06233	30.7377	4.264e-05		SELL	1.81232	37.4707	1.81365e-06		IFIT1	2.81464	18.048	0.014454
CD55	1.92024	46.0172	8.46101e-08		CD55	1.80664	33.3905	9.68961e-06		OAS3	2.65117	21.095	0.00715069
MX1	1.8531	31.1131	3.93263e-05		SC5D	1.73217	28.8307	6.36123e-05		PARP9	2.43291	18.6522	0.0123219
PRF1	1.73427	20.6615	0.0021978		CNOT6L	1.62947	42.5366	2.20638e-07		OAS2	2.38487	19.6998	0.0106398
SELL	1.71287	35.6242	5.75758e-06		ITGB1	1.58465	29.9606	4.11147e-05		IFI44L	2.3572	18.6832	0.0123219
FTH1	1.69163	54.5411	3.29632e-09		RASA3	1.57055	24.0196	0.000563159		SAMD9L	2.24688	19.1509	0.0121563
CREM	1.65076	35.7834	5.75758e-06		BIRC3	1.45207	25.3874	0.00031957		ISG20	2.07723	16.1223	0.0348632
IFIT1	1.64655	21.4874	0.00157394		SARAF	1.44731	57.7382	1.76831e-10		PRF1	2.03477	18.3448	0.0136687
SAMD9L	1.63368	26.7101	0.000243749		SOD2	1.44728	17.6309	0.00896526		GBP5	1.95629	17.023	0.0226247
XAF1	1.62828	26.071	0.00028504		JOSD1	1.44216	22.9232	0.000905212		RNF213	1.40405	18.6522	0.0123219
SAT1	1.55074	22.6362	0.00108694		PPP1CB	1.43381	33.1511	1.00715e-05		RPL13	-1.11924	18.6457	0.0123219
ISG15	1.51573	20.2926	0.0025698		CXCL8	1.43114	15.1368	0.0227131		RPS27	-1.25412	18.2472	0.0136687
PDE4B	1.44985	29.6384	7.04614e-05		SPTBN1	1.41672	23.3242	0.000782237		RPL29	-1.4565	15.3821	0.0494968
RSAD2	1.44944	13.6933	0.0354525		TNFAIP3	1.41643	29.3667	5.0533e-05		HLA-DQA1	-1.61648	17.0799	0.0226247
IFI6	1.44339	23.2883	0.000877737		PPP2R5C	1.40258	28.521	7.13987e-05		FOSB	-1.955	20.7619	0.00715069
PABPC1	1.42863	52.4857	4.69241e-09		RNF149	1.34877	19.8374	0.00355678		GADD45B	-2.01674	20.6264	0.00715069
OAS3	1.42373	23.2551	0.000877737		GPCPD1	1.34311	17.9354	0.00793878		JUNB	-2.07818	29.9119	0.000212367
CNOT6L	1.41816	36.7286	4.20006e-06		PIK3R1	1.34173	30.0079	4.11147e-05		JUN	-2.0799	32.2706	9.44972e-05
PARP9	1.41074	27.0674	0.000212734		SMCHD1	1.34169	33.3604	9.68961e-06		DNAJB1	-2.57152	28.2762	0.000370527
GBP4	1.38608	24.4202	0.000541017		FOSL2	1.2954	15.1811	0.0227131		HSPA1A	-2.68148	20.6269	0.00715069
FCGR3A	1.36228	17.2614	0.0100765		PDE4B	1.29237	18.7362	0.00565848
NAMPT	1.36107	13.8816	0.0337267		SNX9	1.29063	16.8975	0.0122628
SPTBN1	1.35576	25.0592	0.000429961		KLF3	1.28496	16.5762	0.013628
IFI44L	1.3415	22.2133	0.00132075		PDCD4	1.26379	24.431	0.000470525
ITGB1	1.33985	27.9313	0.000143255		BIRC2	1.23827	15.1373	0.0227131
SC5D	1.33215	24.6174	0.000504672		SATB1	1.23425	18.1336	0.00729706
P2RY8	1.32767	24.7389	0.00049016		CCR7	1.2282	16.8137	0.0123824
GPCPD1	1.29806	21.9974	0.00140758		CCNG1	1.21122	15.7349	0.0188829
HMGB2	1.28818	13.5471	0.0367731		LLNLF-96A1.1	1.20752	19.9754	0.00347455
RNF149	1.26943	23.6383	0.000762808		TMEM2	1.20639	13.9857	0.0343527
EPSTI1	1.2566	21.8645	0.00143167		GSPT1	1.20608	18.9366	0.0053501
RASA3	1.25574	20.882	0.00199568		RNF125	1.20551	16.5378	0.013628
MX2	1.2476	19.6303	0.00328183		BTBD11	1.19148	14.2442	0.031428
LYST	1.21717	16.7476	0.012841		QARS	1.1592	15.8855	0.0186285
SARAF	1.20458	37.7361	3.149e-06		MCM6	1.12702	13.2537	0.0467935
PPP2R5C	1.20388	28.7425	9.94523e-05		BAZ1A	1.10852	17.888	0.0079826
SAMD9	1.19836	21.4073	0.00160826		HNRNPUL1	1.07162	14.8966	0.0248031
NFE2L2	1.19581	20.1859	0.00266286		LRRC75A-AS1	1.07013	15.6973	0.0188829
SMCHD1	1.18084	32.6962	2.12101e-05		BECN1	1.05718	15.5812	0.0194485
WARS	1.16507	16.3573	0.0141557		MAP3K1	1.05466	13.0963	0.0499234
OAS2	1.13078	16.9894	0.011464		HLA-C	1.01677	39.6255	7.78653e-07
CCL3	1.12955	14.5885	0.0254012		STAT3	1.00717	13.4681	0.0437136
ANXA2	1.11492	14.3772	0.0279263		KDM1A	1.0053	14.6731	0.02665
PSMA1	1.11458	17.5051	0.00899224		CYTIP	1.00513	14.1252	0.0325829
TMEM2	1.09522	16.2076	0.0144614		RUVBL1	0.996081	14.4129	0.0292214
JOSD1	1.09004	18.4059	0.00576921		RAD23A	0.985988	15.1106	0.0227387
GUK1	1.08488	20.1207	0.00266286		HLA-A	0.918976	31.7353	1.95638e-05
DUSP16	1.08022	16.1069	0.0147309		RPL3	0.910206	20.1617	0.00323286
STAT1	1.07709	16.3058	0.0141557		RPLP0	0.88077	37.5396	1.81365e-06
PPP1CB	1.07692	23.0703	0.000939469		MT-RNR1	0.860337	26.6521	0.000172629
GAPDH	1.068	21.09	0.00186058		HNRNPA1	0.841164	19.8558	0.00355678
PDCD4	1.06009	21.5746	0.00157394		PTPRC	0.835302	30.012	4.11147e-05
LLNLF-96A1.1	1.05612	24.1494	0.000603236		TMEM123	0.800266	13.2112	0.0474068
ISG20	1.04245	14.9508	0.022332		MT-RNR2	0.797061	42.3913	2.20638e-07
OASL	1.03748	13.2402	0.0409191		EEF1G	0.772276	22.6074	0.00103547
BIRC3	1.03676	16.1205	0.0147309		GLTSCR2	0.770256	15.5904	0.0194485
KDM7A	1.03414	13.9198	0.0337267		RPL14	0.75688	19.3941	0.00438133
GBP2	1.02709	16.3644	0.0141557		RPS2	0.701099	27.875	9.55338e-05
ZMYM2	1.0263	14.68	0.0244119		RPS3	0.680175	20.8214	0.00248123
PRKDC	1.02378	13.6458	0.0356707		RPL10	0.648958	21.2578	0.00203227
CXCR2	1.02348	14.7604	0.024011		RPS16	0.601917	13.294	0.0467066
BEST1	1.01531	16.2932	0.0141557		RPL19	0.599658	17.2143	0.0105644
KCTD20	1.01172	15.3546	0.0194899		RPS6	0.597428	18.8932	0.0053501
PIK3R1	1.01035	20.0609	0.00266286		EEF1A1	0.590322	29.4616	5.05257e-05
SATB1	1.00371	13.8985	0.0337267		RPS3A	0.566447	17.3528	0.0100001
IGF2R	0.998241	13.905	0.0337267		HLA-E	0.55652	17.4273	0.00979382
SRP72	0.99768	16.2306	0.0144571		RPL9	0.543933	15.8293	0.01871
MTRNR2L12	0.991322	14.7363	0.024011		HLA-B	0.518248	16.8607	0.0122874
QARS	0.99059	15.2683	0.0199969		RPL13A	0.514835	14.4399	0.0291328
SNX9	0.985384	13.9131	0.0337267		TPT1	0.46388	15.7226	0.0188829
ZNFX1	0.981773	15.2702	0.0199969		NREP	-0.532388	13.4557	0.0437136
TYMP	0.977898	13.3743	0.0386287		CLNK	-0.561713	15.996	0.0178511
NT5C3A	0.97692	12.859	0.0467008		SOST	-0.595522	14.084	0.0329515
FLNA	0.973612	16.2981	0.0141557		THRA	-0.646944	14.8794	0.0248031
TAP1	0.958503	16.677	0.0131449		RAB32	-0.659621	14.7052	0.026512
RUVBL1	0.957443	19.3539	0.00373257		KRT1	-0.712636	14.7091	0.026512
EDEM3	0.954167	13.5056	0.0367886		THY1	-0.725216	18.452	0.00643118
PSMB9	0.947493	13.1367	0.0423003		PTRF	-0.785267	14.234	0.031428
MAPK1IP1L	0.941696	13.9593	0.0337267		KIAA1551	-0.796096	13.3447	0.045915
BTBD11	0.939687	13.8854	0.0337267		ACTB	-0.805315	18.8841	0.0053501
RPLP0	0.929841	33.6728	1.41199e-05		RNF144A	-0.90854	15.6903	0.0188829
RPL3	0.924084	22.7744	0.00103809		RP11-44M6.7	-0.924168	15.257	0.0224641
USP3	0.923865	13.5268	0.0367886		SLC9A3R1	-0.949543	13.7215	0.0391284
RNF213	0.923098	22.9957	0.00095023		DYNLL1	-0.963212	14.6336	0.0268983
SYAP1	0.921847	13.5129	0.0367886		SH3KBP1	-0.970158	15.819	0.01871
TNFAIP3	0.915845	16.3731	0.0141557		S100A6	-0.983226	14.8763	0.0248031
HLA-A	0.91495	41.1851	7.49637e-07		TRERF1	-1.06137	16.5661	0.013628
PLEKHA2	0.914739	13.2921	0.0400788		LMO4	-1.08403	15.3835	0.0212975
GSPT1	0.898796	14.3482	0.0281184		ALOX5AP	-1.11653	15.2042	0.0227131
PARP14	0.894012	12.7311	0.0489779		DUSP6	-1.12703	13.2689	0.0467935
ADAR	0.889668	16.4851	0.0141557		MLXIP	-1.14071	18.2653	0.00694838
BAZ1A	0.885222	15.8459	0.0163515		PTPN6	-1.21586	24.794	0.000413171
SSR1	0.876714	12.6981	0.0494478		CKLF	-1.25747	22.9303	0.000905212
EMB	0.875657	15.0346	0.0217692		XIST	-1.25842	34.1952	7.3602e-06
RAD23A	0.863052	14.728	0.024011		MTRNR2L1	-1.45388	14.5795	0.0273636
MASTL	0.861985	16.0512	0.0150005		HPGDS	-1.46854	20.4501	0.00285367
HNRNPUL1	0.861708	13.6714	0.0354525		PTGS1	-1.54422	13.6762	0.0396701
BECN1	0.855873	12.827	0.0468566		VWA5A	-1.75931	20.4646	0.00285367
YIPF5	0.851877	12.8817	0.0466569		TTN	-1.83835	14.1799	0.0319933
HLA-C	0.851162	31.8321	3.03325e-05		EGR1	-1.88616	24.7491	0.000413171
GNB1	0.837301	13.0584	0.0435851
STAT5B	0.831076	13.127	0.0423003
LDHA	0.809741	13.1877	0.0417951
IFITM1	0.803846	14.7379	0.024011
VNN2	0.801767	12.9945	0.0448016
SRGN	0.794879	15.6815	0.017452
MRPL10	0.792096	16.153	0.014711
MT-RNR1	0.789022	26.1084	0.00028504
HNRNPA1	0.779983	18.1898	0.00636706
MSN	0.773374	13.7098	0.0354525
PTPRC	0.773179	29.5062	7.0999e-05
PGAP1	0.76406	12.9526	0.0455137
NEDD1	0.763375	15.1783	0.020371
LDHB	0.758747	12.6438	0.0497531
MT-RNR2	0.748711	37.5908	3.149e-06
TMEM123	0.744115	13.4671	0.0372843
IKZF1	0.740582	13.6811	0.0354525
MCL1	0.738846	13.599	0.0360317
TIMP1	0.725964	13.7776	0.0345407
TMEM71	0.707179	13.8203	0.0342964
FAM8A1	0.677269	13.4296	0.0377696
JAK1	0.674948	12.6713	0.0494478
YWHAZ	0.637473	12.6721	0.0494478
HLA-E	0.59448	21.8325	0.00143167
HLA-B	0.464378	15.5694	0.0181278
FAM81B	-0.354709	14.8402	0.023461
CTD-2574D22.3	-0.394067	12.9172	0.0460789
PBX1	-0.480967	13.1455	0.0423003
KRT1	-0.508361	16.5473	0.0138855
THY1	-0.509007	21.0181	0.00189458
CLNK	-0.527148	16.4415	0.0141557
THRA	-0.582486	15.8159	0.0164321
BACE2	-0.587936	16.336	0.0141557
CTSG	-0.590169	14.4728	0.0267753
HLA-DQA1	-0.603368	13.8302	0.0342964
RP11-356K23.1	-0.617843	15.6588	0.0174751
SIGLEC8	-0.661628	15.5221	0.0182626
RP11-44M6.7	-0.740753	13.7909	0.0345407
SMIM14	-0.785489	12.8257	0.0468566
SLC45A3	-0.798473	15.2398	0.0201011
DYNC2H1	-0.79958	15.9454	0.015686
LTBP3	-0.854889	21.8516	0.00143167
DYNLL1	-0.862112	15.178	0.020371
XIST	-0.888875	26.3	0.00028504
ID2	-0.893584	14.9858	0.0221286
TRERF1	-0.938577	20.0691	0.00266286
MLXIP	-0.946577	20.1572	0.00266286
DNAJB1	-1.00176	15.516	0.0182626
HPGDS	-1.10096	21.4884	0.00157394
MTRNR2L1	-1.20387	14.3039	0.028543
PTGS1	-1.21832	18.8589	0.00468913
VWA5A	-1.31436	18.6511	0.00514964
HSPA1B	-1.40608	21.5385	0.00157394
HSPA1A	-1.64154	31.0286	3.93263e-05
KIT	-1.68797	13.6124	0.0360317
TTN	-1.69596	22.1051	0.00136328
TPSB2	-2.06172	12.8558	0.0467008
MS4A2	-2.19751	12.6667	0.0494478
CPA3	-3.11621	18.8611	0.00468913

## Sheet: Tcell - COVID vs fluA
Supplemental File 3. Cell Subtypes–All Donors
Tcell_all	logFC	LR	FDR		CD4_T	logFC	LR	FDR		CD8_T	logFC	LR	FDR		prolifT	logFC	LR	FDR		unk_T	logFC	LR	FDR
XIST	1.71651	151.191	4.12276e-31		XIST	1.82624	94.1688	7.33297e-19		XIST	1.67	30.3766	8.35602e-05		IGHA1	3.41416	57.9304	3.41044e-10		IGLC2	3.45519	49.1793	2.54717e-08
MTRNR2L1	1.2795	32.1729	1.62609e-06		MTRNR2L1	1.40341	21.2814	0.000381838		MS4A1	1.45658	18.1749	0.00835186		MTRNR2L1	3.05099	46.5094	5.72571e-08		IGHG2	3.37934	44.9	1.02575e-07
IGHA1	1.0985	52.1254	1.37495e-10		HLA-DRA	1.14863	11.6409	0.026701		JUN	1.09924	15.1643	0.0273925		IGLC3	2.80379	39.3267	1.50083e-06		MTRNR2L1	2.74114	42.7449	2.31372e-07
MS4A1	0.958543	28.1003	1.01391e-05		TNFSF13B	1.00152	23.661	0.000130481		RPS27	0.882748	16.7277	0.0153997		WDFY4	2.26888	27.0229	0.00031563		XIST	2.36574	35.2602	8.56154e-06
IGHG2	0.887698	27.3914	1.4222e-05		KRT86	0.994872	28.7931	1.15073e-05		HLA-B	-0.757871	24.1788	0.000824732		SMIM14	2.22936	26.5345	0.000325111		IGKC	2.2524	31.4705	5.0084e-05
SYK	0.813888	22.8568	0.000111812		SCRN1	0.994269	34.1159	1.01096e-06		B2M	-0.790288	24.9174	0.000602275		SYK	2.01122	17.9076	0.0161795		CFD	2.03935	21.5957	0.00312196
BANK1	0.661248	24.9048	4.40633e-05		TMIGD2	0.953122	23.7973	0.000122344		RNF213	-0.85696	18.4183	0.0078095		MYO1E	1.9845	18.4266	0.0136771		KB-1208A12.3	1.97514	20.2123	0.00470928
MRI1	0.656583	26.6359	1.99961e-05		RPS26	0.94363	20.0899	0.000664489		HLA-C	-0.90286	16.9983	0.0142487		BANK1	1.8019	18.3894	0.0136771		RP11-846F4.12	1.92406	22.9707	0.00183462
IGKC	0.648666	15.9463	0.00243335		AMICA1	0.93843	16.0972	0.004069		HLA-A	-0.963819	28.2629	0.000136788		SPIB	1.79535	18.3364	0.0136771		IGHG3	1.88685	22.8501	0.00183462
GPX1	0.612387	12.2429	0.011306		TNFSF14	0.935304	21.7396	0.000307368		MSN	-1.03317	16.4968	0.0167481		BHLHE41	1.64029	15.661	0.0385367		MT-TA	1.85544	16.8446	0.0188139
AC009501.4	0.611166	14.8548	0.00387404		S100A4	0.909114	16.2471	0.00381771		GAPDH	-1.05538	15.3924	0.0251156		GZMA	-2.10594	17.3983	0.0200349		IGHA1	1.83411	20.1983	0.00470928
IGLC3	0.609879	20.822	0.000280555		TMC8	0.906052	19.6268	0.000798026		MBTPS1	-1.12194	13.8896	0.0413914		FAM129A	-2.14511	15.6377	0.0385367		FCRL4	1.83411	20.1983	0.00470928
SMIM14	0.606347	15.5644	0.00285408		IL1R1	0.885249	12.3305	0.0202119		STAT1	-1.14878	14.9773	0.0289291		AHNAK	-2.41014	19.9938	0.0081311		IGHG1	1.83411	20.1983	0.00470928
WDFY4	0.600934	19.1265	0.000602039		SYK	0.878982	16.1503	0.00397171		GZMA	-1.16016	14.2069	0.0369879		RPL7	-2.48923	15.6935	0.0385367		MT-TQ	1.82426	16.3612	0.0235402
TNFSF13B	0.598454	14.0435	0.00537234		CKLF	0.8612	17.6222	0.0020312		FAU	-1.16172	14.7207	0.03137		PDE3B	-2.49749	16.2546	0.0316109		PEA15	1.80539	17.3943	0.0159056
KRT86	0.594558	14.5979	0.00431991		LST1	0.858404	14.852	0.00707991		SNX3	-1.17507	15.153	0.0273925		LIG1	-2.54037	16.4271	0.0302357		FCRL5	1.78679	20.0308	0.00491679
SCRN1	0.585004	16.018	0.00236036		SLC4A10	0.838462	26.3918	3.60438e-05		TAP1	-1.2042	16.8561	0.0149524		IVNS1ABP	-2.59094	17.0688	0.0226374		MS4A1	1.686	17.286	0.0159056
SPIB	0.556738	24.6325	5.02388e-05		ABCB1	0.834963	10.8669	0.0364943		RAP1B	-1.2133	14.175	0.0369879		GNLY	-2.633	22.6272	0.00224554		SPIB	1.686	17.286	0.0159056
IGHG1	0.551841	31.0145	2.71858e-06		RFLNB	0.810554	13.9436	0.0102378		PDIA3	-1.21366	15.935	0.0200811		SNHG5	-2.66077	18.4896	0.0136771		AC009501.4	1.64963	14.2397	0.049928
RPS26	0.551761	12.9731	0.00836492		CDC42EP3	0.80457	13.0825	0.01479		HIF1A	-1.21926	13.734	0.0442945		GZMB	-2.7754	36.1695	5.6793e-06		TBC1D9	1.51453	14.4158	0.0483344
TMC8	0.530084	11.6537	0.0143634		SPINK2	0.785244	20.242	0.000616827		LDHA	-1.23144	18.2017	0.00835186		ATP1A1	-2.8146	19.8238	0.00820388		SEMA7A	1.51453	14.4158	0.0483344
IL23R	0.524588	30.7993	3.00788e-06		CXXC5	0.776401	15.416	0.00549711		CD53	-1.24197	16.2912	0.0173948		CD8A	-2.81941	27.8085	0.000252756		TLCD1	1.51453	14.4158	0.0483344
SLC4A10	0.520208	14.5774	0.00435306		PTPN6	0.762798	15.9678	0.00427517		RPL7A	-1.25987	14.6099	0.0326852		FLNA	-2.99303	27.7107	0.000252756		IGLL5	1.51453	14.4158	0.0483344
SPINK2	0.505212	22.9493	0.000107758		ROMO1	0.728587	20.7851	0.000480733		SAMD9	-1.26608	17.9234	0.00925888		IGHM	-3.23312	26.6534	0.000325111		IGLC1	1.51453	14.4158	0.0483344
OBFC1	0.505023	10.2352	0.0251571		ERMP1	0.714896	10.8822	0.0363561		UBE2K	-1.28042	14.8006	0.0306155		ANXA1	-3.24239	32.8306	2.5256e-05		RP3-402G11.26	1.51453	14.4158	0.0483344
CKLF	0.499154	9.68682	0.031422		MRI1	0.704074	15.1587	0.00618806		SAT1	-1.28886	14.159	0.0369879							LENG8	1.39945	14.1977	0.049928
TMIGD2	0.492555	11.91	0.0129309		DSE	0.70049	11.4153	0.0290664		FTH1	-1.28906	20.1854	0.00366829							GPALPP1	1.39945	14.1977	0.049928
FCRL5	0.480753	21.3243	0.000222733		CFH	0.694768	19.086	0.00102023		IVNS1ABP	-1.32603	14.5033	0.0335222							MEMO1	1.35979	14.1944	0.049928
CFD	0.476031	18.0203	0.000994299		TMBIM4	0.691244	10.9189	0.0359216		IGF2R	-1.34709	14.3738	0.0346204							PTPRC	-1.17	14.8354	0.0446381
IGHG3	0.461186	28.1111	1.01239e-05		PECAM1	0.677519	10.7952	0.0374838		IFI44L	-1.36358	15.6054	0.0229071							FTH1	-1.2112	19.1136	0.00702988
CXXC5	0.456122	8.94137	0.0429359		KIAA1551	0.655828	15.1168	0.00628384		ELF1	-1.37219	19.1769	0.00578943							MT-RNR2	-1.2729	20.6859	0.00446139
FCRL4	0.445427	28.1823	9.79818e-06		LAIR1	0.642105	11.7608	0.0257509		ERO1A	-1.37279	16.3089	0.0173948							EEF1A1	-1.29666	19.2913	0.00693874
CFH	0.437968	13.6776	0.00629124		IL23R	0.637745	26.3142	3.72007e-05		SRSF3	-1.37393	15.7909	0.0212093							RPLP0	-1.35751	15.9551	0.0283103
TBC1D9	0.435014	25.877	2.87569e-05		APOBR	0.629215	10.2563	0.0470801		GBP2	-1.39296	18.957	0.00627973							SRGN	-1.46168	22.7403	0.00183462
MEF2C	0.406668	13.1089	0.00790561		ELOVL6	0.613653	11.0414	0.0341679		PLSCR1	-1.39653	14.4973	0.0335222							MT-RNR1	-1.50376	25.6993	0.000601129
EHD3	0.378086	11.1216	0.0177318		MDM1	0.599579	12.3844	0.0198194		PARP14	-1.39821	22.1054	0.00167903							TNFAIP3	-1.50693	15.0745	0.0403611
BHLHE41	0.374968	12.4572	0.0102978		KRT17	0.587924	10.8789	0.0363561		MYL6	-1.41005	26.1439	0.000343483							IL7R	-1.58084	15.096	0.0403611
DYNC2H1	0.374544	9.95776	0.028173		DYNC2H1	0.586767	10.4052	0.043999		DDX58	-1.41032	14.4235	0.0342817							RGS2	-1.59057	19.1877	0.00702988
PDZD2	0.370613	25.967	2.76494e-05		STX8	0.5454	10.5091	0.0419226		CREM	-1.41596	14.0391	0.0388154							HLA-C	-1.61535	26.7328	0.000433365
AFF3	0.365014	14.1669	0.0051236		KIAA1211L	0.497228	11.4458	0.0287223		PDE4B	-1.41943	14.8608	0.0302026							GLUL	-1.66835	17.7082	0.0141537
KRT17	0.357362	9.97903	0.0280109		TPM1	0.491758	14.9658	0.00673489		MX2	-1.44461	16.016	0.0196676							CXCL8	-1.67738	23.4968	0.00168796
RP11-459P23.1	0.335485	13.4585	0.00680608		RP11-539L10.2	0.473276	10.7301	0.0384913		SRGN	-1.44805	28.247	0.000136788							HNRNPA1	-1.90159	16.9575	0.0182996
IGLL5	0.333833	23.0817	0.00010157		TET1	0.433119	10.8598	0.0365006		IFIT5	-1.45923	19.9214	0.00406075							SARAF	-1.90253	22.8245	0.00183462
IGLC1	0.333833	23.0817	0.00010157		ANKDD1A	0.428165	12.3286	0.0202119		GBP4	-1.46937	18.727	0.00685611							ITGB1	-1.92818	15.541	0.0342318
RNU11	0.329693	10.1872	0.0256474		KLRF2	0.391182	12.4728	0.0190509		H2AFZ	-1.489	16.7029	0.0153997							RPS4Y1	-2.06333	15.2965	0.0378768
SCART1	0.326087	11.0803	0.0180287		PDZD2	0.388413	14.6093	0.00778476		TPI1	-1.51057	16.442	0.0168294							CNOT6L	-2.22768	21.2455	0.00352718
ATP8B4	0.319981	9.03257	0.0412564		AFAP1L1	0.388273	14.6173	0.00777766		XAF1	-1.51322	23.1488	0.00117373							PABPC1	-2.64788	48.4243	2.54717e-08
ANKDD1A	0.31364	12.0756	0.0119849		LINGO4	0.385993	12.4743	0.0190509		SELL	-1.51534	15.0627	0.0281819							DDX3Y	-2.74906	25.67	0.000601129
RP11-846F4.12	0.31364	12.0756	0.0119849		MAP1B	0.32559	10.6667	0.0392819		TRANK1	-1.51948	21.9901	0.00167903							SATB1	-3.06357	29.1668	0.000140783
CD79A	0.31364	12.0756	0.0119849		PRSS35	0.325377	10.6702	0.0392819		ISG20	-1.56196	23.3268	0.00115754
RORC	0.31364	12.0756	0.0119849		THY1	0.323332	11.1111	0.0332675		PRF1	-1.56649	28.7362	0.000129857
SOX5	0.311696	15.6799	0.00272553		AC145124.2	0.321449	10.6389	0.0397133		GBP1	-1.6378	20.8088	0.00293936
TSIX	0.308206	9.59188	0.0326547		FCRL4	0.320741	10.6315	0.0397918		RPL7	-1.64813	17.6105	0.0106111
TNFRSF13B	0.303428	12.6079	0.00964951		CLNK	0.318536	11.6952	0.0260001		ADAR	-1.69274	32.136	4.05114e-05
CLC	0.300552	12.6691	0.00942594		TMSB4X	-0.36319	12.1658	0.0214516		KDM7A	-1.70888	22.4558	0.00151503
THY1	0.297943	19.3886	0.000539528		RPL41	-0.427481	16.7554	0.00301333		MX1	-1.74048	27.956	0.000145734
LINGO4	0.294912	18.3147	0.000866424		RPL13	-0.448881	20.3844	0.000578491		OAS3	-1.76931	23.2855	0.00115754
BCAS1	0.281635	14.7075	0.00411274		RPS20	-0.45639	13.1924	0.0140286		SAMD9L	-1.83704	32.7159	3.75743e-05
CSAR2	0.27686	9.96232	0.0281284		RPS27A	-0.462304	14.1379	0.00943553		GZMH	-1.85696	20.7567	0.00293936
RP11-802E16.3	0.267323	11.7403	0.0138967		RPL35A	-0.475316	11.2573	0.0312947		NAMPT	-1.87068	21.9966	0.00167903
PNOC	0.257334	17.3113	0.00135841		RPL6	-0.477657	15.9395	0.00432338		IFIT1	-1.94899	20.5577	0.00313576
IGHA2	0.257288	15.3384	0.00312901		GSS	-0.480185	10.7167	0.038625		GZMB	-2.04387	35.2085	1.66424e-05
RP11-324E6.6	0.253151	9.59695	0.0326311		RPL27A	-0.483441	14.1556	0.00937654		RPSA	-2.1882	29.3079	0.000108753
EAF2	0.253151	9.59695	0.0326311		CYTH2	-0.484745	10.8398	0.0367434		RSAD2	-2.47693	36.0668	1.66424e-05
CD22	0.250001	11.1047	0.017877		SLC26A11	-0.48982	10.5252	0.0416432		IFIT3	-2.56831	34.8598	1.66424e-05
RP11-693J15.5	0.242879	12.109	0.0118875		RP4-564F22.2	-0.505614	11.7114	0.0258958		HBB	-2.65814	22.6285	0.00145769
TMEM79	0.228567	9.39245	0.0351565		PIAS2	-0.507208	10.3981	0.0440804		IFIT2	-2.85821	29.6992	0.000101565
FAM171A2	0.228567	9.39245	0.0351565		RPS15A	-0.50803	13.6912	0.0112938
NUP210L	0.228567	9.39245	0.0351565		MT-RNR2	-0.513042	34.1787	9.89739e-07
KLRF2	0.219585	12.3377	0.0108322		SYNJ1	-0.516744	11.3949	0.0292553
DENND5B	0.219068	12.4184	0.0104263		RPS19	-0.518201	19.6604	0.000787896
FCGR2B	0.21753	14.4216	0.00457883		LIG4	-0.521157	11.5349	0.0277548
FCRLA	0.217525	14.423	0.00457883		EIF4B	-0.529521	16.0191	0.00419234
AFAP1L1	0.217508	14.4243	0.00457883		MEI1	-0.531338	12.5792	0.0181387
IL3	0.21097	9.83692	0.0296305		RPS15	-0.535883	15.6975	0.00485885
ZNF619	0.203148	9.55612	0.0330377		RPL22	-0.537742	10.7269	0.0384913
KRT81	0.203107	9.55641	0.0330377		RPS4X	-0.541677	23.3469	0.00015072
KB-1592A4.15	0.203086	9.55496	0.0330377		FANCD2	-0.545797	11.8411	0.024975
MAP3K6	0.203071	9.55567	0.0330377		RPL36A	-0.554768	10.2965	0.0463009
HAP1	0.203054	9.55157	0.0330481		RPL15	-0.561703	21.5791	0.000330523
AC145124.2	0.178743	10.7207	0.0209685		MT-ND2	-0.56298	13.289	0.0135255
FAM212A	0.178743	10.7207	0.0209685		HSP90AB1	-0.570728	13.598	0.0117644
RP11-295D4.5	0.178743	10.7207	0.0209685		RPL13A	-0.573084	31.8179	2.99991e-06
IGLV3-21	0.178743	10.7207	0.0209685		RPS16	-0.574422	21.8007	0.000301086
PRSS35	0.178322	10.7162	0.0209685		MT-CO1	-0.576666	14.4545	0.00821945
NCR2	0.178322	10.7162	0.0209685		YWHAZ	-0.576714	13.5344	0.0120984
CD180	0.178282	10.7158	0.0209685		MT-ND4	-0.576883	12.4749	0.0190509
OSBPL10	0.177718	10.7096	0.0210004		BTG1	-0.578911	15.7545	0.00473222
PITX1	0.17711	10.7028	0.0210586		RPL26	-0.582495	16.2089	0.00386551
PTPN3	0.176895	9.35365	0.0357222		RPL27	-0.585816	15.5452	0.00520887
NECTIN2	0.17664	11.5186	0.0150257		PTMA	-0.590298	20.6927	0.00050017
AC006039.4	0.176579	11.5216	0.0150257		MTMR10	-0.59272	12.8029	0.0165715
IGLV3-25	0.175628	10.6871	0.0211728		PFDN5	-0.593143	11.0521	0.0340461
CRNN	0.174991	10.6794	0.0212107		DDX3X	-0.593555	11.7546	0.0257509
CTD-2339L15.1	0.169837	10.6077	0.0217934		CSDE1	-0.593794	13.2874	0.0135255
C1orf186	0.134508	8.63863	0.0485788		HLA-A	-0.594953	26.3028	3.72007e-05
SLC19A2	-0.211725	8.81689	0.0452891		CTB-43P18.3	-0.601535	12.2482	0.020941
SEC61A2	-0.214979	8.80434	0.0454925		DGKQ	-0.603703	10.7503	0.0382808
ACOX3	-0.215521	8.62678	0.0487689		KMT2E	-0.608004	11.5265	0.0277762
HSBP1L1	-0.227979	9.16596	0.0389747		MIR3654	-0.612846	11.5249	0.0277762
COQ2	-0.237229	9.45586	0.0343454		SPOCK2	-0.613768	13.7389	0.0111092
ZNF816	-0.244515	9.58425	0.0327402		FAU	-0.614259	14.1911	0.00923028
NSUN4	-0.247347	9.89207	0.0289405		HCG18	-0.614623	11.076	0.0336846
CFP	-0.251723	10.0868	0.0267033		FASN	-0.617344	10.9829	0.0350361
ERRFI1	-0.252683	8.66622	0.0480124		MED6	-0.617853	10.612	0.0401329
GLMN	-0.253993	10.4902	0.0227828		KLF10	-0.621579	14.9527	0.00675102
APOBEC3H	-0.256466	10.2537	0.0249586		RPS9	-0.62306	18.3839	0.00141559
PPARD	-0.259366	10.4615	0.0230452		EIF1AY	-0.62323	15.2844	0.00585144
FCRL6	-0.260001	9.14934	0.0392116		RPL19	-0.624165	33.2614	1.50249e-06
RP11-479G22.8	-0.26311	10.8877	0.0196093		SLFN11	-0.624372	10.8534	0.036551
LARS2	-0.264721	10.7835	0.0205141		RPL31	-0.624546	13.5044	0.0122576
DNAL1	-0.268069	10.2194	0.0253224		CYTH1	-0.625794	11.3829	0.0293131
SIGLEC5	-0.26946	10.5469	0.0223076		NUP160	-0.629103	15.2618	0.00590082
NDUFAF5	-0.271709	10.9956	0.0187095		RPS25	-0.632799	27.8872	1.80822e-05
ZNF841	-0.272154	10.9921	0.0187279		NIPBL	-0.640701	11.7982	0.0254952
HJURP	-0.272544	10.368	0.0239963		DDX5	-0.642376	25.5798	5.37144e-05
ZNF45	-0.2726	10.1731	0.0257146		RPS14	-0.642717	36.3319	3.69174e-07
B3GLCT	-0.278676	11.5802	0.0147682		RPS7	-0.644893	18.7533	0.00118725
RCL1	-0.281688	11.7027	0.0140673		HLA-B	-0.645107	46.3405	3.38632e-09
MIR570	-0.283359	11.5478	0.0148896		SRSF3	-0.650359	10.5938	0.0404489
TRIT1	-0.287742	11.3105	0.0163453		MT-RNR1	-0.655466	29.7741	7.35066e-06
IL15RA	-0.296603	12.1045	0.0118875		RPL17-C18orf32	-0.657819	40.1776	5.95428e-08
RPLP1	-0.296613	8.8401	0.0448638		SERINC1	-0.65934	12.8322	0.0164031
CDKN2C	-0.298501	11.1444	0.0175665		MT-CO2	-0.661668	17.407	0.00223655
FADS1	-0.303038	11.8185	0.0134524		NRAS	-0.661725	15.8243	0.00457762
METTL10	-0.303471	12.6974	0.00930646		RPL21	-0.663537	36.6551	3.20239e-07
RFXAP	-0.305411	12.2055	0.011464		RPL38	-0.663652	13.3134	0.013416
HPSE	-0.307088	11.2561	0.0167493		NIPA1	-0.664877	14.4873	0.00819191
MYCBP	-0.310288	9.58024	0.0327613		AKAP13	-0.670621	11.637	0.026701
LSS	-0.312117	9.24064	0.0376878		DLST	-0.670894	11.0837	0.0336846
YIPF1	-0.314096	12.8377	0.0088335		CALM2	-0.672577	10.8641	0.0364943
CORO7-PAM16	-0.315369	13.2897	0.00728736		ANKHD1	-0.673841	11.0286	0.0343302
DPEP2	-0.316027	8.67805	0.0478327		HSPA8	-0.676438	18.2927	0.00147845
ORC6	-0.323076	12.1376	0.0117588		TMBIM1	-0.676908	12.0231	0.0228177
C11orf68	-0.328088	9.71998	0.0309326		DAZAP2	-0.677965	11.9623	0.0235165
PTS	-0.330587	13.5983	0.00651033		RNF114	-0.678113	11.7189	0.0258519
PDIK1L	-0.333554	8.56472	0.049944		SEMA4D	-0.679063	10.1584	0.0495132
AGER	-0.334819	9.46068	0.0343453		NPM1	-0.68034	17.975	0.00171671
MEI1	-0.337533	8.71217	0.047172		MT-ATP6	-0.684845	24.1803	0.000102253
CHN1	-0.337692	10.6242	0.0216407		UBE2B	-0.685101	10.1424	0.0497498
RPS19	-0.342473	11.208	0.0171223		MVD	-0.685545	15.5083	0.00529223
ANLN	-0.342585	10.2594	0.0249136		RPL23	-0.687709	22.2401	0.000247729
PANX1	-0.344069	10.548	0.0223076		RPL11	-0.687974	35.1791	6.41949e-07
SLC52A2	-0.345316	9.10984	0.0398933		ATF4	-0.689269	17.022	0.002694
MED24	-0.346435	10.5203	0.0224863		MT-ND3	-0.690756	10.7486	0.0382808
DHCR7	-0.346817	8.73276	0.046739		RPL5	-0.693662	31.2908	3.71266e-06
TMSB4X	-0.347505	14.5588	0.00435812		RASSF5	-0.696045	14	0.00999667
PGAM5	-0.351255	9.59701	0.0326311		HLA-E	-0.696172	47.4238	2.15564e-09
PRR14	-0.352299	9.364	0.0356002		RABL6	-0.696475	10.961	0.035302
MALAT1	-0.352922	11.4654	0.0153379		RPL18	-0.696929	33.5811	1.28835e-06
RP11-311C24.1	-0.353221	10.4089	0.0235525		SNHG7	-0.698016	11.5427	0.0277024
RPS8	-0.355187	9.36023	0.035647		RBM38	-0.699785	10.6601	0.0393413
XPR1	-0.357203	8.89986	0.0437363		RPS18	-0.700252	41.8243	2.76421e-08
RPL13	-0.358327	13.599	0.00651033		CTDSP2	-0.703265	10.3048	0.0462748
CHIC2	-0.360429	8.74446	0.0465688		FOXP1	-0.703567	11.7259	0.0258519
ANXA2R	-0.361461	8.58668	0.049512		S1PR4	-0.704197	10.9169	0.0359216
CSTF2	-0.361702	14.5446	0.00437811		SERP1	-0.704772	11.6221	0.0268344
NSMCE2	-0.361841	9.78532	0.0301597		GATAD2A	-0.704835	10.2549	0.0470801
TTYH2	-0.362783	10.63	0.0216084		FNTA	-0.705145	10.7299	0.0384913
SLC26A11	-0.363122	10.3305	0.0242788		TPRG1L	-0.70868	10.6666	0.0392819
SLC39A14	-0.365313	8.88753	0.0439392		OXSR1	-0.708708	10.2802	0.046622
USP19	-0.365549	15.4899	0.00294444		EIF4A1	-0.709199	10.8897	0.0362976
CDK2	-0.36558	9.54985	0.0330538		FAM107B	-0.709239	11.2318	0.0314472
FLYWCH1	-0.36626	11.4914	0.0151708		PGRMC2	-0.709618	11.4377	0.0287827
PI4K2A	-0.367629	9.43611	0.0346389		UTP18	-0.709781	10.8345	0.0367718
PKD2	-0.367883	9.22271	0.0379749		EEF1G	-0.710999	35.3064	6.08651e-07
NEDD4	-0.368128	13.9293	0.00566156		ARAP2	-0.713428	10.1477	0.0497032
NXT1	-0.369493	9.09073	0.0402247		ZC3H12A	-0.715366	14.4888	0.00819191
RCC1	-0.376174	16.2076	0.00218337		NBN	-0.715625	11.0759	0.0336846
RPS11	-0.376755	14.3214	0.00479445		ANP32B	-0.717898	11.4096	0.0290905
ZC3H7B	-0.379225	8.66096	0.0481184		NXF1	-0.718607	10.5262	0.0416432
NAGA	-0.379595	11.6872	0.0141361		UBE2S	-0.719042	14.3418	0.00862901
TOP3A	-0.38091	9.45864	0.0343453		NLRP1	-0.721196	10.4256	0.0436025
PIGS	-0.381035	9.45875	0.0343453		WDR82	-0.72266	13.265	0.0136493
SQLE	-0.381591	9.1309	0.03958		TLE4	-0.724572	12.6642	0.0173775
BRPF3	-0.382518	8.64697	0.0484177		ZNF831	-0.725687	11.1254	0.0331573
RPS15A	-0.382907	11.0463	0.0182913		RPLP2	-0.725901	29.3718	8.82025e-06
CCNE2	-0.383322	13.0472	0.00810976		ZBTB40	-0.727198	10.6907	0.0390916
FASN	-0.387661	9.32996	0.0361334		EIF4G2	-0.728555	22.7293	0.000199054
ORC1	-0.388648	12.4989	0.0101235		FAM177A1	-0.72897	10.5519	0.0412106
RPL27	-0.389302	9.83063	0.0296843		CYLD	-0.729006	15.4506	0.00541683
LIG4	-0.390092	11.7159	0.0140365		IER2	-0.729149	13.9489	0.0102378
RP4-635A23.6	-0.390426	9.6596	0.0317667		TUFM	-0.729379	11.0154	0.0345012
C16orf62	-0.390606	10.311	0.0244338		MT-CYB	-0.730308	17.2301	0.00244452
PPIE	-0.392179	9.63146	0.032132		PGK1	-0.730887	14.0574	0.00975609
ELP5	-0.393806	12.846	0.00882349		EIF4A2	-0.731352	19.3609	0.000904233
TAB3	-0.395313	8.59365	0.0494113		SFPQ	-0.731737	12.8992	0.0160437
TTTY15	-0.396005	16.1388	0.00224412		RBM3	-0.732127	15.1164	0.00628384
MMGT1	-0.396488	8.8408	0.0448638		CNIH1	-0.733354	11.7483	0.0257509
STX12	-0.398829	9.88238	0.0290464		RNF139	-0.733506	11.7199	0.0258519
KDM5D	-0.399515	9.80305	0.0299413		MAPRE1	-0.734459	10.6699	0.0392819
STK17B	-0.399661	11.3476	0.0161323		B2M	-0.734794	70.4606	3.96147e-14
RPL24	-0.401318	10.5806	0.0220559		RPL36A-HNRNPH2	-0.734966	12.7342	0.0169851
BSDC1	-0.402491	8.59262	0.0494113		HBP1	-0.735373	11.3891	0.0292808
ZNF92	-0.404035	8.75003	0.046491		TC2N	-0.735871	11.5665	0.027412
IL21R	-0.405219	8.62683	0.0487689		FBL	-0.735909	11.2401	0.0314464
NUDCD2	-0.405595	9.19462	0.038534		CD53	-0.735933	14.4226	0.00831971
AURKAIP1	-0.405642	8.63539	0.0486323		SYAP1	-0.736046	10.3005	0.0462911
KATNA1	-0.406398	9.90163	0.0288369		LYSMD2	-0.736846	12.7816	0.0166717
WDR60	-0.406693	9.0958	0.0401715		HERPUD1	-0.737695	10.4909	0.0422549
IKBKAP	-0.406923	10.2737	0.0247632		RPS6	-0.738585	50.5184	4.97999e-10
GCH1	-0.407777	9.87369	0.0290904		ATG2A	-0.740153	12.256	0.0209072
CCDC117	-0.409014	12.7521	0.00910214		CDV3	-0.741207	14.6496	0.00767098
KDELR2	-0.409659	9.75497	0.0305407		PDCD4	-0.741328	17.5723	0.00207637
ACTG1	-0.409846	10.2027	0.0254759		CARS	-0.741346	12.6879	0.0172954
SMG1	-0.411336	8.74578	0.0465674		GPBP1	-0.741949	14.812	0.00718222
HNRNPU	-0.411616	11.5011	0.0151067		NSA2	-0.742805	12.0798	0.0223525
JKAMP	-0.41191	9.76856	0.0303877		DOCK10	-0.745598	12.7087	0.0171497
PIAS2	-0.412773	12.7557	0.00909552		RSL1D1	-0.746148	12.8628	0.0162251
ACVR2A	-0.413504	9.83543	0.0296305		ZNF622	-0.746751	11.9107	0.0241183
TUBGCP5	-0.413614	9.27622	0.0370717		CEP57	-0.748635	11.243	0.0314464
P2RX5	-0.41369	11.4414	0.0155064		CAPZA1	-0.750164	13.9132	0.0103729
AC007283.5	-0.414062	11.3321	0.0162043		RPL4	-0.750586	49.278	8.74591e-10
TGIF2	-0.414303	8.93405	0.0430777		RCAN3	-0.752219	12.2295	0.0210698
RPS15	-0.415366	12.9619	0.00840479		STAT3	-0.752838	14.4747	0.00819784
RPL41	-0.415682	18.8108	0.000689988		RUVBL1	-0.752982	12.4286	0.019457
RPS28	-0.41573	10.6575	0.021347		HNRNPDL	-0.754626	19.7835	0.000749557
ING3	-0.416559	8.97825	0.0422582		RPL30	-0.755718	46.3498	3.38632e-09
UBE2F	-0.416767	9.41215	0.034963		SETD2	-0.756601	13.0776	0.01479
PPM1D	-0.417018	11.3333	0.0162043		PPP2R5E	-0.756647	12.1516	0.0215623
SETX	-0.41888	8.66736	0.0480124		RPL23A	-0.756898	12.2152	0.0211546
EMD	-0.419164	10.2801	0.0246978		ARFGEF1	-0.757931	11.4946	0.0281054
FAM8A1	-0.419348	9.02724	0.0413176		CLTC	-0.758324	10.9623	0.035302
CKS2	-0.41969	8.59161	0.0494113		PPTC7	-0.758365	11.1158	0.0332568
TMCC3	-0.420267	8.57482	0.0497347		WHAMM	-0.759537	11.4741	0.0283526
RPL35A	-0.420313	11.6599	0.0143299		TNPO1	-0.759787	11.7505	0.0257509
RBM39	-0.420758	10.5552	0.0222816		RORA	-0.759881	12.9245	0.0159163
MRPL28	-0.421057	8.57607	0.0497341		GNL1	-0.763879	11.7806	0.0256129
CDK8	-0.422386	11.6965	0.0140803		UBR5	-0.764204	11.7257	0.0258519
CNNM3	-0.424009	10.0902	0.0266762		MECP2	-0.764552	10.5832	0.0405999
TUBGCP3	-0.424022	9.04677	0.040996		RPS23	-0.765016	41.5634	3.11027e-08
STX11	-0.424041	12.2685	0.0111704		TNIP2	-0.765576	12.0577	0.0225082
PML	-0.42418	9.24862	0.0375792		RP11-140L24.4	-0.766671	14.7837	0.00724142
ELF4	-0.425088	9.98942	0.0279219		KDM5A	-0.7674	11.7542	0.0257509
HERC3	-0.426596	8.80236	0.0454925		USP22	-0.767973	12.1935	0.0212949
RPS20	-0.427158	15.0148	0.00361478		UPP1	-0.768959	12.3611	0.0200172
STRIP1	-0.427323	9.56746	0.0329395		UBE2D3	-0.770984	19.1061	0.00101419
AKAP1	-0.430801	8.61567	0.0489614		RPL29	-0.771613	22.2297	0.000247729
SREBF1	-0.431441	9.9173	0.0286386		RPL10A	-0.773374	31.7851	3.02089e-06
RPL27A	-0.433511	15.119	0.00345303		TRIM38	-0.773422	11.2334	0.0314472
SEC23A	-0.433736	8.82692	0.0451039		EEF1A1	-0.774288	90.1477	4.89504e-18
PQLC1	-0.434573	10.793	0.0204276		RIF1	-0.775289	12.1935	0.0212949
ARHGAP30	-0.434712	9.05735	0.040789		RASSF3	-0.775674	12.2273	0.0210698
COG2	-0.435734	9.63447	0.0321042		RPL32	-0.776776	30.951	4.30117e-06
PIGG	-0.43676	9.87551	0.0290904		RPS12	-0.777072	47.2538	2.30187e-09
RASGRF2	-0.437113	9.07871	0.0404025		RP11-864I4.1	-0.778803	24.9299	7.16564e-05
CASP7	-0.437921	10.8613	0.019816		HSPA5	-0.780282	16.0509	0.00413824
FDX1	-0.438167	10.4717	0.0229842		MTERF4	-0.780339	12.6741	0.0173722
FAM105A	-0.438504	9.40057	0.0351151		KIAA1109	-0.780395	13.3976	0.0129387
SEC22C	-0.43875	9.87492	0.0290904		TPT1	-0.781033	75.1715	4.34926e-15
GNG10	-0.439354	9.63609	0.0321008		SETD1B	-0.781217	13.3197	0.0134096
MRPL32	-0.439593	9.40676	0.0350397		EPHA4	-0.782079	10.4624	0.0428265
TIMMDC1	-0.439846	10.3147	0.0244259		CDC25B	-0.782766	13.1453	0.0143446
RBM25	-0.44075	9.08341	0.0403569		STK4	-0.78391	16.6606	0.00311787
CENPM	-0.440824	9.94157	0.0283321		EEF2	-0.783976	36.3286	3.69174e-07
VPS8	-0.441237	9.36904	0.0355445		DHX36	-0.785633	13.2286	0.0137987
MFSD14B	-0.441401	8.96634	0.0424158		SLC38A1	-0.785986	23.8554	0.000120254
HNRNPA2B1	-0.442206	11.9155	0.0129063		EDEM1	-0.787147	12.1699	0.0214516
GNAS	-0.442574	15.3407	0.00312901		NUP98	-0.7886	12.0466	0.0225868
ZC3H11A	-0.443712	9.02733	0.0413176		RPS2	-0.788989	62.7477	1.54171e-12
LETM1	-0.443812	10.5854	0.0220183		P2RY10	-0.789197	12.3092	0.0203717
RPL6	-0.445126	17.7905	0.00109654		TRABD	-0.79217	12.3339	0.0202119
UBA52	-0.445231	12.237	0.0113178		RP11-186B7.4	-0.795085	13.7601	0.0110176
RPS27A	-0.445484	15.6621	0.00273753		BTBD11	-0.795623	10.9347	0.0357295
LARP1B	-0.445625	9.09413	0.0401793		B4GALT1	-0.797701	11.7872	0.0255844
SNORD18C	-0.446875	11.293	0.016468		TTC3	-0.797886	13.5845	0.0118144
HABP4	-0.448621	9.58056	0.0327613		PSMA1	-0.799524	12.4154	0.019544
HSP90AA1	-0.449539	14.8873	0.00383747		SENP3-EIF4A1	-0.799739	13.6572	0.0114665
RPS6KA3	-0.452184	8.69893	0.0473527		CD6	-0.800117	15.3878	0.00555969
RP11-512M8.13	-0.452587	9.59245	0.0326547		RBM25	-0.800307	16.6399	0.00312741
PPP2CB	-0.452643	11.5787	0.0147682		GCN1	-0.800472	14.5619	0.00795685
RANBP2	-0.453728	8.64593	0.0484177		ST13	-0.800974	12.9891	0.0154195
INSIG2	-0.453736	15.0856	0.00349807		NACA	-0.80163	27.2706	2.45227e-05
RP11-574F21.3	-0.4546	10.7589	0.0206742		ARID5B	-0.802424	13.8258	0.0107535
SCARB2	-0.455696	10.6659	0.0212888		ZNF91	-0.803659	11.7355	0.0258519
EIF4B	-0.455995	15.4166	0.0030361		ZHX2	-0.803855	11.5683	0.027412
NIPA1	-0.4561	11.639	0.0144322		EEF1B2	-0.805323	31.0977	4.02514e-06
DCTN6	-0.456717	9.67588	0.0315601		RHOH	-0.805359	13.2318	0.0137987
ITM2B	-0.456929	12.4758	0.0102258		MCM6	-0.80591	12.7317	0.0169851
SRRM2	-0.457542	9.98963	0.0279219		CTD-2090I13.1	-0.80678	14.6708	0.00763653
RPL32	-0.457694	14.3448	0.00474898		RP11-245J9.9	-0.807823	11.6957	0.0260001
TMED5	-0.457985	8.87411	0.0441387		MAP3K2	-0.808805	12.9146	0.0159563
KLF6	-0.458518	11.7813	0.0136516		SUPT6H	-0.809153	11.619	0.0268344
EIF5	-0.459987	9.04304	0.0410503		CLK1	-0.809917	16.6615	0.00311787
CX3CR1	-0.460529	13.7521	0.00610361		HECTD1	-0.810719	11.5005	0.02808
PPP1R12A	-0.462285	8.9566	0.0426098		ARID5A	-0.811876	13.2587	0.0136558
SERBP1	-0.462616	10.4489	0.0231486		HIVEP1	-0.811932	12.6697	0.0173722
EI24	-0.462896	10.812	0.0202758		CREBBP	-0.813389	14.0634	0.00975533
SLC7A5	-0.463022	9.28321	0.0369578		WAPL	-0.81401	13.0197	0.0152114
IKZF5	-0.464247	10.2035	0.0254759		TRAPPC8	-0.81508	10.8932	0.0362976
WASHC1	-0.464891	9.00448	0.0417753		ASXL1	-0.81543	12.0586	0.0225082
MAP2K3	-0.465257	9.74152	0.0306941		C18orf32	-0.816909	16.6526	0.0031188
NOL9	-0.466152	10.4159	0.0234834		CYTIP	-0.817666	17.6359	0.00202531
CD46	-0.466493	8.67868	0.0478327		DGKD	-0.821517	12.8722	0.0161884
RF02216	-0.466982	11.0377	0.0183595		RRM1	-0.823079	15.5506	0.00520887
CNOT6	-0.467232	9.30491	0.0365765		CLEC2D	-0.826647	17.4755	0.0021665
TLN1	-0.468091	11.7061	0.0140673		BACH2	-0.826652	13.7242	0.0111441
DNAJB9	-0.468203	8.87586	0.0441275		ZBTB11	-0.828378	11.5862	0.0272499
NUDT16L1	-0.469477	15.3382	0.00312901		CCR4	-0.828884	11.2077	0.0317879
MCFD2	-0.469837	8.76409	0.0461659		ODC1	-0.829094	13.3714	0.0130827
FGFBP2	-0.469985	8.57172	0.0497859		IKZF1	-0.831237	22.3213	0.000240362
ZBTB18	-0.470054	9.50769	0.0336934		PLEKHB2	-0.831307	13.8965	0.0104333
VPS26B	-0.470627	9.3569	0.0356854		PTPRC	-0.831987	54.6972	6.73293e-11
KLHL21	-0.470898	11.9061	0.0129436		TGFBR3	-0.835167	12.7855	0.0166717
CCDC82	-0.471352	8.65767	0.0481723		FGD3	-0.83565	14.3739	0.0085101
LSM14A	-0.471973	8.90994	0.0435572		RTF1	-0.838357	14.8309	0.00713505
RP11-493L12.2	-0.472034	8.97406	0.0423248		SNX9	-0.838865	13.7218	0.0111441
PPP3CC	-0.472648	11.1367	0.0176049		KIF2A	-0.839975	13.841	0.0107136
FOXN2	-0.47326	9.12622	0.0396527		RPL10	-0.840181	61.1742	3.19158e-12
DPYD	-0.474065	11.5094	0.0150758		TRAM1	-0.840544	16.0546	0.00413824
EIF4G1	-0.474119	9.587	0.0327164		GLTSCR2	-0.841508	32.6086	2.0377e-06
IMP4	-0.474368	11.0056	0.0186444		ZBTB10	-0.841716	12.1714	0.0214516
TAOK1	-0.475019	8.70162	0.0473479		SDCBP	-0.842747	12.8253	0.0164189
ZC3H12A	-0.475064	9.53797	0.0331925		KCTD20	-0.843194	13.6334	0.0115785
ANKRD12	-0.475172	11.5771	0.0147682		OSER1	-0.847144	16.99	0.00272857
TNFRSF1B	-0.475199	8.81882	0.0452728		RANGAP1	-0.847916	14.4822	0.00819191
RABGGTB	-0.475527	11.4144	0.0156554		PGAP1	-0.84818	13.8226	0.0107535
GNL2	-0.475852	10.0335	0.0273066		MT-ND1	-0.851229	30.1022	6.3699e-06
CLASP2	-0.476004	8.6095	0.0490611		MCL1	-0.852884	23.0497	0.00017372
USP9X	-0.476059	9.24277	0.0376718		CRTC3	-0.855387	13.7729	0.0110088
CDKN1A	-0.476627	8.76894	0.0460753		UTY	-0.856896	21.6923	0.000313303
GPR132	-0.476664	8.7284	0.0468185		AC013394.2	-0.858547	15.1674	0.00618146
NSA2	-0.477251	8.84035	0.0448638		PLEKHA1	-0.858677	14.6895	0.00758648
CHMP5	-0.4776	10.0522	0.0270745		TNIK	-0.85943	12.7392	0.0169851
PPP2R5D	-0.478054	8.96623	0.0424158		EIF3E	-0.86092	20.5152	0.000545897
IL2RG	-0.478418	8.80092	0.0454926		RYBP	-0.86218	12.8801	0.0161642
MED23	-0.478951	10.6739	0.0212543		RACK1	-0.8626	46.7393	2.87325e-09
SYNCRIP	-0.479367	10.047	0.0271286		RPS3	-0.86437	57.3912	1.86137e-11
CDC42SE1	-0.479634	9.68521	0.031425		RPS10-NUDT3	-0.870985	45.0514	6.18245e-09
PARP8	-0.479821	10.1457	0.0260564		ZEB1	-0.871849	14.2063	0.0092142
GRK5	-0.480761	9.42088	0.0348493		ESYT2	-0.872971	14.3302	0.00865437
PRRC2C	-0.481207	15.855	0.00253138		SRSF2	-0.874798	20.0325	0.000681278
SON	-0.481286	14.3281	0.00478435		PMPCB	-0.874843	16.8248	0.00291685
LIMD2	-0.481599	8.97121	0.0423608		DUSP16	-0.876415	14.502	0.00818649
TINF2	-0.48229	9.31042	0.0364938		HLA-F	-0.877631	21.7459	0.000307368
TRAP1	-0.482389	9.64251	0.0320138		RP11-884K10.5	-0.883307	14.9482	0.00675102
RPL8	-0.482415	19.4798	0.000519229		SLC39A8	-0.883525	14.4515	0.00821945
XPO7	-0.482857	10.1095	0.0264203		IRF2BP2	-0.887132	19.1104	0.00101419
ZNF638	-0.483298	8.78195	0.0458433		FYN	-0.890305	26.6263	3.21593e-05
ALG5	-0.483448	10.9971	0.0187095		BTF3	-0.893227	29.6659	7.70266e-06
CD47	-0.484072	8.99025	0.0420718		KRAS	-0.894228	14.4571	0.00821945
RAP1A	-0.484248	10.2169	0.0253224		ZFP36	-0.895424	16.8724	0.00285601
SCFD1	-0.48441	9.59605	0.0326311		TMEM245	-0.898068	14.6614	0.00764895
SLC25A28	-0.484568	10.1744	0.0257146		UBC	-0.901453	33.8502	1.14627e-06
CTD-2090I13.1	-0.484853	10.2184	0.0253224		EIF3A	-0.902292	24.5072	8.68632e-05
AIMP1	-0.485314	9.35181	0.0357316		SERPINB9	-0.902856	15.0926	0.0063192
KDM4C	-0.485922	10.342	0.0242293		MYBL1	-0.903088	12.8542	0.0162557
WRNIP1	-0.486238	11.5053	0.0150882		RPL3	-0.903211	35.659	5.14151e-07
PSMB4	-0.486266	9.11154	0.0398852		RALGAPA1	-0.903451	14.1975	0.00922776
CSNK1G2	-0.486336	9.97415	0.0280395		CCDC64	-0.903909	13.7605	0.0110176
PER1	-0.486954	13.2403	0.00746297		MXI1	-0.904419	15.1052	0.00629893
ANAPC5	-0.487144	8.77468	0.0459626		C6orf48	-0.907484	19.5136	0.000838693
KDM6B	-0.487217	8.73324	0.046739		BIRC2	-0.908418	15.6364	0.00500002
ZSWIM6	-0.487715	9.94169	0.0283321		RPLP0	-0.91012	72.5918	1.41239e-14
ABCC1	-0.489184	10.0838	0.0267243		NFE2L2	-0.910286	16.7137	0.00305588
SDHB	-0.489292	9.7769	0.0302741		IL32	-0.911149	16.9214	0.00280586
SMARCC1	-0.489345	9.82463	0.0297229		RPS3A	-0.913481	73.5403	9.19418e-15
RALY	-0.489405	9.07965	0.0404025		SOD2	-0.91531	14.0056	0.00999667
MRPL3	-0.489853	9.79549	0.0300171		PRKCH	-0.915891	18.978	0.00107465
SNHG7	-0.490192	10.6373	0.0215428		LITAF	-0.916142	16.6032	0.00317626
SNW1	-0.490274	9.52858	0.0333374		RPS5	-0.917061	52.1022	2.39346e-10
HMHA1	-0.490327	10.9152	0.0193742		EML4	-0.917309	26.745	3.06947e-05
CUL2	-0.490344	10.462	0.0230452		PSME4	-0.917727	14.8023	0.00719458
NAIP	-0.490416	8.61336	0.0489904		GCC2	-0.918616	20.8044	0.000479359
SBNO2	-0.490506	10.3196	0.0243822		MTMR6	-0.919064	16.2295	0.00383846
ERAP2	-0.490822	9.49183	0.0339343		STAG2	-0.920359	19.2431	0.000957247
MRFAP1	-0.490914	9.06299	0.0406926		TGIF1	-0.922096	20.9512	0.000446361
TPRG1L	-0.491286	9.69672	0.031302		RIPOR2	-0.9286	16.9393	0.00279086
CCT6A	-0.491373	9.57667	0.0327998		EIF3F	-0.929271	23.4745	0.00014284
LAPTM5	-0.491496	13.5394	0.00666479		GAS5	-0.933977	22.6696	0.000204103
MASTL	-0.491526	9.15999	0.0390411		JUNB	-0.937837	23.8039	0.000122344
PJA2	-0.491776	8.79579	0.0455603		ETS1	-0.938311	41.088	3.90648e-08
FAM60A	-0.491993	9.42367	0.0348224		PDS5A	-0.939378	18.0163	0.00168717
TOM1	-0.492609	11.2306	0.0169314		PELI2	-0.943456	23.0209	0.000175259
SNX3	-0.492678	9.46961	0.0342439		SSH2	-0.94411	16.7431	0.00302095
SLAIN2	-0.492877	9.01685	0.0415233		ATP1A1	-0.944169	19.5693	0.000818509
NCK1	-0.493264	10.168	0.025765		LDHB	-0.949913	31.4418	3.46764e-06
RALGAPB	-0.49328	8.81087	0.0454068		RAPGEF6	-0.950215	15.9691	0.00427517
MAP3K3	-0.494016	9.07232	0.0405145		HECA	-0.955214	19.8268	0.000736349
RP11-849F2.7	-0.494289	14.7759	0.00400253		RPS13	-0.956038	51.4143	3.31275e-10
TNIP2	-0.49455	9.49645	0.0338747		HIF1A	-0.961231	18.5794	0.00128331
UBE2L6	-0.494737	8.69909	0.0473527		CAMK4	-0.962402	21.8734	0.000292501
IGBP1	-0.494962	8.87977	0.0440952		AIM1	-0.963581	18.9413	0.00108272
PPP1R16B	-0.495009	9.47014	0.0342439		MT-CO3	-0.967221	40.5162	5.15635e-08
DDIT3	-0.495362	11.1814	0.0173359		PNRC1	-0.968139	29.1573	9.69098e-06
PHF2	-0.496444	10.1805	0.0256979		YPEL5	-0.968192	19.1115	0.00101419
RBM33	-0.496458	9.87858	0.0290831		RPL9	-0.9704	81.0123	3.05709e-16
XRCC5	-0.496921	11.2562	0.0167493		TAF4B	-0.970905	15.4915	0.00532017
GNAI3	-0.49732	9.23849	0.0377044		ZFAS1	-0.971076	22.7413	0.000199054
USP37	-0.497438	8.90442	0.0436581		UBR1	-0.976561	18.2813	0.00148084
STARD7	-0.497465	9.36823	0.0355445		SF1	-0.976693	19.9555	0.000697321
DDX17	-0.497735	13.3469	0.0071357		ADD3	-0.978428	20.272	0.000610338
YEATS4	-0.498592	11.9235	0.0128649		NCK2	-0.980941	17.8054	0.0018606
TMSB10	-0.499003	13.4801	0.00677176		RPL12	-0.984954	51.0767	3.83847e-10
MAP4K5	-0.499003	10.6596	0.0213424		PHF12	-0.988876	18.7383	0.00119126
DDX50	-0.499359	8.70226	0.0473479		DNAJA1	-0.989597	22.5534	0.000214264
FRG1	-0.499459	10.7313	0.0209453		POLR3E	-0.991007	21.1754	0.000401367
PSME1	-0.500136	12.135	0.0117621		IL6ST	-0.991223	22.258	0.000246959
PPP6R3	-0.500342	9.12243	0.0396771		RNF149	-0.992879	20.7786	0.000480733
RPL37A	-0.500457	14.1303	0.00519151		H2AFV	-0.99338	20.9661	0.00044528
CTDSPL2	-0.500769	9.29164	0.0368154		USP10	-0.995432	18.9377	0.00108272
LARP4B	-0.500807	8.674	0.0479063		TOB1	-0.999301	19.6896	0.000779687
MLKL	-0.500812	10.696	0.0210969		SOCS3	-0.999806	16.903	0.00282181
ZNF148	-0.500817	8.98529	0.0421557		SNRK	-1.00118	17.8264	0.00184811
IRF7	-0.50085	9.47537	0.0341882		LDHA	-1.00166	26.8297	2.98228e-05
VCP	-0.500896	10.7347	0.0209268		AP3M2	-1.00196	18.0476	0.00166684
FNDC3A	-0.50165	8.79978	0.0454926		CCNG1	-1.00413	19.9755	0.000694883
CBFB	-0.501778	8.59588	0.0493958		CFLAR	-1.00721	21.867	0.000292501
SECISBP2	-0.501845	9.62184	0.0322757		EP300	-1.00828	19.9306	0.000700881
MTCH1	-0.502154	9.81977	0.0297564		EZR	-1.01176	30.8186	4.52857e-06
SYNRG	-0.502493	9.80691	0.0299023		RPL14	-1.01282	57.2394	1.95319e-11
JUNB	-0.502695	10.6705	0.0212744		ARRDC2	-1.01602	19.9497	0.000697321
SLFN5	-0.502715	13.547	0.00666211		TSC22D3	-1.01711	26.6424	3.21282e-05
ZRANB1	-0.503196	9.68855	0.0314168		CD48	-1.01935	25.3746	5.84913e-05
TULP4	-0.50371	9.92269	0.0285779		ABLIM1	-1.01975	20.3946	0.000578392
ODC1	-0.504136	8.58346	0.0495661		KLHL24	-1.02093	19.7117	0.000774468
SRRT	-0.504882	9.66737	0.031682		CDC42SE2	-1.02227	29.6506	7.70266e-06
THRAP3	-0.504934	11.0859	0.0180246		MTRNR2L12	-1.02647	20.0228	0.000681287
TTC39C	-0.505041	9.48636	0.0340098		FAM46C	-1.03022	17.0737	0.00263237
EMC3	-0.505127	11.9268	0.0128561		ITK	-1.04054	25.2504	6.15198e-05
SLCO3A1	-0.50538	9.96636	0.0280896		TMEM123	-1.04074	37.542	2.11344e-07
BDP1	-0.505713	8.61808	0.0489299		FLNA	-1.04508	22.8849	0.000186947
SEPT9	-0.505741	11.0914	0.0179891		USP36	-1.04548	18.9619	0.00107883
RBMS1	-0.505875	9.39723	0.0351435		PLEKHA2	-1.04828	21.4354	0.000354293
PRPF38B	-0.50599	10.2009	0.0254793		ARL4C	-1.06298	26.9551	2.81626e-05
SOS2	-0.505999	8.87657	0.0441275		SNORA70C	-1.063	24.904	7.21329e-05
TOMM70	-0.50617	9.18966	0.0385709		STAT5B	-1.06657	28.5413	1.30004e-05
GIMAP1-GIMAP5	-0.50629	9.15694	0.0390776		ITGA6	-1.06845	17.4927	0.00215608
NUP153	-0.506789	9.72135	0.0309326		CD44	-1.07114	34.2939	9.43318e-07
NOSIP	-0.506943	10.9239	0.0193021		ZC3H12D	-1.07796	21.9466	0.000283824
SBNO1	-0.508165	8.98255	0.0421888		SRSF7	-1.088	30.2759	5.92824e-06
GOLGA3	-0.508701	9.12284	0.0396771		ATP1B3	-1.08921	17.1229	0.00257579
CHD6	-0.508776	8.70681	0.0472784		SGK1	-1.09317	14.1038	0.00957794
SRP72	-0.508799	10.7197	0.0209685		PXN	-1.10311	23.3822	0.000148915
LRRC59	-0.508975	10.8759	0.0196973		RASGRP1	-1.10816	27.134	2.60721e-05
KARS	-0.509082	10.2276	0.0252394		TUBB4B	-1.1192	22.0253	0.000273984
ITPA	-0.509293	11.7107	0.0140605		EIF1	-1.11964	58.3189	1.19664e-11
EPS15	-0.509376	9.46329	0.0343359		NDUFB10	-1.12624	25.2217	6.20145e-05
MIER3	-0.509426	14.5236	0.00440766		STK38	-1.13391	22.7322	0.000199054
HNRNPF	-0.509885	10.329	0.0242788		IDS	-1.13734	26.7896	3.02194e-05
LCK	-0.509962	11.1529	0.0175361		HNRNPA1	-1.13924	58.5833	1.07885e-11
SYNE1	-0.510062	9.44193	0.0345813		SNHG16	-1.14388	24.783	7.57821e-05
NECAP2	-0.510074	9.88615	0.0290103		MIR7705	-1.14668	25.3794	5.84913e-05
HMGN1	-0.510537	9.96814	0.0280854		SYNE2	-1.14826	43.176	1.47731e-08
MAP2K2	-0.510572	11.9424	0.0127761		LRRC75A-AS1	-1.15563	31.7227	3.08886e-06
DALRD3	-0.510908	14.0459	0.00537234		SLC38A2	-1.15926	30.195	6.12607e-06
HMGN2	-0.511207	8.78619	0.0457688		ZNF331	-1.16223	18.717	0.00119923
COPA	-0.511333	9.37011	0.0355445		PPP2R5C	-1.16428	38.1505	1.61155e-07
CSNK1D	-0.511465	10.4903	0.0227828		FOSL2	-1.17025	23.2287	0.000159272
RPS14	-0.511539	25.1401	3.96714e-05		SNHG5	-1.18125	34.8727	7.42369e-07
SAMD3	-0.512012	10.3444	0.0242293		IL10RA	-1.18362	25.2519	6.15198e-05
PTPN4	-0.512101	8.73316	0.046739		TMEM2	-1.18457	24.8524	7.3594e-05
UBE2L3	-0.512397	10.1094	0.0264203		PDE4B	-1.18948	29.8431	7.15482e-06
LPGAT1	-0.512526	8.73319	0.046739		NR3C1	-1.19351	31.2712	3.71543e-06
NDUFB6	-0.512643	11.555	0.0148818		IL4R	-1.20771	27.2674	2.45227e-05
APAF1	-0.512996	9.16577	0.0389747		FOSB	-1.21115	34.5982	8.34944e-07
MRPL42	-0.513044	12.4184	0.0104263		IRS2	-1.21143	29.2283	9.4197e-06
PHF10	-0.513384	9.16393	0.0389854		ZC3HAV1	-1.21726	31.6048	3.2503e-06
RPL28	-0.513738	11.5296	0.0149974		PASK	-1.21913	25.4196	5.7952e-05
ELF2	-0.513791	9.23397	0.0377699		RNF125	-1.22425	30.8158	4.52857e-06
RPF1	-0.51387	9.81884	0.0297564		CHD1	-1.23454	38.7048	1.23022e-07
PRKCQ	-0.514349	9.4569	0.0343454		LEF1	-1.23808	26.9895	2.78787e-05
RPS25	-0.514436	21.7616	0.000182154		SLC2A3	-1.2484	29.8455	7.15482e-06
CARD8	-0.514556	9.74142	0.0306941		NR4A2	-1.27516	22.5757	0.00021305
DDX6	-0.514579	13.5694	0.00660269		USP9Y	-1.27521	31.4543	3.46764e-06
GREM2	-0.514813	12.866	0.00877164		LEPROTL1	-1.27624	34.3331	9.34997e-07
OGT	-0.514999	9.66459	0.0317052		BRD2	-1.2826	57.1171	2.02084e-11
SNHG8	-0.515619	10.2529	0.0249586		DDX21	-1.29349	34.5161	8.60891e-07
WDR43	-0.515712	9.18884	0.0385709		BAZ1A	-1.29569	42.6423	1.90885e-08
NDUFB9	-0.515766	10.1206	0.0263268		TBC1D15	-1.2965	32.6181	2.0377e-06
SRP14	-0.51578	10.8355	0.0200575		LLNLF-96A1.1	-1.29868	41.9472	2.637e-08
AMD1	-0.515815	9.55235	0.0330481		DNTTIP2	-1.30791	29.0286	1.02729e-05
UQCRFS1	-0.516127	9.82747	0.0297115		USP3	-1.31099	32.1219	2.59125e-06
SH3BP5	-0.516294	8.804	0.0454925		CCR7	-1.31556	34.8433	7.44805e-07
DHX29	-0.516392	10.5931	0.0219463		HLA-C	-1.31768	111.192	1.9031e-22
NXPE3	-0.516609	10.2828	0.0246978		BIRC3	-1.32132	40.3305	5.58689e-08
FOXO3	-0.51678	8.61857	0.0489299		HIVEP2	-1.35208	38.0701	1.65635e-07
QARS	-0.517045	9.7286	0.0308846		FOS	-1.35209	45.6523	4.72067e-09
PPP1R15A	-0.517136	10.624	0.0216407		KAT6A	-1.36071	47.1601	2.36539e-09
RALA	-0.517263	10.13	0.0262143		PDE3B	-1.3636	45.5434	4.89821e-09
BEST1	-0.517391	9.55601	0.0330377		PDE4D	-1.36486	33.7776	1.17703e-06
TRIM28	-0.517595	11.3663	0.0160024		ITGB1	-1.37675	44.2778	8.85626e-09
PNPLA8	-0.51856	9.19278	0.0385443		GSPT1	-1.39579	44.1011	9.52566e-09
AQR	-0.519011	9.97505	0.0280395		SC5D	-1.44095	36.7899	3.06712e-07
WAC	-0.519736	13.5043	0.00673737		RASA3	-1.44359	37.8526	1.82668e-07
SFMBT1	-0.519745	9.43835	0.0346228		CREM	-1.45399	42.1516	2.4137e-08
ARHGEF1	-0.520376	10.4566	0.0230726		SRGN	-1.47129	65.0898	5.07132e-13
PPM1B	-0.52043	9.82383	0.0297229		S1PR1	-1.47933	36.7603	3.07367e-07
SIPA1L1	-0.520546	9.16897	0.0389635		SORL1	-1.48345	43.7969	1.09388e-08
ILF3	-0.520756	11.7009	0.0140673		GPCPD1	-1.49274	39.576	7.98618e-08
RPS16	-0.521031	21.8612	0.00017484		ANXA1	-1.51723	44.3628	8.63151e-09
METAP2	-0.521203	9.83593	0.0296305		PPP1CB	-1.52526	66.4089	2.81832e-13
MRPS6	-0.521492	12.9001	0.00864475		SPTBN1	-1.55774	50.1609	5.70337e-10
RNF139	-0.521814	11.0472	0.0182913		CXCR4	-1.56884	64.1114	8.01207e-13
YBX3	-0.521925	11.8672	0.0131751		SMCHD1	-1.61154	82.9328	1.3673e-16
NUCB1	-0.522057	9.93973	0.0283376		ZFP36L2	-1.61686	75.1248	4.34926e-15
QKI	-0.522346	10.1423	0.0260826		TAGAP	-1.62201	47.7543	1.86079e-09
YWHAB	-0.52318	15.5427	0.00287747		KLF2	-1.6225	50.3062	5.41957e-10
DDX27	-0.523203	10.7656	0.020637		JOSD1	-1.68042	53.9232	9.72036e-11
MEPCE	-0.523252	14.7862	0.00398686		CNOT6L	-1.72892	87.7461	1.31849e-17
C11orf58	-0.523669	11.1388	0.0176023		TNFAIP3	-1.79818	81.8817	2.13316e-16
IWS1	-0.52398	9.95225	0.028214		SARAF	-1.84903	157.577	2.26089e-32
PKN2	-0.524308	10.3495	0.0241973		MAP3K1	-1.85574	62.1833	1.98007e-12
ITSN2	-0.524343	10.3431	0.0242293		SATB1	-1.86372	66.3281	2.81832e-13
TAF1D	-0.52444	10.0745	0.0268155		DDX3Y	-1.87044	60.1304	5.24283e-12
SMEK1	-0.525312	11.8854	0.0130743		KLF3	-1.87541	59.79	6.03178e-12
CALM2	-0.525682	11.8059	0.0135007		PIK3R1	-1.9469	100.117	4.2421e-20
SUMO2	-0.526436	11.5234	0.0150257		P2RY8	-1.95592	76.099	3.18667e-15
SF3A3	-0.526484	10.2491	0.0249891		RGCC	-1.96215	70.1046	4.5292e-14
BRD7	-0.526594	10.3391	0.0242293		RPS4Y1	-2.02736	77.2895	1.86846e-15
CHD2	-0.526747	12.8071	0.00893531		CD55	-2.04111	75.1968	4.34926e-15
BAP1	-0.526756	12.6039	0.009659		SELL	-2.1084	87.9072	1.31849e-17
SERTAD1	-0.527007	12.0725	0.0119923		PABPC1	-2.17078	254.318	5.26511e-53
TSNAX	-0.527292	11.1634	0.0174713		FTH1	-2.33686	177.416	1.57362e-36
SUCO	-0.527683	8.92524	0.0432245		SESN3	-2.87073	115.278	3.03021e-23
RAB8B	-0.527817	9.89937	0.0288491		HBB	-3.11629	32.8676	1.82071e-06
DIMT1	-0.527888	14.2546	0.00491826
RP11-561B11.2	-0.527927	9.81646	0.0297711
TNPO1	-0.528011	10.1815	0.0256979
BRPF1	-0.528632	12.4464	0.0103171
ARIH2	-0.528817	10.4401	0.0232184
NKG7	-0.529037	12.5785	0.00976727
PPP6C	-0.529306	13.8267	0.00591399
AKAP17A	-0.529343	10.4896	0.0227828
PFDN5	-0.530092	13.3543	0.00712133
SPPL2A	-0.530481	10.3109	0.0244338
TRAPPC4	-0.531722	12.0219	0.0122951
TBL1X	-0.532082	8.83923	0.0448638
PRDX3	-0.53256	10.2702	0.0247889
SRP9	-0.532974	10.5393	0.0223346
CDK17	-0.53319	9.76317	0.0304529
PSMB7	-0.5336	11.3617	0.0160266
PSMA2	-0.533989	12.1977	0.0114997
HECTD1	-0.534215	9.79658	0.0300171
GTF2F1	-0.534253	10.5095	0.0225977
GIT2	-0.534332	10.2811	0.0246978
C21orf91	-0.534447	10.9367	0.019223
KLF9	-0.534994	9.969	0.0280854
ADSS	-0.535624	11.5706	0.0147899
TMBIM1	-0.53564	13.131	0.00784227
TOR1AIP2	-0.535751	9.72013	0.0309326
BCL11B	-0.535846	10.399	0.023654
CCND2	-0.5359	11.3003	0.0164197
USP38	-0.536003	11.4184	0.0156374
SPTAN1	-0.536155	11.5799	0.0147682
BHLHE40	-0.536525	8.89548	0.0438102
VIM	-0.536664	16.7325	0.00175238
TGFB1	-0.537127	11.2311	0.0169314
HMGXB3	-0.537537	12.6428	0.00952631
BRD1	-0.537829	10.9049	0.0194645
WDR82	-0.53849	13.3902	0.00701321
AUTS2	-0.538543	11.3671	0.0160024
COX4I1	-0.538692	16.0608	0.0023303
CSNK1A1	-0.538808	12.6347	0.00954518
TACC1	-0.539237	10.7629	0.0206477
SBDS	-0.539315	11.0802	0.0180287
MGAT2	-0.539322	12.2195	0.0113914
SLC35E1	-0.539655	11.9485	0.012748
SETD1B	-0.539791	13.4465	0.00683187
CTD-2515O10.6	-0.540446	12	0.0124275
ZFY	-0.54056	16.8132	0.00168837
NEK7	-0.540664	10.3392	0.0242293
UGP2	-0.540899	10.5465	0.0223076
SELPLG	-0.541109	10.805	0.0203143
YY1AP1	-0.541191	13.7188	0.00619171
TRAK2	-0.541738	10.4178	0.0234799
ATXN7	-0.541769	10.7795	0.020539
PTPRA	-0.542129	11.0208	0.0185098
DOCK11	-0.542287	10.8072	0.0203089
MAP7D1	-0.542565	10.7745	0.0205761
MARCH8	-0.542575	10.08	0.0267577
RPL26	-0.54395	19.6869	0.000474847
FTL	-0.544194	13.8224	0.00591944
ITPKB	-0.544503	9.2589	0.0373964
ARID5B	-0.544592	10.1757	0.0257146
TOP2B	-0.544747	12.8108	0.00893531
CCDC59	-0.544907	14.8253	0.00391708
PHF20L1	-0.545025	10.1404	0.0260887
RPL22	-0.545151	16.1824	0.00220087
SOS1	-0.545331	8.93156	0.0431058
ILF2	-0.545348	10.3851	0.0237963
CLDND1	-0.545563	10.3353	0.0242376
APMAP	-0.545813	11.051	0.0182804
RFTN1	-0.545905	9.42818	0.0347628
PRNP	-0.545992	10.6442	0.0214825
RARRES3	-0.546482	10.883	0.0196408
KIF5B	-0.546591	12.6362	0.00954518
MEGF9	-0.546945	11.3379	0.0161854
ALDOA	-0.547377	11.6107	0.0146384
GLS	-0.547414	12.9799	0.00834516
SET	-0.54783	15.4454	0.00300166
ALOX5AP	-0.547928	8.80233	0.0454925
PCSK7	-0.548139	10.117	0.0263555
ARRB2	-0.548214	11.0825	0.0180287
NUP50	-0.548487	11.7717	0.0137076
RAD21	-0.548513	14.1251	0.00519151
USP14	-0.549306	10.7123	0.0209884
TAP2	-0.549311	11.6047	0.0146709
HNRNPH1	-0.549336	13.3155	0.00723338
CLSPN	-0.54985	9.98641	0.0279447
IFIT5	-0.550263	12.2994	0.0110244
FAM98B	-0.550659	12.528	0.00997895
RC3H2	-0.550839	10.9451	0.0191541
PSMD2	-0.551501	10.2952	0.0245608
BIVM-ERCC5	-0.551575	10.2951	0.0245608
USP8	-0.551596	10.8951	0.0195497
PSMA6	-0.551753	9.98208	0.0279875
CCNL1	-0.552045	14.7112	0.0041109
RSRC2	-0.55219	12.0915	0.0119349
NCOA4	-0.55229	11.1492	0.017538
NUFIP2	-0.552383	11.7624	0.013762
GCN1	-0.552546	12.1618	0.0116531
KBTBD2	-0.552946	10.5467	0.0223076
CD99	-0.552983	10.5654	0.0221982
UTP4	-0.552992	15.7251	0.00267921
COTL1	-0.553208	10.3093	0.024435
FAM160B1	-0.553368	10.9265	0.0192927
MYD88	-0.553572	10.3978	0.023654
USP15	-0.553745	13.2917	0.00728736
ETNK1	-0.553776	11.5534	0.0148818
SSR1	-0.553884	12.3332	0.0108384
DDB1	-0.554149	10.6979	0.0210946
RAP2B	-0.554368	12.0393	0.0121942
SMAP2	-0.554373	14.2705	0.00489763
GATA3	-0.554409	10.3353	0.0242376
HELZ2	-0.554458	10.302	0.024511
ZEB1	-0.554489	10.0545	0.0270626
ELL2	-0.555049	10.6796	0.0212107
ZBTB11	-0.555974	10.5267	0.0224338
THUMPD1	-0.556226	10.9554	0.0190662
ENO1	-0.556242	12.2958	0.0110328
MSL2	-0.556495	11.4202	0.0156374
GARS	-0.55667	9.74811	0.0306308
GIMAP5	-0.557237	10.9303	0.0192717
FURIN	-0.55779	10.0694	0.0268677
CD247	-0.557942	13.3684	0.0070771
ARF4	-0.558478	12.3721	0.0106507
SLC7A1	-0.55848	11.4654	0.0153379
SLFN11	-0.558897	14.1533	0.00515369
DLD	-0.559188	13.0134	0.00822711
KIF21B	-0.559322	12.2825	0.0110992
HINT1	-0.559658	11.832	0.0133693
GNL1	-0.559673	12.1217	0.0118205
UBE2S	-0.559972	15.6303	0.00277466
SPTY2D1	-0.56008	10.666	0.0212888
RPA3	-0.560395	14.8745	0.00384901
MTDH	-0.560421	14.0865	0.00528023
MBP	-0.56099	11.7361	0.0139135
HNRNPAB	-0.561166	10.4636	0.0230452
SDCBP	-0.56118	10.5331	0.0223896
SUPT6H	-0.561894	10.8723	0.019717
ENY2	-0.561954	14.2091	0.00503139
PPIF	-0.562158	8.77627	0.0459543
NONO	-0.562955	12.103	0.0118875
PIM1	-0.563703	11.4109	0.0156694
RPS4X	-0.563804	28.5267	8.37287e-06
KIAA0100	-0.563812	11.1606	0.0174807
FLII	-0.56396	11.5086	0.0150758
GSS	-0.564025	25.3731	3.56545e-05
USP22	-0.5641	12.1573	0.0116531
BLMH	-0.564741	12.5279	0.00997895
PPP4R2	-0.564774	12.7285	0.00918488
GNL3	-0.565336	11.3263	0.0162384
USF3	-0.565356	11.3214	0.0162656
RNF168	-0.565376	11.1679	0.0174454
WASF2	-0.565754	13.1924	0.00764648
FUS	-0.566264	13.0589	0.00808918
RP11-284N8.3	-0.567206	11.5513	0.0148834
H2AFX	-0.567229	13.2743	0.00733815
PRKDC	-0.56733	10.5698	0.022165
BIRC6	-0.567392	13.048	0.00810976
RPN2	-0.567603	12.6302	0.00955733
DCP1A	-0.567684	11.8696	0.0131717
TRBC1	-0.567756	10.9633	0.0190028
PREB	-0.567893	12.8496	0.00882349
OTULIN	-0.568004	11.5417	0.0149154
CHCHD2	-0.568056	11.438	0.0155195
CCNI	-0.568282	19.5027	0.000515481
NDUFS5	-0.56831	11.6467	0.014402
DDX60L	-0.568466	10.445	0.0231776
RP11-463O12.5	-0.568507	9.41617	0.0349127
MAPRE1	-0.568599	12.7652	0.00908128
GNA13	-0.569234	13.1553	0.00777025
ZBED6	-0.569724	12.1052	0.0118875
TUBA1A	-0.569875	11.1498	0.017538
IDI1	-0.5702	12.4182	0.0104263
SRSF10	-0.57036	10.5589	0.0222567
XRN2	-0.570411	12.8482	0.00882349
SFXN1	-0.570633	11.8481	0.0132826
SEP15	-0.570681	13.1454	0.00780042
VPS51	-0.57085	13.3457	0.0071357
PGRMC2	-0.571255	13.159	0.00777025
DAZAP2	-0.571504	15.0865	0.00349807
UBR3	-0.571551	11.7049	0.0140673
RMND5A	-0.571914	12.7111	0.00924905
SLC5A3	-0.572226	13.0523	0.00810774
MED13	-0.572788	12.5937	0.00970038
GUK1	-0.573085	14.4779	0.00448488
SCAF11	-0.573193	16.3726	0.00202644
PPP2CA	-0.573348	12.4604	0.0102978
STAU1	-0.57349	12.2418	0.011306
PI3	-0.573493	12.3364	0.0108322
EIF4H	-0.57365	12.8067	0.00893531
KMT2E	-0.573736	17.5964	0.00119229
ST3GAL1	-0.574144	12.9969	0.0082798
C9orf78	-0.574532	12.1575	0.0116531
HIPK1	-0.574838	11.9295	0.0128507
STIM1	-0.5749	12.8614	0.00878278
EIF3M	-0.575289	11.598	0.0146785
C6orf62	-0.575411	13.8807	0.00579391
EIF3I	-0.575856	12.4477	0.0103171
PLAC8	-0.575859	10.686	0.0211728
RPL17-C18orf32	-0.576004	36.0826	2.73019e-07
ICOS	-0.576169	8.88945	0.0439241
TTC19	-0.577089	13.2992	0.00727798
PPM1G	-0.577273	11.7337	0.0139171
MYH9	-0.578094	22.1819	0.000150009
CTD-2207O23.3	-0.578302	11.4842	0.0152139
SUGP2	-0.578317	13.027	0.00818768
ATXN2L	-0.578695	13.3118	0.00723823
ATP5F1	-0.578719	12.5765	0.00976727
RNF157	-0.578843	13.4949	0.00675353
TMBIM6	-0.579469	23.1318	9.95624e-05
ANXA11	-0.57962	12.454	0.0102983
KIAA0922	-0.579715	11.4535	0.015421
SSR2	-0.580252	13.8549	0.00585778
NELL2	-0.58037	9.6504	0.0319014
HELZ	-0.580402	11.5733	0.0147832
TPP2	-0.580855	12.5586	0.00985005
UBN1	-0.580912	11.8118	0.0134865
NLRP1	-0.581155	11.5996	0.0146785
HBA2	-0.581233	14.9352	0.00374712
LYAR	-0.581646	12.3862	0.0105825
KANSL1	-0.581953	13.3729	0.00706885
IER3	-0.582169	8.62656	0.0487689
DDX3X	-0.582567	19.0236	0.000626852
RPL23	-0.583323	22.2684	0.0001438
TCERG1	-0.583656	11.5468	0.0148896
KCNA3	-0.583981	12.4235	0.0104263
ZNF622	-0.58402	14.1214	0.00519151
MT-ATP8	-0.58468	12.2357	0.0113178
DIS3	-0.585092	11.5571	0.0148818
IQGAP1	-0.586017	18.9921	0.000634447
ZEB2	-0.586065	10.1751	0.0257146
GFPT1	-0.586333	13.0857	0.00799438
ZFP36	-0.586802	11.9737	0.0125906
TBL1XR1	-0.587081	12.9351	0.00850551
IPO7	-0.588028	12.1745	0.011605
MIAT	-0.588414	9.54491	0.0330925
MYL6	-0.588546	19.6168	0.000491412
HEG1	-0.588963	12.941	0.00848916
HAT1	-0.589644	13.4591	0.00680608
EEF1D	-0.589713	21.8401	0.000175332
CD38	-0.589899	9.72257	0.0309326
RAB11A	-0.590124	13.4282	0.00688997
ZFAND5	-0.590337	13.0146	0.00822711
MMADHC	-0.590789	12.1571	0.0116531
ZNFX1	-0.590927	13.5436	0.00666211
C1QBP	-0.591141	11.6017	0.0146785
OAZ1	-0.591285	19.9299	0.000425507
IFI44L	-0.59141	9.9139	0.0286683
PTP4A1	-0.591896	13.082	0.00800004
NSD3	-0.592393	14.4771	0.00448488
CCT8	-0.592552	13.1179	0.00787741
MDN1	-0.592578	11.3388	0.0161854
TMEM245	-0.592624	11.051	0.0182804
RBPJ	-0.593549	12.7395	0.00914198
CPT1A	-0.593661	12.8371	0.0088335
PDIA6	-0.594437	11.5894	0.0147313
CCDC88C	-0.594762	14.0048	0.00547626
CMPK1	-0.594793	14.6405	0.00423597
MFSD14A	-0.594905	13.536	0.00666792
TGFBR2	-0.595249	13.3308	0.0071836
ARF1	-0.595355	14.5141	0.00441109
TAPBP	-0.595493	14.9352	0.00374712
RPL21	-0.595639	33.9803	7.13335e-07
CMTR1	-0.595836	14.4613	0.00451614
PPIA	-0.596037	11.7462	0.0138676
TNKS2	-0.596744	13.1433	0.00780042
JAK1	-0.596972	22.945	0.000107758
GHITM	-0.597003	13.6328	0.0064174
CDR2	-0.597375	12.3955	0.0105419
AGO1	-0.597574	13.9496	0.00560852
SKIL	-0.598264	11.639	0.0144322
PELI2	-0.598497	17.8993	0.00104202
H3F3B	-0.598748	23.1816	9.79093e-05
SRSF6	-0.598884	12.8164	0.00892098
CTDSP2	-0.599106	13.7047	0.00620944
G3BP2	-0.599152	14.9863	0.00365828
TM9SF3	-0.599402	13.8559	0.00585778
MIER1	-0.59984	14.1363	0.00518574
TIPARP	-0.600088	13.5426	0.00666211
DDX58	-0.600783	9.54527	0.0330925
BUB3	-0.601599	12.8964	0.00865135
SPAG9	-0.601641	11.8097	0.0134875
PTGER2	-0.601678	11.2865	0.0165096
CTC-432M15.3	-0.601762	13.4889	0.00675757
AHCY	-0.602284	16.4149	0.0019961
DCP2	-0.602437	11.852	0.0132688
ARID4A	-0.602895	11.2398	0.0168806
LGALS8	-0.60297	12.7859	0.00899235
MED6	-0.604514	17.9751	0.00101017
RPS7	-0.604714	23.2796	9.36599e-05
GPRIN3	-0.605068	14.575	0.00435306
XRCC6	-0.605325	14.2055	0.00503388
PLRG1	-0.606126	16.0167	0.00236036
ACSL4	-0.606255	10.5446	0.0223107
CEBPB	-0.606582	10.8335	0.0200597
BCOR	-0.606802	12.9217	0.00855617
AFF1	-0.606884	12.0995	0.0118971
HNRNPUL1	-0.607118	16.4189	0.00199545
CEP192	-0.607715	13.706	0.00620944
MCM3	-0.607931	10.7717	0.0205883
POLR1D	-0.608163	14.8051	0.00395329
HERC5	-0.608301	9.95642	0.028173
PSMB6	-0.608337	13.9683	0.00556072
TMEM183A	-0.608339	13.8288	0.00591399
INPP5D	-0.608665	13.9984	0.00547982
ERO1A	-0.608687	12.7595	0.00908771
OSER1	-0.6097	15.3832	0.00308021
PCBP1	-0.609822	19.2825	0.000563787
BZW1	-0.609902	17.9802	0.00101017
IL18RAP	-0.610467	12.1283	0.0117913
ATG2A	-0.61073	16.4289	0.00199219
GOLGA7	-0.610778	13.6012	0.00651033
PHIP	-0.611074	12.792	0.00899183
ETF1	-0.611373	13.1572	0.00777025
KPNA1	-0.611594	14.6511	0.0042313
NT5C3A	-0.611643	11.4249	0.0156137
FBL	-0.611853	13.4808	0.00677176
NBN	-0.611859	10.8401	0.0200256
PACS1	-0.611994	13.3914	0.00701321
TIAM1	-0.612195	11.3752	0.0159576
DLST	-0.612882	17.9964	0.00100474
SLC25A36	-0.612981	12.2328	0.0113228
BOD1L1	-0.613109	13.491	0.00675757
RNF114	-0.613163	17.1958	0.00141776
HSH2D	-0.613473	12.1898	0.0115353
TRAPPC8	-0.615511	12.4828	0.0101991
FRMD4B	-0.616022	9.76147	0.030457
SP3	-0.616845	13.6729	0.00629858
TUBA1B	-0.617435	8.66898	0.0480054
ARPP19	-0.617441	12.8414	0.0088335
RPL13A	-0.617691	38.4226	9.20612e-08
SKI	-0.618474	14.589	0.0043338
FAM107B	-0.618589	16.6884	0.00177291
CCSER2	-0.619282	15.6758	0.00272692
RPL18	-0.620147	31.4827	2.22309e-06
SERINC3	-0.620325	14.5191	0.00441109
UPP1	-0.620335	13.9262	0.00566312
ARHGEF3	-0.620427	12.183	0.0115648
RSL24D1	-0.620613	14.4179	0.00458117
GPR171	-0.620647	12.7612	0.00908771
LARP1	-0.62095	14.7464	0.00405331
FOXO1	-0.621182	13.472	0.00679205
RICTOR	-0.621403	12.8843	0.0086971
CNIH1	-0.621779	16.2595	0.00213574
CTB-43P18.3	-0.622018	22.7061	0.000118469
DUSP5	-0.622163	13.5477	0.00666211
HAVCR2	-0.622335	12.9981	0.0082798
UBQLN2	-0.623015	16.7079	0.00177132
MT-ND4	-0.623099	23.013	0.000104636
MPRIP	-0.623125	12.6773	0.00939578
KIAA0430	-0.623299	14.1495	0.00515675
TAGLN2	-0.624679	14.2606	0.0049096
UBR5	-0.625299	13.7071	0.00620944
RPL17	-0.62581	15.1378	0.00342421
SFT2D2	-0.626046	15.2205	0.00328791
USP34	-0.626435	15.6427	0.00276109
MT-CYB	-0.626524	20.3664	0.000341873
RHOH	-0.62692	14.4351	0.0045661
CDC14A	-0.627247	12.6149	0.00962427
CAND1	-0.628781	13.8296	0.00591399
RRP7A	-0.629262	12.4563	0.0102978
ITGA4	-0.629876	14.6464	0.00423547
ARHGDIB	-0.629933	22.4333	0.000134225
ZHX2	-0.630685	14.0004	0.00547982
RP5-1014D13.2	-0.63101	15.2469	0.0032527
UBA2	-0.631133	13.7578	0.00610166
METRNL	-0.632176	13.4688	0.00679508
RP11-245J9.9	-0.632617	13.661	0.00633005
ASXL1	-0.632731	14.1246	0.00519151
RABL6	-0.632866	15.1965	0.00332474
GADD45A	-0.632882	10.5262	0.0224338
BIN2	-0.633097	15.4646	0.00297932
RPS9	-0.633412	25.5782	3.29713e-05
RP11-111K18.1	-0.634841	14.2665	0.00490116
IL2RB	-0.634992	14.4458	0.00454668
MED15	-0.635014	12.6631	0.00944532
SYAP1	-0.635474	15.4443	0.00300166
FMNL1	-0.635877	16.4858	0.00194039
SSR3	-0.635896	13.4965	0.00675353
UBR4	-0.636592	14.5139	0.00441109
MAX	-0.636628	15.5228	0.00290316
RLIM	-0.636668	16.6787	0.00177876
UQCRC2	-0.636717	14.1834	0.00508611
GOLGB1	-0.636751	15.5121	0.00291482
SLC39A10	-0.637501	13.8184	0.00592399
CAB39	-0.638435	16.0284	0.0023581
GPR183	-0.638557	13.1213	0.00787292
PPP1R15B	-0.638847	15.0247	0.00360151
PSMB9	-0.63975	14.5494	0.0043734
NAP1L1	-0.64009	20.4045	0.000336803
PGAP1	-0.640162	16.7002	0.00177291
CTSS	-0.640338	14.4139	0.00458433
RPL30	-0.640759	36.0999	2.72422e-07
ORMDL3	-0.640793	16.9549	0.00158184
EPRS	-0.640833	13.5212	0.00669434
RPL5	-0.640994	32.6763	1.30228e-06
YBX1	-0.641359	23.3149	9.27756e-05
IRF2BP2	-0.641426	15.8179	0.00257699
BCLAF1	-0.641449	17.7951	0.00109613
KCNAB2	-0.641635	15.0792	0.00350447
IGF2R	-0.642274	14.0798	0.00529164
PAIP2	-0.643156	15.8926	0.00248582
NORAD	-0.64457	16.5471	0.00188898
STAT4	-0.64529	13.4627	0.00680608
MAPK1	-0.645705	14.8729	0.00384901
LCP1	-0.646287	29.8486	4.72667e-06
CEP57	-0.646799	14.5345	0.0043952
DDX5	-0.647427	36.3838	2.43678e-07
ATP2A2	-0.647804	14.8575	0.00387404
PSMD14	-0.647832	16.694	0.00177291
C6orf48	-0.648091	16.3259	0.00206581
NAA50	-0.648431	14.121	0.00519151
HNRNPK	-0.648463	23.0491	0.000103
TUFM	-0.649254	13.7176	0.00619171
CMTM6	-0.64926	14.8385	0.00389569
AK2	-0.649285	13.5295	0.00667376
WTAP	-0.649298	15.9381	0.00243921
CCDC93	-0.649777	12.7882	0.00899183
GABARAPL1	-0.6498	14.7412	0.00405848
USP1	-0.650033	13.5159	0.00670468
UBE2B	-0.650294	16.4617	0.00196161
LBR	-0.650364	14.3037	0.00482595
TSPYL2	-0.650422	12.7412	0.00914198
HERPUD1	-0.651343	15.2905	0.00319884
SF3B1	-0.651466	34.7774	5.06587e-07
SNRNP200	-0.65149	16.6624	0.00178746
NIPBL	-0.651657	20.901	0.000271319
EIF2A	-0.652125	14.8757	0.00384901
RPL19	-0.654066	40.453	3.66479e-08
ZNF207	-0.654998	17.4308	0.0012878
SAMSN1	-0.655045	16.3762	0.00202627
PTMA	-0.656262	34.2794	6.15349e-07
PMPCB	-0.656295	17.3786	0.00131578
BRAF	-0.65639	14.5632	0.00435542
ST13	-0.656569	16.2018	0.00218617
N4BP1	-0.656691	15.7514	0.00264668
CSDE1	-0.657151	26.7866	1.88507e-05
RUNX3	-0.657632	16.2275	0.00216432
SART3	-0.657756	14.5251	0.00440766
GBP4	-0.657993	14.2863	0.00486369
MTERF4	-0.658631	20.7252	0.000292854
BTBD11	-0.6589	14.0649	0.00532638
TGIF1	-0.659735	21.845	0.000175332
PPTC7	-0.659975	15.3538	0.0031219
SPCS3	-0.660519	15.9148	0.00246105
SNX9	-0.660565	14.6414	0.00423597
TRIM38	-0.660697	15.3517	0.0031219
RP11-373L24.1	-0.661076	13.2932	0.00728736
CANX	-0.66124	21.3078	0.000224066
PPM1K	-0.661566	15.3961	0.00306419
NKTR	-0.661636	15.2628	0.00323561
WHAMM	-0.661662	16.0531	0.00233572
MAPKAPK2	-0.661775	15.7843	0.00260982
ELF1	-0.661842	21.2307	0.00023265
UBR2	-0.662066	15.5759	0.00284143
PABPC4	-0.662782	16.5735	0.00186636
NLRC5	-0.662875	16.1842	0.00220087
CREBRF	-0.662938	13.7371	0.00614436
RAN	-0.663389	15.2411	0.00325737
CTNNB1	-0.663864	15.946	0.00243335
UBE2I	-0.663988	17.7093	0.001135
CHURC1	-0.664321	16.7318	0.00175238
PCGF5	-0.664359	15.9307	0.00244457
RPS18	-0.664439	40.2848	3.96105e-08
RBM3	-0.664594	20.6043	0.000308791
ECE1	-0.664748	17.0435	0.00151839
XRN1	-0.66481	16.0655	0.00232864
CCR4	-0.665533	10.6201	0.0216665
SURF4	-0.665555	16.0293	0.0023581
HCLS1	-0.665876	21.0512	0.000252165
ATAD2	-0.665889	9.40008	0.0351151
PPP2R5E	-0.666859	16.3462	0.00204747
SEL1L	-0.667223	14.5628	0.00435542
PDCD4	-0.667271	21.5169	0.000202521
AKAP13	-0.667414	22.1574	0.000151509
MVD	-0.667614	22.7143	0.000118321
MT-RNR2	-0.66765	70.5156	2.47202e-14
FAM120A	-0.667931	17.3062	0.0013588
ITCH	-0.667951	15.6973	0.00270594
CD5	-0.668041	16.0096	0.00236518
LASP1	-0.668119	15.0886	0.00349807
IFI6	-0.66849	10.3547	0.0241492
TLE4	-0.669558	19.381	0.000540433
CAPN2	-0.670676	15.7967	0.00259726
OXA1L	-0.670716	17.2137	0.00140718
RYBP	-0.67075	15.9512	0.00243335
FGD3	-0.67101	16.9585	0.00158184
P4HB	-0.671047	16.5197	0.00191295
PRPF40A	-0.671054	19.199	0.000580941
TAB2	-0.671534	16.1526	0.00223175
RANBP9	-0.673047	17.2814	0.00137123
NOP56	-0.673108	15.7691	0.00262646
ARL6IP1	-0.673248	16.419	0.00199545
PITPNC1	-0.674024	14.5642	0.00435542
TRPM7	-0.674624	14.624	0.00426677
TPST2	-0.675473	17.1841	0.00142371
RPLP2	-0.676301	33.5475	8.65493e-07
LCP2	-0.676335	16.5034	0.00192594
IFRD1	-0.67657	15.3148	0.003163
BIRC2	-0.677099	15.2723	0.00322467
TYMS	-0.677154	8.7201	0.0469997
CNN2	-0.677337	15.7169	0.00268632
KDM5A	-0.677922	17.965	0.00101293
EIF3A	-0.678156	22.8733	0.000111188
RPL15	-0.678799	38.5842	8.66853e-08
CYTH1	-0.67973	20.5103	0.00032108
ZBTB10	-0.679871	14.9872	0.00365828
EIF3G	-0.679974	18.1231	0.000947971
SOCS3	-0.680398	11.7001	0.0140673
HIVEP1	-0.680527	17.7515	0.00111467
MAP3K2	-0.681004	16.9031	0.00161943
TXNRD1	-0.681499	13.8451	0.00588059
GCC2	-0.682266	18.6616	0.000733699
LPIN2	-0.682984	17.5991	0.00119229
BACH2	-0.683062	16.6746	0.00177924
WARS	-0.683202	12.1565	0.0116531
RPL7A	-0.683983	15.2518	0.00324929
BTG1	-0.684052	33.0436	1.09015e-06
MAPK1IP1L	-0.685749	17.2555	0.00138731
SLC25A6	-0.686347	19.2171	0.00057678
EPT1	-0.68721	24.0781	6.50381e-05
MOB1A	-0.688326	19.7274	0.000466011
RNF4	-0.68867	17.413	0.00129737
EIF3L	-0.689159	17.7274	0.00112656
SUB1	-0.689417	17.2461	0.00139146
CD69	-0.689889	17.0014	0.00154951
OTUD4	-0.690097	17.2185	0.00140639
MANF	-0.690459	19.2604	0.000568366
RCAN3	-0.690666	16.4004	0.00200587
HSPD1	-0.69078	13.7823	0.0060307
RPL31	-0.690935	25.0903	4.02936e-05
S100A10	-0.691373	16.6952	0.00177291
RASSF3	-0.691541	17.6659	0.00115654
DGKD	-0.69186	16.8774	0.00163839
SYTL3	-0.692283	15.8018	0.0025946
MT-CO2	-0.692583	27.953	1.07233e-05
SAR1A	-0.694101	17.4418	0.00128292
PHF12	-0.694242	17.476	0.00126514
IDS	-0.695234	18.874	0.00066898
MAP3K5	-0.696416	17.2925	0.00136596
FNTA	-0.696684	19.4389	0.000526756
TYMP	-0.696848	15.5435	0.00287747
PPA1	-0.696885	16.2549	0.00213706
NPM1	-0.697465	25.6837	3.13285e-05
SETD2	-0.698535	18.7349	0.000711744
ANKHD1	-0.699372	20.74	0.000292083
APLP2	-0.699736	16.6911	0.00177291
RUVBL1	-0.700626	19.7342	0.00046549
RBMX	-0.702431	21.1506	0.000240672
MT-ND2	-0.70308	33.2227	1.01118e-06
KIAA1109	-0.703482	16.857	0.00165295
SH2D2A	-0.703741	17.8417	0.00107181
EID1	-0.705464	19.317	0.000554958
RPL10A	-0.705625	34.473	5.67223e-07
EIF1AY	-0.707066	31.4475	2.24096e-06
SPOCK2	-0.70761	26.4312	2.2065e-05
KCTD20	-0.707748	17.9602	0.00101341
SAT1	-0.707872	12.7146	0.00924273
ZBTB21	-0.707988	19.2582	0.000568366
EDEM3	-0.708095	17.0613	0.00150712
H3F3A	-0.708929	29.9162	4.5863e-06
RRM1	-0.709865	13.7532	0.00610361
REV3L	-0.709929	14.3112	0.00481351
RPL11	-0.709944	44.5618	5.23209e-09
DENND4A	-0.710223	16.0223	0.00236036
TPI1	-0.710734	17.4681	0.00126787
IARS	-0.711071	15.4283	0.00302215
MT-ND1	-0.711394	32.8526	1.19602e-06
SGK1	-0.711758	11.8396	0.0133292
RNF149	-0.711984	19.1056	0.000607309
NCL	-0.712321	27.2818	1.49336e-05
EIF4A1	-0.712818	18.1993	0.000914671
RPS2	-0.713546	52.4641	1.1714e-10
FBXO33	-0.713695	19.051	0.000620713
HMGB2	-0.713931	10.4604	0.0230452
ANXA2	-0.714885	14.7117	0.0041109
ITPRIP	-0.715411	17.3897	0.00131071
SERP1	-0.717071	21.6771	0.000188813
RTF1	-0.717371	19.7628	0.000461909
PLEKHB2	-0.71796	18.1155	0.000949779
KLHL24	-0.717981	18.6603	0.000733699
DNAJB11	-0.718033	23.3247	9.25918e-05
RPL29	-0.719122	26.7286	1.92039e-05
RP11-884K10.5	-0.719228	18.7195	0.000714391
ARRDC3	-0.719589	16.3988	0.00200587
FAM49B	-0.720099	17.5794	0.00120058
CSRNP1	-0.72051	18.3932	0.000836796
GNG2	-0.721075	17.6825	0.00114879
EIF3F	-0.723067	23.5518	8.30591e-05
RIF1	-0.724013	18.769	0.000700646
ZNF91	-0.726796	16.7857	0.0017097
ATP5B	-0.727055	21.2164	0.000233767
LYST	-0.727318	14.8497	0.0038786
DTX3L	-0.727545	18.3425	0.000857521
STAT5A	-0.728051	18.1816	0.000921279
PICALM	-0.728103	18.7216	0.000714391
EIF4A2	-0.729283	27.2144	1.54027e-05
PPP2R5A	-0.73019	19.2323	0.000574831
RANGAP1	-0.731012	19.5962	0.000495541
IRF4	-0.732261	12.5432	0.00991995
PHB2	-0.732954	18.9779	0.000637779
IFI16	-0.732996	24.0451	6.5948e-05
AP3M2	-0.733317	17.6315	0.00117521
CCDC64	-0.733538	17.1198	0.00146703
RAP1B	-0.73397	23.9189	6.99627e-05
RALGAPA1	-0.734137	16.9036	0.00161943
MTHFD2	-0.734458	16.3549	0.00204178
EMB	-0.734841	25.0478	4.10512e-05
PXN	-0.734891	19.5849	0.00049729
KRAS	-0.735733	18.102	0.000954512
MECP2	-0.73603	19.0281	0.000626794
TNIK	-0.737008	17.3105	0.00135841
HSP90AB1	-0.737259	29.1209	6.51522e-06
BTN3A2	-0.738483	18.9	0.000661397
RPS12	-0.740584	47.9415	1.04494e-09
CCNG1	-0.740719	19.4454	0.000526197
HEATR1	-0.741329	18.2438	0.000897369
AKIRIN1	-0.741553	22.004	0.000163207
HNRNPH3	-0.742531	19.2202	0.00057678
CYLD	-0.742705	27.1485	1.58751e-05
WIPF1	-0.743124	29.3551	5.88741e-06
UFL1	-0.743172	18.6174	0.000748784
DDX18	-0.743938	19.0188	0.000627034
RPS10-NUDT3	-0.744049	42.2407	1.60326e-08
DNMT1	-0.744382	15.6663	0.00273596
RPS13	-0.74451	39.8499	4.84873e-08
CARS	-0.744655	22.1428	0.00015224
REL	-0.746208	15.6967	0.00270594
PLEKHA1	-0.747654	20.9384	0.000266757
CD6	-0.747677	20.5272	0.000319057
PCLAF	-0.748442	11.5192	0.0150257
PWWP2A	-0.748518	21.8834	0.000173308
COPB1	-0.748678	21.5114	0.000202559
GPBP1	-0.749199	25.3727	3.56545e-05
SERPINB9	-0.750472	17.9399	0.00102215
ARID5A	-0.751212	20.6242	0.000306365
IFITM1	-0.751869	29.8262	4.75948e-06
CAPRIN1	-0.752298	18.5941	0.000756365
UTP18	-0.752425	23.2922	9.35867e-05
KDM3A	-0.7525	19.752	0.000463407
HBP1	-0.75255	22.4183	0.000134893
NUP210	-0.752655	19.5703	0.000499923
ARRDC2	-0.755731	19.8163	0.000450257
SF1	-0.756173	22.6359	0.00012218
HLA-E	-0.756194	77.4081	1.03822e-15
YPEL5	-0.758628	20.0432	0.00040282
EEF1B2	-0.760548	33.8681	7.46852e-07
NUP98	-0.761785	20.6726	0.000300235
SLC3A2	-0.762388	23.175	9.79435e-05
B4GALT1	-0.763171	19.7426	0.000464567
NCK2	-0.76375	20.7303	0.000292822
PFKFB3	-0.763825	18.1998	0.000914671
ESYT2	-0.764087	18.7963	0.000693719
CDC25B	-0.764376	20.8395	0.000278723
PNRC1	-0.764465	29.2631	6.10819e-06
RPS23	-0.766496	47.1421	1.48922e-09
ARFGEF1	-0.768899	20.8722	0.000274713
SLC39A8	-0.769294	19.5614	0.000501059
INO80	-0.769654	22.615	0.000123161
NACA	-0.770079	37.4661	1.43869e-07
LYSMD2	-0.771392	27.9637	1.07066e-05
CPD	-0.772485	17.9742	0.00101017
DUSP2	-0.772782	13.5307	0.00667376
GBP5	-0.773095	19.9291	0.000425507
EP300	-0.77406	23.6229	8.08127e-05
USP10	-0.774477	20.6502	0.000302992
RPL38	-0.774966	26.6653	1.9769e-05
NOLC1	-0.776036	18.7691	0.000700646
H2AFV	-0.77678	22.3171	0.00014059
LITAF	-0.777126	21.7295	0.000184725
EIF4A3	-0.77793	21.1075	0.000245504
KHNYN	-0.778188	20.5596	0.000314881
KIF2A	-0.778218	21.6086	0.000194106
PLSCR1	-0.778272	18.9252	0.00065416
MT-CO1	-0.778424	43.0271	1.10283e-08
STK4	-0.779301	29.3519	5.88741e-06
RP11-864I4.1	-0.779436	32.0835	1.67434e-06
CDKN1B	-0.779838	22.8203	0.000112982
NUCB2	-0.779942	22.4544	0.000133515
KPNB1	-0.780692	27.0994	1.62033e-05
STAT3	-0.78604	28.7346	7.61618e-06
JMY	-0.786242	20.2801	0.000356781
CD28	-0.786452	19.0981	0.000608312
EEF1G	-0.787376	44.8698	4.51466e-09
ASXL2	-0.787416	20.5572	0.000314881
JMJD1C	-0.787555	23.7843	7.47883e-05
AIM1	-0.789693	21.7088	0.000186215
HNRNPDL	-0.791493	34.6879	5.25946e-07
MYBL1	-0.791573	16.6048	0.00183921
AFF4	-0.791588	19.4571	0.000524216
MXI1	-0.7925	23.4757	8.61396e-05
ELOVL5	-0.792508	23.5946	8.17492e-05
HSD17B11	-0.79275	23.3736	9.05508e-05
BTF3	-0.792821	35.7516	3.17238e-07
FOXP1	-0.793248	24.5179	5.27903e-05
UTY	-0.793511	36.0387	2.77396e-07
DNAJB1	-0.795305	17.0998	0.00147972
DHX9	-0.796063	23.7027	7.77798e-05
TOPBP1	-0.796154	20.3827	0.000339817
CDV3	-0.797146	28.9582	6.93272e-06
RP11-140L24.4	-0.797923	24.3583	5.65994e-05
UBALD2	-0.798382	21.6128	0.000194106
GAS5	-0.799403	27.7865	1.16407e-05
RORA	-0.799524	25.0922	4.02936e-05
TC2N	-0.800558	21.5988	0.000194576
SAMD9	-0.801069	23.9757	6.81469e-05
IFNA1	-0.801308	11.1834	0.017334
CLEC2D	-0.801791	28.7748	7.49153e-06
ITM2A	-0.80191	19.4962	0.000516
DOCK10	-0.804356	24.8255	4.56052e-05
NFAT5	-0.804763	19.3467	0.00054766
FAU	-0.805712	31.2092	2.47112e-06
EIF4G2	-0.807784	46.2918	2.25129e-09
POLR3E	-0.808224	27.0939	1.62033e-05
HLA-A	-0.809173	75.6001	2.22075e-15
EXOC5	-0.809377	23.5694	8.25637e-05
GZMK	-0.809458	15.6256	0.0027769
GAPDH	-0.80952	29.7459	4.91345e-06
PARP9	-0.811235	22.3833	0.000136595
RNF19A	-0.813113	19.368	0.000542839
RASSF5	-0.813129	32.1302	1.64603e-06
EEF1A1	-0.813728	88.5946	4.52118e-18
NAMPT	-0.815452	12.6471	0.00951508
YME1L1	-0.815603	29.0231	6.73335e-06
RPS6	-0.815851	66.1596	1.8377e-13
S1PR4	-0.817111	25.556	3.31143e-05
PIK3CA	-0.817191	22.4381	0.000134225
IQGAP2	-0.817258	25.4456	3.48167e-05
SSH2	-0.819128	23.2075	9.68971e-05
YWHAZ	-0.820921	45.5158	3.31185e-09
P2RY10	-0.821385	24.3597	5.65994e-05
DNTTIP2	-0.82183	22.8198	0.000112982
IL4R	-0.82314	22.8945	0.000110295
INTS6	-0.823327	24.5688	5.17561e-05
GBP1	-0.824249	18.3337	0.000859644
CCL4	-0.825151	8.83663	0.0448961
EIF3E	-0.82788	31.8734	1.84626e-06
OAS3	-0.828419	18.4813	0.000800717
H2AFZ	-0.829638	22.7422	0.000116952
ISG15	-0.831612	14.7524	0.00404655
SOD2	-0.832744	11.7888	0.013611
ZFAS1	-0.834447	27.967	1.07066e-05
TAF4B	-0.834529	22.7007	0.000118469
MSN	-0.835632	35.9776	2.84349e-07
KLRD1	-0.83593	12.7903	0.00899183
CD48	-0.836475	32.6219	1.33136e-06
SERINC1	-0.836604	33.8047	7.67092e-07
MX1	-0.836657	17.1505	0.00144633
CCL3	-0.836714	13.4509	0.00682462
FAM129A	-0.838421	24.5257	5.27493e-05
HLA-F	-0.840559	34.4967	5.63774e-07
CLK1	-0.840719	29.9732	4.47429e-06
RAPGEF6	-0.842046	20.4249	0.000334056
RPL4	-0.84237	65.314	2.7659e-13
LUZP1	-0.842595	22.3694	0.000137201
EDEM1	-0.844036	24.8551	4.50624e-05
GLTSCR2	-0.844506	41.2452	2.59623e-08
CRTC3	-0.847237	26.7375	1.92039e-05
OXSR1	-0.848608	25.1032	4.02936e-05
SENP3-EIF4A1	-0.848741	25.3371	3.61932e-05
LRIG1	-0.848862	20.4572	0.000329284
RP11-186B7.4	-0.851682	26.5513	2.08132e-05
RPL10	-0.851764	66.9937	1.22876e-13
HLA-B	-0.852996	111.329	1.0855e-22
MT-ATP6	-0.853488	53.238	8.30991e-11
TAP1	-0.853649	30.9522	2.79355e-06
PRKCH	-0.85387	30.3888	3.66328e-06
CLTC	-0.853917	27.0802	1.62559e-05
STAT5B	-0.854906	31.2695	2.40742e-06
CSGALNACT2	-0.855461	25.3911	3.56545e-05
PSMA1	-0.856089	24.4166	5.54537e-05
TPT1	-0.856949	99.0826	2.91345e-20
USP36	-0.857903	23.1382	9.95337e-05
SAMD9L	-0.859563	19.0747	0.000614443
PAG1	-0.859946	28.1979	9.75955e-06
IKZF1	-0.861234	40.4773	3.65027e-08
RACK1	-0.862326	57.9803	9.39847e-12
EEF2	-0.865569	56.6304	1.65048e-11
ABLIM1	-0.866348	21.6363	0.000192351
ANP32B	-0.866951	25.7471	3.04258e-05
UBC	-0.868052	51.5197	1.82724e-10
CREBBP	-0.868601	29.1023	6.5493e-06
AC013394.2	-0.872961	29.0369	6.71497e-06
CYTIP	-0.873135	34.9805	4.59318e-07
ZC3H12D	-0.873601	29.523	5.46364e-06
PGK1	-0.874596	33.3418	9.56516e-07
ADAR	-0.874988	36.5495	2.26596e-07
RNF213	-0.876051	48.2672	8.94841e-10
HSPA5	-0.876862	33.9358	7.25535e-07
EZR	-0.877433	39.896	4.79342e-08
RPL14	-0.877917	61.497	1.7271e-12
PSME4	-0.878016	25.5706	3.29829e-05
BAZ2A	-0.87973	25.8661	2.88155e-05
UBR1	-0.883313	25.3208	3.63733e-05
SRSF3	-0.884437	32.1711	1.62609e-06
WAPL	-0.885074	28.2801	9.39281e-06
SEMA4D	-0.885168	29.7376	4.91345e-06
RPS3	-0.885683	67.3548	1.0676e-13
GBP2	-0.885927	28.944	6.95371e-06
IL10RA	-0.886553	28.3666	9.01945e-06
RRM2	-0.887433	10.5396	0.0223346
AGO2	-0.887659	25.5031	3.39149e-05
RPL12	-0.888056	52.7342	1.04677e-10
RPS5	-0.89077	62.4058	1.14193e-12
SNRK	-0.891877	26.386	2.25045e-05
SFPQ	-0.892425	33.1933	1.01501e-06
HSPA8	-0.893103	49.0836	5.96767e-10
ARL4C	-0.893547	35.2554	4.06455e-07
IL32	-0.893948	29.9922	4.45171e-06
ARAP2	-0.897912	29.4012	5.79168e-06
CNOT1	-0.903592	29.1539	6.43388e-06
TRAM1	-0.904092	33.1961	1.01501e-06
HNRNPA3	-0.904312	40.9416	2.9534e-08
TGFBR3	-0.904503	28.5498	8.3085e-06
CFLAR	-0.907683	35.2436	4.06455e-07
CBLB	-0.910406	25.8513	2.89307e-05
AQP9	-0.911292	14.5697	0.00435542
IRS2	-0.915784	32.2914	1.54487e-06
FYN	-0.91732	42.4982	1.41848e-08
NR3C1	-0.920741	32.5609	1.35947e-06
PDIA3	-0.926193	34.3887	5.88756e-07
RPL9	-0.926694	77.4758	1.03822e-15
MT-RNR1	-0.928134	82.3164	9.65715e-17
CAPZA1	-0.928763	37.9204	1.1733e-07
IL6ST	-0.932878	27.3605	1.43944e-05
TMEM2	-0.935314	28.0244	1.04598e-05
SLC25A3	-0.938371	36.2023	2.62003e-07
SLC25A5	-0.93898	26.2478	2.40838e-05
CDC42SE2	-0.939962	43.0573	1.0963e-08
ITGA6	-0.94481	23.2788	9.36599e-05
TUBB4B	-0.945036	29.0712	6.62584e-06
GLIPR1	-0.945278	28.8739	7.17903e-06
TRANK1	-0.947123	31.8411	1.86756e-06
RIPOR2	-0.947169	29.3083	5.99426e-06
CAMK4	-0.956028	31.4177	2.25281e-06
RP1-56L9.7	-0.956417	15.6219	0.00277774
STK38	-0.956751	30.4564	3.55481e-06
XAF1	-0.957799	22.7564	0.000116431
SRSF2	-0.958458	38.5135	8.85333e-08
SLC2A3	-0.960136	32.1268	1.64603e-06
RPL3	-0.960846	55.7741	2.44493e-11
B2M	-0.962278	144.425	1.03552e-29
MCM7	-0.969294	22.8285	0.000112982
MCM6	-0.969797	26.7346	1.92039e-05
PTPRC	-0.970824	102.808	5.32986e-21
MADD	-0.971469	30.4673	3.55184e-06
NFE2L2	-0.972402	31.5125	2.2005e-06
LEF1	-0.974284	30.2363	3.94389e-06
RPS3A	-0.976714	88.5284	4.52118e-18
KDM7A	-0.978589	28.7815	7.49153e-06
ATF4	-0.978776	52.5237	1.15058e-10
SNORA70C	-0.978957	36.1141	2.72273e-07
STAT1	-0.983004	32.0723	1.67522e-06
RPL23A	-0.983603	35.1586	4.21856e-07
IVNS1ABP	-0.98567	29.7457	4.91345e-06
SLC38A1	-0.986313	53.0335	9.10334e-11
DHX36	-0.988004	36.2798	2.55253e-07
EML4	-0.996076	47.8561	1.06796e-09
SRSF7	-0.99745	41.5615	2.22818e-08
RNF125	-0.997851	32.6121	1.33136e-06
TOB1	-0.999507	34.5781	5.47335e-07
MTRNR2L12	-0.999877	34.3473	5.97817e-07
SNHG16	-1.00196	34.6799	5.25946e-07
MCL1	-1.00789	53.5332	7.24454e-11
UBE2D3	-1.01327	57.8189	9.5744e-12
MT-CO3	-1.01475	57.7883	9.57708e-12
STAG2	-1.0182	41.1699	2.67431e-08
DUSP16	-1.02051	33.6453	8.27811e-07
HECA	-1.0232	39.7569	4.98245e-08
HIF1A	-1.02419	38.9259	7.33253e-08
MIR7705	-1.02461	34.6667	5.26256e-07
ITK	-1.02556	39.1673	6.63272e-08
MX2	-1.02632	31.4626	2.23483e-06
HIVEP2	-1.02755	36.226	2.60609e-07
RPL7	-1.03148	25.9587	2.76665e-05
PARP14	-1.0424	38.5292	8.84865e-08
ZNF331	-1.04252	25.2686	3.72426e-05
ATP1A1	-1.04279	41.5925	2.21308e-08
NDUFB10	-1.04358	39.8416	4.84873e-08
PDS5A	-1.05187	39.6142	5.31758e-08
PASK	-1.05299	31.4188	2.25281e-06
KLF2	-1.05386	37.7723	1.25659e-07
TMEM123	-1.05725	57.1678	1.27428e-11
ADD3	-1.06284	39.1328	6.69798e-08
SYNE2	-1.06488	58.7947	6.31631e-12
EIF1	-1.06924	75.5925	2.22075e-15
ETS1	-1.07024	75.7887	2.13631e-15
PLEKHA2	-1.07124	40.4924	3.65027e-08
LRRC75A-AS1	-1.072	44.9061	4.47608e-09
LDHB	-1.07261	53.6847	6.79631e-11
TSC22D3	-1.07618	44.0464	6.74197e-09
DNAJA1	-1.07818	47.9153	1.04748e-09
ATP1B3	-1.07833	32.3374	1.51691e-06
GZMA	-1.08248	17.7749	0.00110332
TBC1D15	-1.08426	37.7024	1.293e-07
CD44	-1.08922	62.6728	1.01632e-12
RASA3	-1.09661	37.6699	1.30527e-07
RASGRP1	-1.09956	43.0597	1.0963e-08
RPLP0	-1.10433	106.763	8.35684e-22
FOS	-1.10631	41.021	2.86058e-08
FOSB	-1.1128	40.5018	3.65027e-08
CD8A	-1.11763	22.3897	0.00013653
SORL1	-1.12061	42.5549	1.39084e-08
GPCPD1	-1.12207	39.1005	6.7572e-08
CD53	-1.1236	59.0963	5.60558e-12
FOSL2	-1.12405	36.539	2.26596e-07
BRD2	-1.13097	71.8855	1.2833e-14
ZC3HAV1	-1.13452	47.3491	1.36849e-09
FAM46C	-1.13566	37.1535	1.67685e-07
KAT6A	-1.13851	51.2523	2.06926e-10
GSPT1	-1.14273	50.2323	3.36091e-10
GZMH	-1.1454	25.3772	3.56545e-05
USP9Y	-1.15123	51.0753	2.23813e-10
PPP2R5C	-1.15693	61.4827	1.7271e-12
GLUL	-1.15724	24.2421	5.99235e-05
USP3	-1.16503	47.0418	1.55128e-09
DDX21	-1.17177	47.3147	1.37805e-09
NR4A2	-1.18846	31.2882	2.39626e-06
RGS2	-1.18897	24.375	5.64798e-05
CHD1	-1.19868	57.8297	9.5744e-12
RPSA	-1.20924	28.4821	8.5325e-06
HNRNPA1	-1.23002	91.0775	1.49576e-18
SLC38A2	-1.23072	55.1141	3.32807e-11
CCR7	-1.23526	38.0906	1.08327e-07
LEPROTL1	-1.23592	52.0108	1.44004e-10
FLNA	-1.25603	58.8518	6.23959e-12
SC5D	-1.25975	50.9229	2.39105e-10
SNHG5	-1.26503	56.4896	1.72521e-11
PRF1	-1.27921	28.0784	1.02133e-05
PDE4B	-1.28629	56.4871	1.72521e-11
BAZ1A	-1.29015	70.0731	3.01812e-14
PPP1CB	-1.29222	72.2348	1.11817e-14
LDHA	-1.29612	69.9731	3.09957e-14
IFIT1	-1.30103	28.5969	8.14287e-06
LLNLF-96A1.1	-1.32573	82.6595	8.44314e-17
TAGAP	-1.32887	55.1442	3.32234e-11
PDE4D	-1.34575	57.903	9.46491e-12
S1PR1	-1.35478	57.7519	9.6104e-12
BIRC3	-1.35567	60.4742	2.83208e-12
ITGB1	-1.36831	67.9497	8.07062e-14
CREM	-1.39521	62.9353	9.06971e-13
HLA-C	-1.4019	175.748	4.44934e-36
MAP3K1	-1.4127	57.9303	9.46491e-12
ANXA1	-1.41348	73.2385	6.91082e-15
SMCHD1	-1.41584	103.661	3.714e-21
CXCL8	-1.41915	17.2293	0.00140112
JOSD1	-1.43228	68.8821	5.14417e-14
IFIT3	-1.45076	26.1223	2.56066e-05
PDE3B	-1.45666	71.8591	1.2833e-14
SPTBN1	-1.46713	67.1644	1.15082e-13
ZFP36L2	-1.47162	90.6026	1.81098e-18
RSAD2	-1.47966	34.5586	5.49479e-07
CXCR4	-1.51096	89.2976	3.34325e-18
GNLY	-1.51244	21.1552	0.000240672
CD55	-1.54706	75.9303	2.05262e-15
KLF3	-1.55618	69.3348	4.18439e-14
RGCC	-1.55786	73.3207	6.81816e-15
SRGN	-1.5637	120.397	1.60176e-24
P2RY8	-1.60838	80.669	2.14031e-16
SELL	-1.61574	76.3681	1.69925e-15
CNOT6L	-1.62439	108.698	3.40965e-22
TNFAIP3	-1.69932	112.676	6.112e-23
IFIT2	-1.70863	21.8541	0.000175005
SARAF	-1.7091	159.175	1.23693e-32
PIK3R1	-1.7341	116.626	9.38209e-24
DDX3Y	-1.83436	98.9134	3.00628e-20
RPS4Y1	-1.83566	109.605	2.35413e-22
FTH1	-1.85377	153.396	1.69872e-31
SATB1	-1.91082	100.048	1.89462e-20
PABPC1	-2.00639	224.081	2.52175e-46
GZMB	-2.0309	39.7626	4.98245e-08
SESN3	-2.45482	101.995	7.53434e-21
HBB	-2.83569	61.9253	1.4305e-12

## Sheet: neut - COVID vs healthy
Supplemental File 3. Cell Subtypes–All Donors
neutrophil_all	logFC	LR	FDR		G5a	logFC	LR	FDR		G5b	logFC	LR	FDR		G5a-b_int	logFC	LR	FDR		G5c_aged	logFC	LR	FDR		unk_neut	logFC	LR	FDR
SPRR3	2.53798	86.8551	3.91131e-18		FOLR3	2.24853	328.014	2.58451e-69		MALAT1	-1.47005	24.5872	0.0102085		FAM107B	1.68813	17.8231	0.0337155		PLIN2	1.9033	116.25	1.80591e-24		KRT13	4.21604	353.772	6.40906e-75
KRT13	2.52692	153.345	3.45064e-32		CD177	1.8665	149.438	3.80848e-31							CSGALNACT2	1.59905	18.628	0.0265142		S100A12	1.56449	147.576	4.25989e-31		SPRR3	4.21301	268.27	1.01602e-56
EMP1	1.95979	76.616	5.29912e-16		TIMP1	1.48307	111.044	3.83172e-23							METRNL	1.51192	17.0624	0.0402436		CD177	1.52412	143.169	3.7884e-30		IGLL5	3.3677	83.1833	1.10221e-17
ANXA1	1.86152	79.0202	1.73407e-16		PLAU	1.41742	67.994	4.34361e-14							HLA-B	-0.583551	21.9661	0.0193669		PI3	1.4786	65.4003	9.30102e-14		IGLC1	3.35777	83.0365	1.17144e-17
MAL	1.71422	92.8949	2.08122e-19		IL18R1	1.40586	156.637	1.22049e-32							H3F3A	-0.646122	17.2219	0.0402436		HSPA1B	1.36753	27.7424	6.4024e-06		EMP1	3.34823	211.82	7.19849e-45
FOLR3	1.60087	218.225	5.91073e-46		CD69	1.3185	44.1112	3.828e-09							DUSP1	-1.00527	19.0283	0.0238824		PROK2	1.28311	76.3942	4.68057e-16		ANXA1	3.17366	175.376	3.9216e-37
SCEL	1.56753	88.5743	1.72629e-18		S100A12	1.25548	88.9158	1.63677e-18							HLA-C	-1.009	36.959	2.01337e-05		HILPDA	1.25473	59.783	1.42045e-12		TACSTD2	3.06697	254.591	7.79048e-54
ELF3	1.54636	99.2599	9.57064e-21		PROK2	1.09517	98.544	1.57867e-20							IFI16	-1.11357	18.3744	0.0275335		HSP90AB1	1.21028	31.5508	1.01865e-06		SCEL	2.97424	253.993	9.56549e-54
TACSTD2	1.53855	69.926	1.34982e-14		CDK5RAP2	1.08615	79.1122	2.04503e-16							MX2	-1.11713	19.6241	0.022324		RSAD2	1.14437	34.1311	3.06281e-07		MAL	2.90225	218.209	3.1832e-46
KRT17	1.38592	54.7924	1.79475e-11		GAPDH	1.07665	102.153	2.91717e-21							NABP1	-1.24398	20.9797	0.0193669		DNAJB1	1.02185	16.6062	0.00125107		ELF3	2.84728	252.643	1.72643e-53
CEACAM5	1.38283	51.8845	7.16947e-11		IL1R2	1.06866	114.449	7.37288e-24							MT-RNR1	-1.2454	20.5373	0.0195193		S100A8	1.019	101.98	1.8492e-21		PPL	2.76253	293.386	3.90712e-62
CD177	1.3788	110.934	3.41525e-23		UPP1	1.0593	79.3066	1.88649e-16							SEC14L1	-1.32584	19.6082	0.022324		HSPA1A	1.01792	12.2735	0.00924735		MUC21	2.70452	239.462	1.10642e-50
LMO7	1.3774	72.9179	3.17685e-15		IER3	1.04417	95.015	8.72907e-20							EIF2AK2	-1.47784	19.382	0.022324		ARL5B	0.995024	66.0356	6.83367e-14		TMPRSS2	2.68363	230.239	9.3519e-49
TMPRSS11B	1.34922	68.1245	3.18828e-14		CR1	1.03762	86.2079	6.30929e-18							ZC3HAV1	-1.5864	17.0959	0.0402436		S100A4	0.969091	58.3214	2.84919e-12		LCN2	2.67739	265.094	4.4467e-56
TMPRSS2	1.33943	69.4202	1.69221e-14		ALOX5AP	1.02945	121.849	2.24894e-25							TAGLN2	-1.63697	21.2543	0.0193669		LYZ	0.92355	43.9977	2.73021e-09		CEACAM5	2.59509	155.371	6.4689e-33
PPL	1.32787	84.3523	1.30517e-17		NFKBIA	0.991037	125.053	4.92275e-26												SIGLEC5	0.914196	55.0681	1.34028e-11		LMO7	2.58731	221.959	5.6466e-47
ITGB8	1.32451	60.4019	1.24093e-12		CFD	0.990444	63.4563	3.83201e-13												S100A6	0.865018	45.1711	1.55276e-09		TMPRSS11B	2.5535	212.333	5.81554e-45
LCN2	1.28754	59.68	1.74886e-12		CCL3L3	0.983717	21.257	0.000185121												FLNA	0.864075	44.4751	2.16415e-09		KRT17	2.47914	198.771	3.75568e-42
KRT19	1.25834	55.829	1.11494e-11		C19orf59	0.955537	59.5171	2.4575e-12												CARD16	0.848038	57.3458	4.51892e-12		PSCA	2.47716	198.369	4.45225e-42
S100A12	1.19306	110.449	4.27237e-23		CD44	0.953505	100.47	6.28377e-21												HSP90AA1	0.839326	22.8195	6.66395e-05		AC009501.4	2.46396	245.648	5.33668e-52
CD69	1.1883	62.9097	3.81506e-13		VEGFA	0.951632	36.5085	1.37878e-07												SRXN1	0.833315	39.281	2.67061e-08		IGHG3	2.42907	68.6986	1.21027e-14
MUC21	1.1787	66.5992	6.5557e-14		GYG1	0.921654	60.9991	1.2197e-12												RP5-850E9.3	0.809124	37.5715	6.01043e-08		ITGB8	2.41473	163.872	1.15506e-34
CEACAM6	1.15198	58.5373	3.03695e-12		LTA4H	0.882238	43.7038	4.65583e-09												ACSL1	0.791883	67.0502	4.2658e-14		KRT19	2.3735	158.305	1.56476e-33
PSCA	1.08631	75.7016	8.26264e-16		ADM	0.869878	64.513	2.3232e-13												KRT23	0.770206	32.6343	6.08113e-07		CEACAM6	2.2522	163.681	1.24209e-34
PLIN2	1.04321	33.2694	4.91977e-07		IL18RAP	0.858118	58.9185	3.29766e-12												ADCY3	0.763134	66.3871	5.88449e-14		DUSP5	2.15942	207.087	6.86439e-44
ATP1B1	1.02326	61.2681	8.28984e-13		PI3	0.829362	13.6107	0.00632251												ISG15	0.762681	22.2213	8.82552e-05		ANXA2	2.13066	202.695	5.40345e-43
ANXA2	1.01942	58.1734	3.63335e-12		FCER1G	0.818596	63.1724	4.37445e-13												IL1B	0.755822	26.3419	1.24217e-05		RND3	2.06942	203.229	4.27463e-43
F3	0.997204	49.3011	2.46135e-10		ASPH	0.817297	48.577	4.60469e-10												MYL12A	0.729231	45.7411	1.20285e-09		TMPRSS11E	2.04393	155.116	7.22153e-33
PITX1	0.961604	72.2994	4.30846e-15		MARCKS	0.810542	76.8477	6.11374e-16												GSTO1	0.725779	27.6106	6.8393e-06		PITX1	1.99786	220.585	1.01334e-46
DUSP5	0.950864	47.3856	6.2002e-10		FRMD4B	0.808258	26.7027	1.487e-05												MTF1	0.723739	24.8615	2.52417e-05		ATP1B1	1.98723	137.44	3.9799e-29
GCNT3	0.932833	57.0948	6.11441e-12		FKBP5	0.807439	41.3691	1.37564e-08												FRMD4B	0.702672	16.9254	0.00107346		LGALS3	1.97998	134.411	1.69031e-28
TMPRSS11E	0.901851	37.2909	7.49101e-08		ACSL1	0.802032	119.255	7.62116e-25												SGTB	0.693847	23.1297	5.81111e-05		KRT15	1.96737	210.322	1.46408e-44
SLPI	0.898484	29.7553	2.61646e-06		CCRL2	0.799926	34.2633	3.96794e-07												OLR1	0.665561	17.9695	0.000669971		TMPRSS11D	1.94005	139.834	1.27951e-29
RND3	0.885246	39.4027	2.78308e-08		EXOSC4	0.788136	45.3493	2.12647e-09												GPR84	0.662047	23.1415	5.78573e-05		ERO1A	1.93038	133.631	2.4726e-28
CFD	0.88078	69.3398	1.73503e-14		LRPAP1	0.784195	43.6748	4.69663e-09												CTD-2370N5.3	0.652982	26.673	1.07215e-05		FBXO32	1.90295	203.708	3.47969e-43
TMPRSS11D	0.865397	30.3402	1.97452e-06		IRAK3	0.776541	40.985	1.65793e-08												GBP3	0.648964	21.3767	0.000132203		F3	1.85866	110.069	2.49616e-23
KRT7	0.858074	55.4212	1.34371e-11		S100A6	0.77192	57.5208	6.38797e-12												CCL4L2	0.647305	14.1171	0.00389736		FAM129B	1.83154	155.884	5.09241e-33
FAM129B	0.851171	64.5747	1.71759e-13		CST7	0.765954	45.7776	1.74269e-09												SLPI	0.64306	10.3959	0.0217919		KRT7	1.81427	137.737	3.47471e-29
S100A6	0.844165	81.6582	4.7637e-17		CYSTM1	0.762058	45.4068	2.07839e-09												PYGL	0.641936	22.223	8.82552e-05		GCNT3	1.81209	138.915	2.00352e-29
RDH10	0.841632	37.0199	8.44549e-08		POR	0.762031	42.909	6.74067e-09												SELL	0.628553	26.5945	1.10534e-05		SPNS2	1.80543	181.907	1.5963e-38
RPLP0	0.829374	50.3446	1.50271e-10		CCL3	0.751777	9.62078	0.0363633												IER5	0.616147	20.4169	0.000207505		SLPI	1.79901	109.521	3.1533e-23
SPNS2	0.826243	69.3964	1.69923e-14		DYSF	0.743502	48.1993	5.45018e-10												GYG1	0.615381	28.8586	3.69877e-06		MUC16	1.7968	158.543	1.41613e-33
AHNAK	0.816818	52.652	5.03329e-11		ITGAM	0.741551	40.8747	1.73349e-08												CDK5RAP2	0.603067	23.0663	5.97434e-05		ECM1	1.78401	220.82	9.48004e-47
AC009501.4	0.816204	67.29	4.7218e-14		SH3GLB1	0.735873	42.5978	7.81068e-09												SAMD9L	0.600176	15.6092	0.00199837		MUC4	1.77581	152.68	2.41566e-32
PROK2	0.808073	60.0194	1.49816e-12		EMB	0.734201	36.7022	1.25408e-07												S100A9	0.584408	50.34	1.33954e-10		RDH10	1.75946	109.988	2.57683e-23
MYL12A	0.797389	85.7817	6.48717e-18		SAMSN1	0.72296	65.5158	1.43155e-13												ZDHHC20	0.583065	33.48	4.13338e-07		TM4SF1	1.70298	108.889	4.22987e-23
IL18R1	0.796569	60.468	1.2072e-12		QPCT	0.721392	38.1536	6.46257e-08												AC009501.4	0.58133	25.4082	1.95251e-05		GPRC5A	1.68193	125.312	1.43691e-26
NFKBIA	0.794137	105.09	5.58535e-22		TLR4	0.714918	56.5316	1.03639e-11												HES4	0.561654	12.4871	0.00834813		KLF5	1.65314	126.982	6.40492e-27
DSP	0.780392	52.1905	6.21975e-11		CSGALNACT2	0.713792	37.3096	9.39985e-08												QPCT	0.554427	17.745	0.000744653		RPLP0	1.65229	125.734	1.18754e-26
FBXO32	0.779187	70.3269	1.13144e-14		VIM	0.710788	37.73	7.8348e-08												EVI2B	0.549612	20.5699	0.000193049		RPL13A	1.65088	140.776	8.20413e-30
KRT15	0.77223	73.2627	2.71538e-15		F5	0.707916	32.9307	7.68092e-07												GARS	0.541999	15.7737	0.00185136		CDKN2B	1.64049	125.63	1.23786e-26
CDK5RAP2	0.76594	53.8688	2.81541e-11		SLPI	0.703546	18.4667	0.00067743												CD48	0.541844	15.9247	0.00171957		DUOX2	1.63929	120.693	1.36835e-25
LYZ	0.762988	47.3694	6.22692e-10		KLF6	0.701042	58.6611	3.68402e-12												NFKBIA	0.541667	63.2354	2.643e-13		AHNAK	1.63922	119.312	2.66341e-25
TM4SF1	0.746958	31.0941	1.37229e-06		MYL12A	0.699542	49.3383	3.1934e-10												IL1RN	0.523835	13.5299	0.0051239		TSPAN6	1.63461	134.985	1.31583e-28
PI3	0.746204	16.9827	0.00107305		PLIN2	0.696706	35.2814	2.46449e-07												CYP1B1	0.523633	32.623	6.10114e-07		HIST1H1C	1.63227	92.726	1.09441e-19
HSPA1B	0.741394	13.5409	0.00525602		HSPH1	0.695468	20.333	0.000284078												VNN2	0.517536	17.8538	0.000707101		KRT4	1.62565	78.7942	9.0896e-17
ARHGAP5	0.728596	55.3695	1.36543e-11		HSPA1B	0.68483	23.0701	7.95604e-05												CSGALNACT2	0.514561	16.1659	0.00153601		HECTD1	1.62494	107.002	1.06117e-22
KRT4	0.725864	42.6566	5.82763e-09		NDRG1	0.673764	26.1586	1.89892e-05												MS4A6A	0.513571	39.0727	2.94178e-08		HSPA8	1.62297	100.544	2.48621e-21
RP11-29G8.3	0.723621	44.7853	2.11168e-09		CYP1B1	0.67224	50.4777	1.87052e-10												MX1	0.510996	12.0974	0.0100511		A2ML1	1.61514	152.126	3.13663e-32
MUC4	0.721985	34.3585	2.99585e-07		ENO1	0.665435	28.8828	5.35943e-06												ANXA5	0.485572	10.2715	0.0230237		MYO6	1.5752	147.523	3.02159e-31
RPL8	0.714597	47.2262	6.6725e-10		SGK1	0.655657	18.2423	0.000750171												TMSB4X	0.483825	35.7172	1.45146e-07		HSP90AB1	1.57307	68.5267	1.31589e-14
HILPDA	0.710356	32.2003	8.13635e-07		PYGL	0.636692	31.9456	1.20676e-06												AGFG1	0.456999	15.9057	0.00173487		SPRR1B	1.57059	72.1575	2.23743e-15
PHLDA1	0.705873	40.7276	1.49338e-08		OSM	0.627495	32.8122	8.06549e-07												BIN2	0.455788	11.7073	0.0120081		HSPB8	1.5588	132.626	4.05182e-28
IL1R2	0.70386	46.8608	7.88494e-10		PLEK	0.618849	95.0684	8.69885e-20												SAMSN1	0.453893	19.0428	0.000401883		DSP	1.5483	99.7504	3.60935e-21
CR1	0.703519	45.1854	1.74012e-09		HK3	0.615445	40.2976	2.2921e-08												CR1	0.449606	10.9997	0.0165782		HOPX	1.54636	88.6568	7.75795e-19
HOPX	0.700979	34.3589	2.99585e-07		PGD	0.609895	26.9957	1.28998e-05												ATP13A3	0.447995	11.8945	0.0110456		SPRR2A	1.54495	62.6508	2.28321e-13
RPS18	0.686444	29.5543	2.86232e-06		ACTG1	0.609068	58.7651	3.52926e-12												AC018755.18	0.446482	17.2574	0.000925305		MUC20	1.54136	162.149	2.62342e-34
GPRC5A	0.682316	44.3085	2.63727e-09		PKM	0.60146	26.8862	1.36087e-05												IL18R1	0.440865	14.5099	0.00325486		SPINK5	1.53462	97.0813	1.31613e-20
RPL13A	0.681848	31.9246	9.25587e-07		FCAR	0.597146	27.1842	1.17388e-05												S100P	0.435825	10.1624	0.0242033		ITGB1	1.53356	135.149	1.22783e-28
CDKN2B	0.679592	47.5686	5.71565e-10		GCLM	0.595207	37.3936	9.04607e-08												ARHGDIB	0.433481	11.6038	0.0125446		EEF1A1	1.52965	129.852	1.58062e-27
DUOX2	0.677506	39.0434	3.29565e-08		ATP6V1C1	0.594337	25.4729	2.60598e-05												PLEK	0.433195	35.3934	1.69898e-07		EHF	1.52061	117.999	5.06282e-25
A2ML1	0.67437	46.9761	7.55096e-10		STK17B	0.592975	33.3607	6.2327e-07												IFIT5	0.432806	10.6956	0.0189507		RP11-29G8.3	1.51281	134.517	1.62359e-28
PLAT	0.673456	30.2397	2.07112e-06		TGM2	0.591909	23.7335	5.8145e-05												METTL9	0.429722	10.0446	0.0255344		CTSB	1.49094	109.031	4.00255e-23
ECM1	0.673126	59.9916	1.51046e-12		SQSTM1	0.589637	22.7173	9.41455e-05												TKT	0.425657	9.98044	0.0262414		CD59	1.47299	94.0412	5.7354e-20
TGM2	0.672521	23.5133	5.09824e-05		SLC16A3	0.588382	28.7117	5.75357e-06												MT-CO2	0.424587	10.8995	0.0173541		BZW1	1.4694	124.703	1.89081e-26
ITGA2	0.668432	41.3324	1.11726e-08		TNFAIP6	0.57696	21.9391	0.000135697												FCAR	0.421682	10.8844	0.0174384		PHLDA1	1.46342	85.5259	3.56261e-18
HSPB8	0.667077	39.5394	2.61061e-08		ATP13A3	0.569467	18.0518	0.000821237												DUSP16	0.417158	10.8893	0.0174206		C6orf132	1.44695	134.789	1.4334e-28
HSP90AB1	0.663002	14.7933	0.00298751		ALPL	0.568089	29.5195	3.96994e-06												SGPP2	0.414943	10.3193	0.0224943		RPS18	1.44506	97.0546	1.3253e-20
IER5	0.659904	37.2273	7.67614e-08		ABCA1	0.563784	21.15	0.000193055												FKBP15	0.414532	9.33159	0.0354097		MTUS1	1.44291	129.224	2.1179e-27
IGFBP3	0.657778	35.7591	1.54603e-07		KRT13	0.549688	37.2321	9.73508e-08												TPP1	0.412366	10.0007	0.0260711		ARHGAP5	1.44124	109.771	2.82711e-23
MUC16	0.657572	59.9554	1.52942e-12		SEC62	0.547371	21.2797	0.000183841												BST1	0.407807	10.8908	0.0174206		GABRP	1.44076	161.129	4.19022e-34
MYO6	0.655066	58.8029	2.66866e-12		LYZ	0.544148	18.278	0.000742098												UPP1	0.399444	9.7012	0.0300352		EPHA2	1.43708	132.081	5.26749e-28
ITGB1	0.653669	38.4435	4.2906e-08		G0S2	0.543392	61.138	1.14895e-12												ARRDC3	0.394182	10.2711	0.0230237		EPS8L1	1.43538	144.136	1.58307e-30
IL18RAP	0.651043	41.4019	1.08528e-08		GPAT3	0.542653	23.5738	6.26049e-05												NDUFV2	0.389146	12.73	0.00746353		RPL4	1.4339	115.658	1.58681e-24
KLF5	0.647163	25.9026	1.64483e-05		TLK1	0.540753	20.057	0.000324606												MT-RNR2	0.387181	47.5728	5.01359e-10		PERP	1.43382	114.25	3.16794e-24
UPP1	0.644346	37.0039	8.4915e-08		PIK3AP1	0.540746	23.9212	5.35928e-05												ARID5B	0.380634	25.1827	2.16943e-05		WFDC2	1.42491	72.7371	1.69331e-15
QPCT	0.639919	40.0201	2.07249e-08		B4GALT5	0.539373	23.1258	7.74877e-05												CSTA	0.378396	17.4882	0.000834234		MT-ND2	1.42353	101.814	1.32878e-21
EHF	0.637713	44.5893	2.30911e-09		DSE	0.53847	18.0351	0.000826913												GS1-600G8.5	0.373728	14.0661	0.00399607		KRT78	1.40879	121.398	9.69073e-26
RPTN	0.635664	35.4703	1.76185e-07		JCHAIN	0.538129	21.8312	0.000142852												MAN1A2	0.364586	8.72978	0.0458857		PRSS22	1.40781	121.913	7.63192e-26
C6orf132	0.63503	49.8995	1.86907e-10		RAD23B	0.537724	23.0409	8.05724e-05												RPL4	0.354098	8.88852	0.0428837		RIOK3	1.40553	98.8004	5.67357e-21
ADM	0.634527	38.9192	3.48126e-08		PXK	0.529811	23.4999	6.46224e-05												G0S2	0.346139	20.5057	0.00019901		RHCG	1.40149	119.419	2.54949e-25
MTUS1	0.630794	52.5238	5.32236e-11		S100A8	0.528441	59.732	2.22597e-12												HMGCR	0.339337	10.3229	0.0224925		ITGA2	1.38358	82.7947	1.3159e-17
PGD	0.626537	37.3786	7.18117e-08		CKAP4	0.527842	18.8507	0.000573075												PNPT1	0.337925	10.923	0.0171635		ADGRF1	1.37624	111.8	1.06092e-23
ASPH	0.62377	34.906	2.31221e-07		VNN2	0.523407	35.1042	2.65312e-07												FAM200B	0.335756	12.6681	0.00767102		PDP1	1.37457	147.025	3.8193e-31
MT-ND2	0.619222	25.6333	1.87504e-05		HSPA1A	0.51867	10.0947	0.0297768												ALOX5AP	0.327008	9.05796	0.0401049		PLAT	1.37404	52.1963	3.56954e-11
MUC20	0.617893	56.0433	1.01043e-11		MGAM	0.517696	23.2929	7.13817e-05												PLP2	0.318283	10.6476	0.019386		IGFBP3	1.37152	78.6019	9.93155e-17
SPRR1B	0.615316	20.1017	0.000254544		PCNX1	0.517304	20.6705	0.000241878												XIST	0.313014	20.3244	0.000215806		NDRG2	1.36655	109.72	2.87562e-23
SOX4	0.61025	36.5732	1.03957e-07		ARRDC3	0.515874	18.8391	0.000575416												FOLR3	0.312857	17.5911	0.000792384		HSPA1B	1.36464	39.6785	1.5003e-08
KRT23	0.610167	27.9249	6.36421e-06		ZDHHC20	0.513798	26.4705	1.65827e-05												MCFD2	0.312548	12.5818	0.00797304		TINAGL1	1.36329	139.871	1.27472e-29
ARRDC3	0.609428	31.7483	1.00487e-06		SRXN1	0.511823	21.6606	0.000152534												CARD17	0.312453	8.55358	0.0498855		CLDN4	1.34892	86.506	2.20452e-18
IL1RN	0.606508	32.9238	5.7974e-07		MXD1	0.507643	52.1335	8.44317e-11												CAPG	0.311463	14.7953	0.0028875		TRIM2	1.34114	106.567	1.31131e-22
HMGB2	0.606496	34.8661	2.35416e-07		MFSD14B	0.505817	23.6904	5.93029e-05												FTL	0.311241	19.9761	0.000255038		PRSS8	1.33148	131.243	7.93716e-28
ARID5B	0.606488	60.819	1.02861e-12		SLC3A2	0.504985	18.6524	0.000623169												LDLR	0.299845	12.0437	0.0103072		PRSS27	1.33026	124.834	1.79568e-26
PERP	0.606264	38.8329	3.61738e-08		RP5-850E9.3	0.504398	21.0506	0.000202416												CACNA1E	0.286794	9.35298	0.0350948		TTC9	1.32748	83.8991	7.74989e-18
EZR	0.601856	18.8236	0.00045957		PLP2	0.500655	26.4981	1.64789e-05												JAZF1	0.282884	10.7634	0.018397		TMPRSS4	1.31092	100.159	2.97719e-21
PDP1	0.592935	28.8299	4.05644e-06		ATP11B	0.497551	17.7283	0.00096047												SLC39A8	0.280992	11.2261	0.0148843		KRT16	1.30925	128.417	3.144e-27
STK17B	0.590663	38.6787	3.86939e-08		ACTB	0.493981	70.7323	1.17789e-14												RP11-531H8.2	0.278245	17.0202	0.00102773		RPL8	1.30186	93.0266	9.45903e-20
HIST1H1C	0.582715	16.4694	0.0013715		IGHA1	0.492688	20.704	0.000238219												VRK1	0.270757	15.0674	0.00255042		EZR	1.2902	62.9976	1.93242e-13
ADGRF1	0.581315	34.2052	3.2179e-07		METRNL	0.489201	17.8476	0.000907275												KRT13	0.253797	19.9314	0.00026029		SOX4	1.28993	91.0433	2.44287e-19
EPHA2	0.579679	48.5424	3.56425e-10		JUN	0.486883	9.46762	0.0390083												IFI27	0.252732	24.3485	3.22876e-05		RPTN	1.2861	49.8301	1.12513e-10
TSPAN6	0.579223	27.4432	7.998e-06		HSP90AB1	0.486512	10.4969	0.0248729												YOD1	0.251944	10.7774	0.0182897		RPL18	1.25311	99.7734	3.59258e-21
WFDC2	0.573577	23.6063	4.89531e-05		JAK2	0.483865	17.321	0.0011464												XPO1	0.248596	8.82483	0.0440434		EEF1G	1.24709	92.6761	1.10888e-19
CCL4L2	0.572057	11.4602	0.0133984		APOBEC3B	0.47902	29.8362	3.42095e-06												TMTC1	0.245277	11.9678	0.0106773		TMPRSS11A	1.24237	107.699	7.58398e-23
CYP1B1	0.570117	52.4035	5.63244e-11		ETS2	0.475059	25.4937	2.58552e-05												TACSTD2	0.235486	10.7764	0.0182897		ARID5B	1.23992	114.735	2.50394e-24
FKBP5	0.56469	23.9596	4.13191e-05		AGFG1	0.470237	20.8922	0.00021886												ORAI3	0.234689	10.0006	0.0260711		RP11-16N10.2	1.23847	89.8143	4.41864e-19
EEF1G	0.564201	33.8	3.8151e-07		PAG1	0.467613	15.4153	0.00276023												LCP1	0.219002	14.0015	0.00412287		S100A10	1.23053	100.273	2.8309e-21
AC069513.3	0.562807	33.823	3.77913e-07		IFITM3	0.464068	22.2808	0.000116107												FPR1	0.218784	8.55132	0.0498855		AC019349.5	1.22841	140.88	7.90467e-30
GYG1	0.559083	29.7591	2.61646e-06		HIF1A	0.463397	23.2886	7.13817e-05												PPIAL4G	0.215939	9.14223	0.0385983		TRIP10	1.22688	104.104	4.35098e-22
CLDN4	0.555162	23.2299	5.80953e-05		FNDC3A	0.463376	18.6762	0.000617921												SPRR3	0.211993	12.8356	0.00710834		SWAP70	1.22296	104.194	4.21022e-22
NDRG2	0.543692	52.6591	5.03329e-11		CTB-61M7.2	0.462943	17.7354	0.000958703												SLC9A4	0.204611	15.155	0.00246262		LAMB3	1.22269	61.1533	4.75295e-13
S100A8	0.543648	62.4257	4.81434e-13		TRPM2	0.462615	32.6475	8.70925e-07												HES1	0.195764	18.3242	0.000566597		IER5	1.21782	86.8633	1.86963e-18
CSGALNACT2	0.541353	24.6873	2.95713e-05		XBP1	0.462205	12.6577	0.00966166												HLA-DPB1	0.179375	12.806	0.00720083		AC069513.3	1.2174	93.8202	6.37333e-20
RPS4X	0.540312	33.843	3.75799e-07		AGPAT6	0.461498	16.7584	0.00149798												ADCY2	0.175314	9.32214	0.035567		AQP5	1.21492	68.2641	1.4877e-14
SGTB	0.537396	18.3022	0.000581898		TPI1	0.460849	12.4483	0.0104936												TTC39C	0.173009	11.5925	0.0125945		ZFAND5	1.20637	91.4267	2.03612e-19
TRIM2	0.529727	29.2266	3.35015e-06		STEAP4	0.460516	19.3228	0.000458722												HS3ST1	0.170556	10.0796	0.0251311		RPL13	1.20568	68.3794	1.40809e-14
RPL18	0.526931	30.0178	2.31279e-06		GRINA	0.458346	18.2697	0.000743655												ANXA2	0.16897	8.89791	0.0428404		SERPINB2	1.20476	87.4838	1.3885e-18
ALOX5AP	0.526138	33.4676	4.47381e-07		CAB39	0.454879	16.745	0.00150527												GKAP1	0.168612	9.9361	0.0267752		HSP90AA1	1.20032	73.8511	9.97111e-16
HECTD1	0.524006	12.5795	0.00809016		KLF2	0.44795	15.2211	0.00302011												PDGFA	0.168601	11.436	0.0135231		HSPH1	1.19901	26.2457	8.82883e-06
SH3GLB1	0.523791	28.7526	4.21348e-06		FLOT1	0.439743	21.189	0.00019021												RP3-468K18.5	0.16387	10.8853	0.0174384		PADI1	1.19847	150.092	8.58189e-32
HES4	0.520474	24.27	3.60721e-05		MAFG	0.437628	19.5392	0.000415663												ZNF354A	0.153688	10.493	0.0208912		RP11-510N19.5	1.19764	117.387	6.70345e-25
TIMP1	0.518721	15.4833	0.00217602		CNIH4	0.437528	21.7929	0.000145034												ZNF230	0.135713	12.297	0.0091399		HLA-DRA	1.19546	41.2332	7.11399e-09
ISG15	0.515853	16.906	0.00111138		CPD	0.436346	17.7208	0.000962469												NHP2	0.120233	8.77291	0.0451305		MT-ATP6	1.19404	64.6392	8.6677e-14
GABRP	0.508108	44.4852	2.4267e-09		DUSP6	0.435108	9.1692	0.0439477												ZNF720	0.11812	8.73615	0.0457698		SPINT1	1.19145	74.6476	6.74013e-16
KRT78	0.503999	30.2557	2.05822e-06		TSPO	0.434997	14.2141	0.00482271												RP11-212P7.3	0.116583	9.50956	0.032774		MT-CO2	1.18962	69.5121	8.12603e-15
AQP5	0.503846	23.2308	5.80953e-05		LBR	0.432406	14.3792	0.00449801												LCMT1	0.115856	9.49899	0.032939		CAPN2	1.18821	90.3761	3.38343e-19
FPR2	0.503845	35.4696	1.76185e-07		IER5	0.429597	12.4631	0.0104369												PPARG	0.115704	9.25821	0.0365924		LPIN1	1.18562	97.0119	1.34536e-20
RHCG	0.503072	31.8204	9.7033e-07		SGTB	0.428233	17.6958	0.000971496												PSCA	0.112301	9.43252	0.0339545		SLC6A14	1.18324	79.6235	6.08048e-17
CEACAM7	0.502945	40.2466	1.86591e-08		NAMPT	0.424843	109.292	8.6924e-23												CENPL	0.111745	10.3985	0.021778		SRD5A3	1.17844	106.281	1.50304e-22
MT-ATP6	0.50247	14.5573	0.00333026		WLS	0.42049	10.8655	0.0212011												GEN1	0.111745	10.3985	0.021778		ALDH1A3	1.17738	47.2387	3.96137e-10
RIOK3	0.501828	18.6023	0.000508821		RPS16	0.420252	12.5308	0.0101816												XXbac-BPGBPG55C20.2	0.111745	10.3985	0.021778		RPL10	1.17017	73.4411	1.20361e-15
AC019349.5	0.500343	50.7952	1.21026e-10		SLA	0.419844	21.1532	0.000193055												RP11-333I13.1	0.111745	10.3985	0.021778		FOLR3	1.16372	87.2809	1.53016e-18
RP11-510N19.5	0.498663	45.4218	1.55924e-09		ZNF281	0.419036	11.3496	0.017035												CEACAM5	0.111745	10.3985	0.021778		PIK3IP1	1.15897	97.206	1.24398e-20
ITGAM	0.496066	23.5741	4.96269e-05		RASA2	0.418861	12.7022	0.00949623												POLA1	0.111745	10.3985	0.021778		XXbac-BPG116M5.17	1.15668	60.0907	7.98692e-13
IFI27	0.493972	36.9232	8.78014e-08		LCP1	0.417064	62.246	6.76577e-13												RF00263	0.111745	10.3985	0.021778		RPS4X	1.15557	76.8346	2.30956e-16
SRXN1	0.493866	21.3278	0.000144458		AQP9	0.416978	40.9829	1.65793e-08												HBB	0.110816	9.96395	0.0264334		MT-CO1	1.15154	59.9254	8.63598e-13
ALDH1A3	0.492484	21.4247	0.000137854		CSF1	0.415528	13.4031	0.00699879												ZKSCAN8	0.109645	8.91752	0.0425294		MT-ND4	1.14796	78.0349	1.31197e-16
EPS8L1	0.491033	35.7162	1.57643e-07		ACSL3	0.412561	11.6226	0.0151217												CD36	0.105805	9.34598	0.0351836		RPS6	1.14609	59.3434	1.12786e-12
NFKBIZ	0.489781	31.8256	9.69794e-07		CTD-2370N5.3	0.410483	13.8467	0.00565306												SCEL	0.102938	9.24615	0.0368079		MT-ND1	1.13766	78.2342	1.19119e-16
SLC6A14	0.488958	25.2424	2.258e-05		ADGRE1	0.410205	16.6498	0.0015667												LY75	-0.127675	8.65296	0.0475546		CSTB	1.1368	67.1192	2.56144e-14
PRSS8	0.487285	39.7069	2.41801e-08		METTL9	0.408341	13.118	0.00789383												SFI1	-0.139213	8.74885	0.045606		CFD	1.12739	91.2324	2.23308e-19
XXbac-BPG116M5.17	0.486894	20.1444	0.000249903		YWHAZ	0.407733	24.2889	4.55012e-05												UXT	-0.140117	9.09626	0.0394081		RPL5	1.11928	69.7088	7.40752e-15
MS4A6A	0.486891	39.0356	3.2992e-08		PLPP3	0.407674	22.615	9.87947e-05												RP5-1116H23.3	-0.142865	8.61138	0.0484902		RPL9	1.11478	71.1644	3.61956e-15
ZDHHC20	0.486162	32.1789	8.20862e-07		MAPRE1	0.407624	12.1389	0.0120216												KLF16	-0.14321	8.68279	0.0468294		RPS12	1.11046	71.7196	2.77252e-15
MT-CO2	0.485661	17.29	0.000933546		ST3GAL4-AS1	0.404821	16.7724	0.00148956												TSHZ3	-0.144854	8.91065	0.042618		KRT6A	1.11018	36.3504	7.34265e-08
SRD5A3	0.483138	31.0817	1.37821e-06		CXCL16	0.402656	13.3979	0.00700863												CTC-444N24.11	-0.144855	8.91065	0.042618		C15orf48	1.10962	38.5732	2.53699e-08
RP5-850E9.3	0.483076	20.6507	0.00019798		MTF1	0.400682	13.0918	0.00798356												MED25	-0.146226	9.57584	0.031752		RPS8	1.10859	82.4471	1.55397e-17
RPL13	0.483001	18.521	0.000527874		IGLC2	0.398376	18.1475	0.00078401												CTBP1	-0.146949	9.20475	0.0375419		YOD1	1.10351	82.6424	1.41449e-17
ABCA1	0.482657	20.6228	0.000200618		FPR2	0.397548	20.734	0.000235048												CEP104	-0.147361	9.36571	0.0349538		ERBB3	1.09363	96.5858	1.65769e-20
RPL4	0.481895	13.684	0.00493256		MAN1A2	0.393798	12.2526	0.0114367												CTD-2410N18.4	-0.147888	9.3932	0.0346144		TSPAN1	1.08931	90.1062	3.8558e-19
SPINK5	0.481804	28.9429	3.8486e-06		CTSD	0.391703	12.2392	0.0115053												GBP7	-0.150359	9.12202	0.0389717		RPS23	1.08668	62.7978	2.12558e-13
TLK1	0.481648	20.1504	0.000249442		CD63	0.389848	12.3373	0.0110253												CTB-58E17.10	-0.150597	9.23165	0.037074		CEACAM7	1.08627	117.386	6.70345e-25
EMB	0.478219	18.3647	0.000564393		HPGD	0.389466	38.0838	6.63166e-08												AC012368.1	-0.15178	9.56973	0.0318343		CD24	1.08401	64.4534	9.49448e-14
TTC9	0.474306	13.0078	0.00669956		PSTPIP2	0.389385	22.4218	0.000108429												DDX43	-0.152074	9.36463	0.0349538		RPS19	1.08146	69.5359	8.05716e-15
SERPINB2	0.471682	20.3348	0.000228599		GNPDA1	0.387853	16.879	0.00141833												FLAD1	-0.15288	9.17863	0.0379188		RPS14	1.07723	59.4191	1.09466e-12
PYGL	0.468667	19.2379	0.000378495		APLP2	0.387123	15.4186	0.00275985												BRD1	-0.153641	8.99812	0.041092		SQSTM1	1.07274	80.9541	3.2306e-17
TMPRSS11A	0.468392	23.376	5.44204e-05		MAP1LC3B	0.386222	13.8915	0.00553579												EMC9	-0.154666	9.54713	0.0321809		IFI27	1.06975	81.281	2.75093e-17
VPS13C	0.467918	24.0571	3.95266e-05		RAB10	0.379084	10.1304	0.029354												PHF5A	-0.155636	8.94194	0.0421416		RACK1	1.06549	76.919	2.2313e-16
HLA-DPB1	0.467893	32.9864	5.62639e-07		BST1	0.378978	10.232	0.0280196												CTB-83J4.1	-0.15777	9.90455	0.0271556		SPTBN1	1.06299	72.6182	1.79164e-15
YOD1	0.466124	24.948	2.59575e-05		ALOX5	0.376665	12.4752	0.0103883												ZMAT3	-0.157866	9.51428	0.0327138		RPL6	1.06092	67.6334	2.0068e-14
MT-TA	0.464117	30.1939	2.11632e-06		ARL6IP5	0.374697	9.65787	0.0357725												TIGAR	-0.159206	9.2811	0.036216		ANKRD36C	1.0554	83.9554	7.60751e-18
SPINT1	0.463214	19.8706	0.000281785		TES	0.371586	12.7521	0.00928293												SOCS4	-0.159353	8.93073	0.0423108		ARL4C	1.05235	89.6872	4.68557e-19
PRSS27	0.461953	22.9635	6.61317e-05		CNBP	0.370824	13.523	0.00658413												RP11-483E17.1	-0.160384	10.0221	0.0258273		HLA-DPB1	1.05105	95.2546	3.16562e-20
ACSL1	0.460631	44.0423	2.99489e-09		HMGB2	0.370322	9.29675	0.0421159												ATP2A2	-0.160962	9.73689	0.029524		SASH1	1.03909	88.9432	6.74934e-19
FRMD4B	0.460325	10.6902	0.0185007		EMILIN2	0.370016	10.0116	0.0309019												ACBD5	-0.16189	9.98056	0.0262414		RNASE7	1.033	98.8091	5.67357e-21
TMPRSS4	0.4588	31.8445	9.62497e-07		LTF	0.369024	12.5958	0.00990991												RP11-401P9.5	-0.16282	10.4238	0.0216364		PTTG1IP	1.03102	66.1282	4.20648e-14
CKAP4	0.458546	19.0897	0.000406558		VAPA	0.368701	10.2312	0.0280196												ARRB1	-0.16441	10.1836	0.0239734		CLCA4	1.02647	82.1534	1.78588e-17
PTTG1IP	0.456997	16.0405	0.00168031		LIMS1	0.368593	8.94531	0.0482208												AP000240.6	-0.164411	10.1836	0.0239734		TJP1	1.02441	102.18	1.12103e-21
SMS	0.45648	26.0199	1.56386e-05		RIT1	0.367083	9.87025	0.032907												RP5-965G21.3	-0.164411	10.1836	0.0239734		MT-RNR2	1.02381	179.343	5.63093e-38
POR	0.454112	16.6712	0.00124462		SEC22B	0.365938	10.0339	0.0305907												RP1-37E16.12	-0.165306	8.68965	0.0467005		RPL18A	1.01882	76.8387	2.30956e-16
RPL34	0.449314	20.0802	0.000256759		LMNB1	0.362467	12.085	0.0123138												DNAJC25	-0.16877	10.4319	0.0215758		HSPB1	1.01054	77.8363	1.44449e-16
GBP3	0.447704	24.4985	3.24034e-05		S100A9	0.361607	43.4349	5.24517e-09												SART3	-0.169981	9.62606	0.0310331		EIF4G2	1.00738	73.0161	1.47573e-15
RPS6	0.447135	17.619	0.000802639		S100A4	0.357931	9.74103	0.0347204												CH17-118O6.2	-0.171196	10.8717	0.0175296		RPL19	1.00643	53.5165	1.86683e-11
LPIN1	0.445612	35.5112	1.73791e-07		SIRPA	0.357718	10.5322	0.0245163												HMCES	-0.173354	10.757	0.0184146		SDCBP2	1.00442	82.3197	1.6495e-17
CTSB	0.443917	12.8276	0.00725597		C9orf72	0.35738	9.87279	0.0328941												CTD-3131K8.2	-0.17409	10.8201	0.0179506		ITPKC	1.00437	94.2213	5.26906e-20
VNN2	0.443678	27.7855	6.80144e-06		TLR2	0.35522	15.1208	0.00316977												RP11-281A20.2	-0.175032	10.6218	0.019595		MT-CO3	1.00152	52.6093	2.90632e-11
CEACAM1	0.443253	18.8178	0.000460432		MME	0.355045	9.27679	0.0424511												MIR3652	-0.178736	11.3074	0.0143073		HIST3H2A	0.998564	89.0105	6.55987e-19
ITPKC	0.442181	38.5916	4.02265e-08		CISH	0.353992	12.4756	0.0103883												AP000240.9	-0.179725	11.355	0.0140047		MT-TA	0.998111	77.0723	2.07331e-16
KRT16	0.439131	18.5976	0.00050947		SH3BP5	0.352129	9.09036	0.0453735												PDK3	-0.182716	11.2501	0.014706		TSPAN3	0.997825	86.1336	2.63359e-18
IL1A	0.438804	10.6221	0.0190842		CD58	0.350219	10.1719	0.0288268												ADPRHL1	-0.183705	11.4566	0.0133973		RPL15	0.997162	50.8204	6.96364e-11
RSAD2	0.438721	9.449	0.0321649		SELL	0.349843	18.5122	0.000664092												RP11-42F12.1	-0.183705	11.4566	0.0133973		MYL12A	0.989497	89.8965	4.2628e-19
ACTG1	0.43855	34.1367	3.30908e-07		CAPZA2	0.349782	10.6516	0.0232905												SMURF2	-0.184395	11.6378	0.0123896		C1orf116	0.980914	85.1224	4.34641e-18
RPL15	0.437779	16.0628	0.00166692		LITAF	0.348037	32.9695	7.55967e-07												SIRPD	-0.184663	10.9513	0.0169545		CSNK1E	0.975156	81.4975	2.47704e-17
CAPN2	0.436916	24.344	3.49208e-05		LGALS3	0.345586	11.334	0.0171204												RP11-977B10.2	-0.185685	12.1438	0.0098401		PARD6B	0.969394	103.272	6.55593e-22
HMOX1	0.433977	14.8773	0.00287063		MS4A6A	0.345107	16.685	0.00154334												MAPK8	-0.187715	9.75663	0.0292306		RALA	0.968192	64.1948	1.07572e-13
BZW1	0.432241	17.4203	0.000876476		RPL4	0.345041	13.1573	0.00775443												CDC42BPG	-0.188698	12.0154	0.010446		CTNNA1	0.967872	43.5462	2.33134e-09
MT-ND4	0.432214	16.5218	0.00133689		RAB8B	0.344264	9.57535	0.0369927												ZNF606	-0.189326	10.6236	0.0195916		RPLP1	0.967763	58.6314	1.57504e-12
DYNLT1	0.432097	24.9702	2.5703e-05		MTMR6	0.340646	10.4938	0.0248892												SNX14	-0.190621	11.8039	0.0114926		TMOD3	0.966521	52.6625	2.84783e-11
RACK1	0.431994	18.8502	0.000454752		RP11-295K3.1	0.340569	12.8228	0.00898574												SMCO4	-0.194295	9.94958	0.0266202		ATF3	0.965777	33.0664	3.50956e-07
VIM	0.431121	16.6666	0.00124637		MAPK6	0.340039	11.4061	0.0166762												CERS2	-0.196224	8.8667	0.0432509		ADAM9	0.964002	73.9859	9.38691e-16
STEAP4	0.431096	18.4934	0.000534332		PPP4R2	0.339867	9.22686	0.0429604												RBM38	-0.197784	11.5867	0.0126227		NCCRP1	0.961762	76.2267	3.11881e-16
PRSS22	0.428092	20.9641	0.000171539		MAPK14	0.339136	9.2265	0.0429604												MAP1LC3A	-0.198547	8.7006	0.0465143		TMEM30A	0.960327	61.8816	3.32306e-13
SIGLEC5	0.427996	18.6246	0.000504099		TGIF2-C20orf24	0.338221	9.30526	0.0420286												MAP2K7	-0.199862	9.35714	0.0350716		PLXNB2	0.958166	80.2579	4.4906e-17
NDUFV2	0.425584	25.503	1.99258e-05		TDP2	0.336336	9.21986	0.0430774												SPDYA	-0.199923	11.7777	0.0116143		OPTN	0.951765	79.7625	5.69284e-17
MT-ND3	0.424918	19.6807	0.000308971		STK26	0.32607	8.9168	0.048809												INPP4A	-0.200139	12.5526	0.00809082		SDC1	0.95165	76.1614	3.2079e-16
THBD	0.42184	9.92047	0.0259943		MYL12B	0.325379	10.0247	0.0307128												YPEL1	-0.202826	9.28689	0.0361536		DNAJB1	0.951547	21.7197	7.37695e-05
RP11-16N10.2	0.420502	18.7032	0.000485463		PLSCR1	0.323967	9.45958	0.0391429												AP000240.4	-0.205138	9.27104	0.0363893		S100P	0.950828	68.1078	1.59932e-14
GNE	0.420211	20.5516	0.000207661		VNN1	0.323772	8.88441	0.0494246												RP11-186N15.3	-0.205605	9.96471	0.0264334		PLIN2	0.949683	49.4302	1.35831e-10
SWAP70	0.418665	17.6668	0.000786193		MXRA7	0.322624	16.2621	0.00186974												RP11-707G18.1	-0.205865	13.329	0.0055854		H1F0	0.946974	59.5157	1.04516e-12
TSPAN1	0.41841	34.2074	3.2179e-07		SLC2A3	0.320568	14.3271	0.00461032												TMEM170B	-0.208978	8.75267	0.0455722		MT-ND3	0.945959	63.4328	1.56885e-13
RPS12	0.417502	17.7729	0.000748548		TNFAIP3	0.317103	10.5689	0.0241244												HIC1	-0.210662	12.228	0.00944083		MLLT4	0.945519	62.176	2.8703e-13
FUT3	0.417037	33.9128	3.66861e-07		CSNK1G3	0.315455	9.60708	0.0364968												IDH2	-0.211574	9.00539	0.0409861		MYO5B	0.944748	55.052	9.00331e-12
JCHAIN	0.416721	22.0277	0.000102877		SERPINA1	0.313852	14.1779	0.00489924												CLPB	-0.21514	8.92523	0.042409		RIPK4	0.944526	80.6146	3.80078e-17
PLAC8	0.415638	23.7007	4.66822e-05		SRGN	0.312406	36.9119	1.1366e-07												RP11-452H21.4	-0.216393	14.4085	0.00339498		PDLIM5	0.944135	54.4696	1.18961e-11
BIRC3	0.413624	11.9282	0.0107592		AIM2	0.310525	9.06257	0.0458238												AC114271.2	-0.216597	9.39628	0.0345815		TP53INP2	0.94007	50.5798	7.81602e-11
METTL9	0.411637	16.3836	0.00142614		HES4	0.308725	15.9998	0.00209744												KANSL3	-0.219461	9.09388	0.0394081		SLK	0.93986	44.102	1.76826e-09
PADI1	0.409651	46.8723	7.88494e-10		IFNGR1	0.307368	11.7013	0.0146309												SLC16A5	-0.219785	12.1306	0.00989184		RPL41	0.938561	64.0962	1.12736e-13
S100A10	0.409353	16.7885	0.00117737		M6PR	0.305977	9.6941	0.035344												RABGGTA	-0.219951	9.98018	0.0262414		PLS3	0.938152	77.6633	1.56996e-16
IGHA1	0.408989	27.1207	9.31249e-06		RACK1	0.301576	8.86134	0.0499236												RP11-300J18.2	-0.22022	13.5959	0.0049768		GNE	0.936664	59.0953	1.26866e-12
RPS8	0.407645	19.0576	0.00041294		RPLP0	0.298434	9.38451	0.0404372												MRPS15	-0.22076	9.71875	0.0297943		SPRR2D	0.935347	64.2353	1.05721e-13
TSPAN3	0.40672	23.0068	6.47542e-05		ACTR2	0.297161	10.7669	0.0221909												RP11-96O20.5	-0.222176	8.86931	0.0432188		CANX	0.935244	41.6847	5.73738e-09
SASH1	0.406032	41.3812	1.09325e-08		CEBPB	0.294803	13.037	0.00820947												ATP6V0C	-0.229641	10.5941	0.0198427		GALNT1	0.935223	36.273	7.60634e-08
S100A4	0.404449	14.3376	0.00366518		ANKRD22	0.29425	9.68659	0.0354208												BCL2A1	-0.231078	11.9214	0.0108971		CAST	0.934693	44.6229	1.37478e-09
MGAM	0.403753	15.3781	0.00227324		HILPDA	0.292266	11.1831	0.0182366												IFITM2	-0.232391	13.3457	0.0055468		RPL27A	0.934432	53.7179	1.70138e-11
RGS18	0.403041	15.069	0.00262272		AMPD3	0.288693	8.92067	0.0487481												NUDT5	-0.233736	8.55179	0.0498855		NEDD4L	0.934255	73.6048	1.1208e-15
MME	0.402598	13.976	0.00432569		SCPEP1	0.286978	13.3401	0.00718751												ATG13	-0.234879	9.07129	0.0398417		CLTA	0.931808	78.776	9.13383e-17
CAB39	0.399745	15.0649	0.00262349		DRAM1	0.286631	9.40429	0.0401151												C18orf25	-0.235434	8.90075	0.0428034		PRDX1	0.928813	80.0849	4.87943e-17
BST1	0.39933	16.0077	0.00170582		IGLC3	0.285457	14.573	0.00412077												RAB5B	-0.236289	10.8011	0.0181213		BCAS1	0.927905	84.5109	5.83169e-18
APP	0.397909	33.0311	5.53596e-07		TRPS1	0.282824	13.273	0.00736765												C14orf159	-0.240005	9.71029	0.0299094		IL36A	0.923189	79.8534	5.46138e-17
GPAT3	0.397621	15.5603	0.00209536		UXS1	0.282092	13.1099	0.00791761												MLLT11	-0.243762	15.6753	0.00193635		PI3	0.919174	19.0332	0.000258007
TINAGL1	0.396531	34.2861	3.10179e-07		TBC1D2	0.28008	11.196	0.0181539												SP2	-0.243794	9.98839	0.0261844		NECTIN4	0.918879	75.9861	3.49142e-16
MT-CO1	0.392917	9.27117	0.0341821		RP1-158P9.3	0.275073	22.376	0.000110771												AC092669.3	-0.24467	11.6047	0.0125446		PTPN3	0.913581	91.539	1.93504e-19
CLCA4	0.392128	20.2934	0.000232991		GM2A	0.274673	24.6167	3.93594e-05												KLHL18	-0.245027	9.29646	0.0360172		PGD	0.913204	60.0759	8.02383e-13
RPS14	0.391273	11.6798	0.0120537		EMP1	0.273825	18.2389	0.000750171												AKAP8	-0.245458	8.62304	0.0482129		MT-ND5	0.909007	37.9504	3.4304e-08
EXOSC4	0.391052	14.5107	0.00340104		ZNF250	0.271685	11.7355	0.0144328												CKS2	-0.246659	15.0686	0.00255042		IGKC	0.907599	54.5398	1.15366e-11
HIST1H2BD	0.390674	29.0235	3.69903e-06		SLC2A14	0.265051	12.8547	0.00886888												DAPK3	-0.24756	10.8654	0.0175596		DSTN	0.905261	65.0847	6.97493e-14
SDC1	0.390506	34.0659	3.42347e-07		FAM210A	0.264637	12.3741	0.0108233												RP11-874J12.1	-0.249628	15.3785	0.00222345		DHRS9	0.905101	52.6188	2.89922e-11
CTD-2370N5.3	0.389023	16.6903	0.00123734		PLEKHF2	0.261859	10.538	0.0244796												SIAH1	-0.253288	11.2928	0.0144077		AGR2	0.904731	61.12	4.81959e-13
CTNNA1	0.387791	12.3167	0.00901994		TFIP11	0.259817	9.19846	0.0433485												MATR3	-0.255359	16.4022	0.00137771		RPL21	0.902064	54.049	1.45175e-11
TRIP10	0.386879	15.8992	0.00179013		AC007278.2	0.259312	11.2657	0.017583												ODC1	-0.255734	8.59454	0.0489079		LEPROT	0.898282	56.3734	4.80541e-12
VDAC2	0.386748	20.2278	0.000239857		ARHGAP18	0.258807	16.6098	0.00159456												KMT2B	-0.255789	10.7004	0.0189305		PNRC2	0.898159	62.5302	2.41256e-13
HSP90AA1	0.38482	9.80547	0.0274417		PNRC1	0.253326	10.4011	0.0258182												NFATC2IP	-0.256422	8.85245	0.0434411		HIST1H2BD	0.898076	60.5557	6.32504e-13
OPTN	0.384364	26.0154	1.56478e-05		RP11-531H8.2	0.251598	9.81831	0.0336507												LRRC59	-0.256684	11.5011	0.0131487		CXCL17	0.897991	107.661	7.67217e-23
CLTA	0.382789	23.581	4.95238e-05		CLEC5A	0.242166	9.07285	0.0457694												AC092620.2	-0.257428	9.9399	0.0267402		VDAC2	0.897298	58.4529	1.71987e-12
C1orf116	0.382646	24.0779	3.92256e-05		OSCAR	0.240487	11.3249	0.0171464												RNU6-990P	-0.257986	16.147	0.00154768		ABLIM1	0.891115	58.0624	2.07469e-12
KRT80	0.382036	36.7752	9.44761e-08		LLPH	0.238142	17.286	0.00116346												YWHAQ	-0.259251	10.1347	0.0244844		RPL17-C18orf32	0.889823	55.0116	9.16684e-12
LEPROT	0.3819	18.1668	0.000621889		BASP1	0.236622	10.1971	0.0285122												ASXL1	-0.259424	15.2555	0.00235117		HSPA1A	0.88693	23.8343	2.73556e-05
PLS3	0.381334	31.4032	1.1851e-06		ACOT13	0.235014	11.6099	0.0151884												IMPA2	-0.262623	17.3377	0.000891861		HLA-DPA1	0.885413	78.9772	8.32192e-17
F5	0.379942	11.9087	0.0108571		SERPINB8	0.233674	9.44702	0.039338												ALYREF	-0.26323	16.9511	0.00106176		TMSB10	0.884891	49.4653	1.34014e-10
ADCY3	0.378953	35.0845	2.12558e-07		SPTBN1	0.23252	16.1224	0.001984												UTY	-0.263757	12.8084	0.00719826		MT-TQ	0.884326	63.107	1.83368e-13
RRBP1	0.378799	17.2756	0.000938597		HS3ST3B1	0.22663	10.4555	0.0252771												KDELR2	-0.264196	15.7282	0.00189185		PLAC8	0.883901	67.3774	2.26972e-14
CD24	0.376782	17.1432	0.000995601		CD53	0.224514	8.93828	0.0483645												LSM12	-0.264742	8.73787	0.0457575		FUT3	0.883699	75.7174	3.96817e-16
PTBP3	0.37597	14.0599	0.00415875		EXT1	0.221797	9.26919	0.0425492												TMEM164	-0.266537	9.44889	0.033702		SPECC1	0.880254	43.8425	2.00751e-09
GADD45A	0.375296	11.0816	0.0158692		EDN1	0.221508	9.33145	0.0414705												RP3-508I15.22	-0.267343	12.8103	0.00719799		FMO2	0.879412	59.7388	9.43312e-13
AGFG1	0.374	16.6717	0.00124462		RPS28	0.219681	9.66659	0.0357398												DAPK1	-0.268035	12.5165	0.00822537		RPL11	0.877922	45.9736	7.2217e-10
PLP2	0.371153	17.9466	0.000687874		AC007278.3	0.214099	9.5615	0.0372026												FNBP4	-0.268382	11.0373	0.0162858		ARHGEF12	0.877603	70.3802	5.3087e-15
MTF1	0.370366	11.6835	0.0120459		LAIR1	0.208766	14.3021	0.00465795												OTULIN	-0.269479	11.1006	0.0157658		CDCP1	0.877467	61.0325	5.02355e-13
HLA-DPA1	0.369072	33.291	4.87674e-07		ARID5B	0.203838	11.3667	0.0169177												RP11-805I24.1	-0.270346	9.99906	0.026073		SNX9	0.877208	58.7267	1.50882e-12
RIPK4	0.366533	35.4898	1.7526e-07		FPR1	0.203736	15.7143	0.00239507												RP11-293M10.2	-0.271031	10.3312	0.0224092		KIAA1370	0.873935	33.2629	3.20168e-07
ERBB3	0.365229	25.0717	2.44654e-05		RPS4X	0.202927	9.66354	0.0357647												PHF13	-0.271416	9.92766	0.0268574		NR1D2	0.871249	42.9373	3.12395e-09
ARAP2	0.365171	13.7138	0.00488403		NPC1	0.198493	13.3811	0.00705169												PDIA6	-0.273384	9.19893	0.0375859		CTNND1	0.871014	83.5913	9.0109e-18
RPS15A	0.365091	16.9916	0.00106917		HLA-DPB1	0.197039	15.4834	0.00268856												PSMC6	-0.27364	10.1731	0.0240917		EXPH5	0.868364	61.3797	4.26216e-13
ARL4C	0.362647	24.4336	3.34574e-05		MMP8	0.186434	10.8053	0.0218179												RP11-326C3.2	-0.27521	17.6222	0.00078163		WASL	0.866908	73.8051	1.01664e-15
MT-RNR2	0.360558	40.143	1.95811e-08		INPP1	0.180631	9.11617	0.0449374												RF00015	-0.27561	11.6852	0.0121307		UCA1	0.866184	51.5828	4.81062e-11
WLS	0.360345	9.40521	0.0326271		RPL10A	0.179482	15.2404	0.00300384												CCDC59	-0.275719	9.7995	0.0285783		MT-TS1	0.865589	62.584	2.35477e-13
RPL21	0.35902	12.3091	0.00901994		HIST1H1E	0.177432	10.1101	0.0295664												CTB-114C7.3	-0.279451	9.03248	0.0404966		MT-CYB	0.864528	42.581	3.72908e-09
RPS11	0.358365	12.8216	0.00726392		ANXA2	0.177116	9.34592	0.0412208												H3F3B	-0.279636	16.8982	0.00108759		DUSP16	0.863073	58.2103	1.93488e-12
S100A9	0.356358	39.0672	3.26545e-08		SDHAF3	0.175307	15.9943	0.00210003												STRAP	-0.279876	11.4144	0.013658		GNG12	0.862556	100.637	2.38993e-21
AGR2	0.355978	25.3017	2.20375e-05		FOSL1	0.174468	16.1509	0.00196597												AC137934.1	-0.281148	13.1023	0.00622418		NPM1	0.861851	52.7622	2.72099e-11
RPL19	0.354767	11.0104	0.0163401		PIBF1	0.17208	10.9609	0.0202691												DRAP1	-0.281288	12.3652	0.00886969		DUSP14	0.861626	77.536	1.66034e-16
FRK	0.354556	39.1782	3.10355e-08		CAPG	0.170932	8.95786	0.0479744												CTD-3138B18.4	-0.281495	8.6427	0.0477591		NCKAP1	0.85829	56.2035	5.21616e-12
LTA4H	0.354336	9.58666	0.0302548		FAM134B	0.166944	13.1433	0.00779875												UNC93B1	-0.283078	8.55749	0.0498468		BPGM	0.858059	46.302	6.2193e-10
PNRC2	0.352732	14.8121	0.00296054		DTD1	0.165526	8.9454	0.0482208												NRAS	-0.283125	10.1839	0.0239734		KRT80	0.854358	67.8368	1.8287e-14
UHMK1	0.351921	27.4811	7.85722e-06		ADCY3	0.162278	12.7207	0.00942767												SDCBP	-0.283457	16.2133	0.00150537		SMS	0.85127	48.1813	2.49104e-10
CSNK1E	0.351584	18.5384	0.000523694		RARS	0.16221	10.8404	0.0214431												MAVS	-0.28425	8.94185	0.0421416		JMY	0.85114	40.4234	1.05272e-08
MT-ND6	0.349655	14.8643	0.00288785		TTC3	0.162139	10.4106	0.0257394												NINJ2	-0.284988	9.20911	0.0374795		PPDPF	0.849697	80.3708	4.28027e-17
RP11-561B11.2	0.34964	13.1643	0.00622129		SLC26A11	0.161771	14.9086	0.00350824												GAS5	-0.285709	12.0687	0.0101883		MUC1	0.84949	58.7987	1.45869e-12
MLLT4	0.349629	24.3418	3.49208e-05		IGKC	0.154654	12.6427	0.00971392												HDAC7	-0.286905	11.3705	0.0139246		C12orf45	0.848835	37.0839	5.15461e-08
FMO2	0.348902	12.8961	0.007036		USP49	0.1453	9.39916	0.0401901												RP11-295G20.2	-0.289402	12.4416	0.00854581		GSTP1	0.848601	75.0294	5.57744e-16
NEDD4L	0.348198	23.4036	5.38866e-05		RPL37A	0.144563	8.85668	0.049965												ZBTB7A	-0.28979	17.7818	0.000732405		ERRFI1	0.847787	68.2306	1.50798e-14
PLXNB2	0.347705	40.9154	1.36525e-08		PNPLA1	0.134729	11.3748	0.0168631												FAM58A	-0.291041	14.5425	0.00322334		SERTAD2	0.845299	55.4428	7.47538e-12
TMEM30A	0.347126	11.0361	0.0161669		SEL1L3	0.128461	9.96503	0.0316296												GMEB1	-0.291889	8.89024	0.0428837		YBX1	0.845245	39.6988	1.4898e-08
DSTN	0.34662	22.6683	7.57526e-05		RPL22	0.128351	10.1096	0.0295664												ENY2	-0.292981	10.8472	0.0177039		JUN	0.843324	25.4599	1.27036e-05
LIMS1	0.346339	8.62663	0.045199		AC147651.4	0.126283	11.4109	0.0166603												MICAL2	-0.293116	9.26106	0.0365617		CNN3	0.83991	53.7705	1.66046e-11
LRPAP1	0.344974	9.37867	0.0330099		CDCP1	0.122997	11.1814	0.0182366												PTBP1	-0.293265	8.71547	0.0461986		GAN	0.839825	43.2594	2.6843e-09
CALM1	0.344956	10.1344	0.0237051		TSN	0.122178	9.8057	0.0338433												PPIF	-0.294443	9.69059	0.0301638		ATP2A2	0.837538	50.4588	8.24068e-11
G0S2	0.344689	32.2844	7.82616e-07		NRM	0.115401	10.3565	0.0264223												EMP3	-0.294974	8.89227	0.0428837		CEACAM1	0.837279	41.6914	5.72784e-09
RPS24	0.342169	14.3808	0.00359076		ARHGAP31	0.109837	9.93898	0.0319529												TPM3	-0.295585	8.9399	0.0421574		PDZK1IP1	0.83038	84.1153	7.08741e-18
RALA	0.340978	18.3583	0.000565659		HIST1H2BG	0.109837	9.93898	0.0319529												ARNTL	-0.295799	10.4242	0.0216364		TJP3	0.829793	83.0922	1.14857e-17
JUP	0.338564	32.748	6.27524e-07		MRPS33	0.109837	9.93898	0.0319529												UBE2M	-0.295841	12.1047	0.0100211		USP6NL	0.829202	70.397	5.28263e-15
KRT18	0.33799	19.9726	0.000268852		TM4SF1	0.101582	8.86838	0.0497746												PRRC2A	-0.29599	10.6354	0.0194827		RPS3A	0.82786	37.634	3.97818e-08
PADI4	0.337973	9.58522	0.0302592		TRPV3	-0.0961205	9.2479	0.0426158												KARS	-0.29624	9.49444	0.0329722		MT-ND6	0.82677	66.9154	2.83095e-14
GOLPH3	0.335533	12.6569	0.00780281		MIR3155A	-0.0961207	9.2479	0.0426158												PPIA	-0.296848	11.8789	0.0111188		RPL14	0.826019	38.6055	2.50337e-08
LBR	0.335527	10.5776	0.019425		AC145124.2	-0.0961207	9.2479	0.0426158												RP11-862L9.2	-0.297066	15.1474	0.00246696		FAM107B	0.825065	34.4614	1.79704e-07
MYO5B	0.335004	14.6202	0.00323267		FUZ	-0.0961207	9.2479	0.0426158												CNOT4	-0.2985	11.72	0.0119372		KRT18	0.818881	53.9681	1.50898e-11
HIST3H2A	0.334847	23.9169	4.21802e-05		CYP2W1	-0.0961208	9.2479	0.0426158												CD44	-0.299178	9.00996	0.040941		EPS8L2	0.81393	95.9958	2.20474e-20
BPGM	0.333861	10.7244	0.0182547		PGP	-0.0961209	9.2479	0.0426158												PSENEN	-0.302104	10.1857	0.0239734		CITED2	0.813916	29.4074	1.98816e-06
CNN3	0.333565	34.5733	2.70267e-07		RP11-715J22.2	-0.0961209	9.2479	0.0426158												ALCAM	-0.302846	15.447	0.00215675		PTMA	0.813647	36.308	7.48175e-08
CTNND1	0.333064	23.8363	4.37786e-05		CNTROB	-0.0961209	9.2479	0.0426158												AC009542.2	-0.302951	17.7293	0.000747809		CDKN1B	0.813446	39.8039	1.41882e-08
TWF1	0.332276	18.8078	0.000462292		RP11-467H10.2	-0.0961209	9.2479	0.0426158												OAT	-0.304054	11.1728	0.0152536		RPS2	0.809349	34.5605	1.72073e-07
RPS15	0.331852	13.5843	0.00515771		SRGAP2B	-0.102077	9.75486	0.0345607												GOLGA3	-0.304942	10.4216	0.0216447		RPS24	0.808349	49.1326	1.56366e-10
LMNB1	0.329989	12.4176	0.00868637		RP5-1169K15.1	-0.109871	9.77326	0.0342832												LCORL	-0.305239	17.3362	0.000891861		EIF3A	0.807452	32.1463	5.42377e-07
DHRS9	0.329732	11.0596	0.0159882		CLN6	-0.110051	9.69141	0.0353618												TMEM70	-0.306726	9.6362	0.0309313		PLIN3	0.804452	39.2386	1.84556e-08
MAN1A2	0.32931	11.9837	0.0104895		EPHB6	-0.111536	10.7893	0.0219485												RP11-356C4.4	-0.307821	9.89938	0.0271908		CRYBG2	0.8033	69.9263	6.65799e-15
FAM84B	0.329303	18.7986	0.000463979		RP11-467C18.1	-0.116425	8.85946	0.0499321												CCNL2	-0.309487	8.7502	0.0456032		JUP	0.802967	76.2251	3.11881e-16
ADAM9	0.328945	14.8443	0.00291592		RP11-553L6.5	-0.119125	10.9628	0.0202691												SOD2	-0.309496	25.0049	2.36548e-05		CRNN	0.802231	57.8711	2.28032e-12
UCA1	0.328833	19.1449	0.000395442		GTF2E1	-0.123248	11.2211	0.0179497												AC005593.2	-0.310216	13.9768	0.00416639		VAMP8	0.800478	73.3675	1.24453e-15
IGKC	0.328788	29.8383	2.51678e-06		RP11-7F17.3	-0.126789	12.3306	0.0110508												PNRC1	-0.31041	16.2842	0.00145904		CD177	0.800436	29.5156	1.89299e-06
RPS13	0.328691	9.51378	0.0311909		RP11-96O20.5	-0.131859	11.6224	0.0151217												NEMF	-0.310438	11.7201	0.0119372		BTF3	0.80008	50.4758	8.1881e-11
MACC1	0.327847	21.1416	0.000158093		IFFO1	-0.13339	9.41257	0.0399717												CTDSP2	-0.310545	9.63663	0.0309313		MACC1	0.798707	64.9045	7.60016e-14
TMOD3	0.327734	8.7219	0.0432936		N4BP2L2-IT2	-0.13361	12.8823	0.00876237												MAGT1	-0.311139	9.04451	0.0402591		CCNG2	0.797782	34.3797	1.86242e-07
MT-ATP8	0.327489	17.7649	0.000750854		RP11-640L9.2	-0.135424	11.7438	0.0144027												NCBP3	-0.311422	11.636	0.0123896		GPX1	0.795988	46.5572	5.48225e-10
RPL12	0.327381	15.2197	0.00244694		PCYOX1	-0.141153	9.09054	0.0453735												SAT1	-0.31175	18.3137	0.000566977		GSPT1	0.794424	50.8497	6.8763e-11
RPL5	0.327281	9.74284	0.0282594		SRGAP2	-0.145792	12.8683	0.00881653												RP11-215P8.3	-0.312132	17.4108	0.000860924		RPL26	0.793271	56.1085	5.44025e-12
ARL5B	0.326974	8.74677	0.0428392		JADE2	-0.148945	12.9169	0.00863615												TRIM39	-0.312918	10.3941	0.0217961		KLHL24	0.79045	46.1479	6.70112e-10
TM9SF3	0.326937	10.3356	0.0216503		RHOBTB2	-0.149058	10.4739	0.0251061												SLC2A3	-0.313723	8.74322	0.0457162		RPL34	0.790294	38.4334	2.7124e-08
CXCL17	0.326113	36.9988	8.4915e-08		KLK13	-0.152941	12.7034	0.00949623												POLB	-0.313793	10.1373	0.0244694		ATP10B	0.790171	86.257	2.48729e-18
NCKAP1	0.324394	20.7918	0.000185402		STK11	-0.153286	13.3879	0.0070361												SFSWAP	-0.314245	12.6712	0.00766544		CSTA	0.788368	44.8198	1.24902e-09
CARD16	0.324249	10.5162	0.0199671		MRPS15	-0.153364	9.02036	0.0467702												RN7SL336P	-0.316313	9.29153	0.0360881		RPS27A	0.787452	39.9998	1.28778e-08
IL1B	0.322985	8.75684	0.0426693		FAM219A	-0.153492	12.9477	0.00851804												RPN1	-0.317421	8.81895	0.0441556		GADD45A	0.785065	30.6614	1.10356e-06
CCNG2	0.322132	8.83172	0.0411873		ATP2A2	-0.155634	9.51459	0.0381298												FAM27C	-0.317903	12.5903	0.00794406		VEGFA	0.784202	28.893	2.52709e-06
OSM	0.321568	12.7957	0.00733602		RP11-344B5.2	-0.157406	11.3132	0.0172159												PPP2R2D	-0.318399	11.6124	0.012521		RPL12	0.782134	48.2976	2.35263e-10
PIK3IP1	0.319588	11.9455	0.0106753		ZBED3-AS1	-0.157406	11.3132	0.0172159												PSMD2	-0.318922	11.1761	0.0152522		RPS15A	0.781431	47.7347	3.10176e-10
CST7	0.318702	9.61544	0.029903		PRKCZ	-0.161708	11.0083	0.0198098												SRSF6	-0.319842	9.07268	0.0398395		EMP2	0.781183	51.2133	5.75119e-11
CDYL	0.318389	20.0176	0.000263946		RP11-44N11.2	-0.163342	13.301	0.00729835												PPP6R1	-0.320113	20.6254	0.000188399		TIPARP	0.777409	37.7468	3.78395e-08
MT-TS1	0.317709	18.8476	0.000454752		CTC-444N24.11	-0.16456	11.9246	0.0132585												MPEG1	-0.320457	15.0611	0.00255607		ARNTL2	0.776373	59.7288	9.43312e-13
RPL14	0.316876	9.64971	0.029521		USP19	-0.165808	9.44833	0.039338												HMGXB4	-0.323164	8.89044	0.0428837		RPS25	0.774968	39.3226	1.77945e-08
APOBEC3B	0.316159	21.0813	0.000162697		LRRC37B	-0.166517	14.6357	0.00400431												DIABLO	-0.324198	15.136	0.00247912		SLC25A3	0.774886	38.6477	2.45376e-08
CRYBG2	0.314877	26.9267	1.0148e-05		TREX1	-0.166542	14.3236	0.00461195												CRTC2	-0.325932	11.2049	0.015043		BLVRB	0.77462	50.0974	9.86261e-11
UXS1	0.314774	21.4229	0.000137854		RP5-1171I10.4	-0.168786	10.1602	0.0289708												SGTA	-0.327514	9.05213	0.0401764		TMEM59	0.771252	38.5772	2.53583e-08
PRDX1	0.314757	23.2358	5.80922e-05		RP11-473M20.9	-0.169935	8.92888	0.0485717												RP11-582J16.5	-0.327571	13.8839	0.00434395		SBDS	0.769423	40.6735	9.31006e-09
RPL10A	0.314568	14.216	0.00386484		CTB-83J4.1	-0.171602	16.9547	0.00137274												XRCC6	-0.3278	8.98857	0.0412784		TEAD1	0.767813	69.252	9.23875e-15
RNASE7	0.314419	32.5533	6.92078e-07		RP3-508I15.22	-0.171669	10.2788	0.0274454												ATG12	-0.327892	9.36786	0.034943		CLDN7	0.767632	73.4906	1.18294e-15
TJP1	0.31345	24.2707	3.60721e-05		RP11-707G18.1	-0.17204	12.6877	0.00953288												CMTM6	-0.32845	9.40541	0.0344349		TMEM106B	0.767274	39.2819	1.81062e-08
FAM46A	0.312644	9.79563	0.0275402		RP11-300J18.2	-0.17204	12.6877	0.00953288												EXOC8	-0.328625	10.3835	0.0218753		OLMALINC	0.766143	31.4485	7.5553e-07
TPP1	0.312421	10.4579	0.0205047		MLLT11	-0.176464	11.3637	0.0169259												CDC42	-0.331042	10.386	0.0218739		UBB	0.762056	32.8098	3.98915e-07
RPL26	0.311234	10.93	0.0168695		BAIAP3	-0.179734	12.3042	0.0111801												RALGAPB	-0.331335	14.1403	0.00386156		RPS20	0.760663	35.5113	1.09698e-07
IGLC2	0.308886	22.818	7.06959e-05		RP11-262H14.1	-0.179888	9.76842	0.0343401												PABPN1	-0.331761	9.11334	0.0391292		BCAT1	0.760625	47.0385	4.35084e-10
GAN	0.307908	12.6808	0.00773964		TRIM5	-0.181241	10.4215	0.0256409												NPIPB4	-0.331858	15.1175	0.00249779		PRDM1	0.757349	29.3344	2.0598e-06
ATP5A1	0.307816	15.539	0.002117		MED6	-0.181291	8.90521	0.0490161												INO80	-0.33234	10.8475	0.0177039		TC2N	0.757329	72.556	1.83511e-15
CAP1	0.306793	18.1902	0.000615007		FOXO1	-0.183601	9.21358	0.0431865												SDF4	-0.332534	10.7562	0.0184146		CDYL	0.756286	53.7112	1.70301e-11
IER3	0.303637	10.9839	0.0165171		ZNF669	-0.184833	17.4636	0.0010721												SYNRG	-0.332645	8.7384	0.0457575		CD9	0.756247	40.9875	8.02479e-09
DUSP16	0.302012	9.60427	0.0300507		TMEM63A	-0.186804	9.0626	0.0458238												MON2	-0.333185	9.00764	0.0409644		RPL27	0.756078	42.9778	3.07124e-09
GARS	0.301902	13.7882	0.0047024		FGFR1OP	-0.187366	9.61513	0.036406												BLOC1S2	-0.333314	8.78949	0.0447828		KTN1	0.749339	35.9502	8.8589e-08
H1F0	0.301285	11.5395	0.0129		CTA-384D8.35	-0.187366	9.61514	0.036406												UPF1	-0.333397	10.1133	0.0247131		RPL10A	0.748165	48.3536	2.29124e-10
USP6NL	0.299636	19.7346	0.000301042		TCEANC2	-0.189068	10.7009	0.022849												RP11-512M8.13	-0.334081	12.692	0.00759504		CXCL6	0.748095	28.1138	3.6626e-06
ATP2A2	0.298495	11.8299	0.011277		RP11-779O18.3	-0.191327	9.50305	0.0383341												AC016831.7	-0.334309	10.9827	0.0167028		TMEM159	0.745929	71.5418	3.01154e-15
RPL18A	0.2983	12.1258	0.00981276		RP11-70C1.1	-0.196072	11.7679	0.0142512												SLC23A2	-0.334319	13.0948	0.00624306		SH2D4A	0.742716	73.2402	1.32237e-15
PLEK	0.298142	20.451	0.000216839		TCTN1	-0.199751	15.2322	0.00301195												CTA-29F11.1	-0.334328	8.86153	0.0432846		DUSP4	0.742018	41.5171	6.22873e-09
MUC1	0.297361	24.3881	3.42024e-05		PDDC1	-0.200521	9.64479	0.0359641												DCAF5	-0.33529	17.2945	0.000910457		C4orf19	0.739978	79.0547	8.03699e-17
SNX9	0.296064	14.938	0.00278748		RP11-293M10.2	-0.200587	18.9945	0.000534745												PLK2	-0.335814	13.1109	0.00620552		ST14	0.738832	59.3367	1.12853e-12
BLVRB	0.295975	9.9697	0.0256264		ANKHD1-EIF4EBP3	-0.202151	10.2625	0.0276316												HAL	-0.336235	10.2119	0.0237186		SLFN5	0.738655	41.2646	7.01307e-09
KRT24	0.295847	16.5588	0.00131377		NHS	-0.203595	9.4237	0.039767												BMP6	-0.336547	9.10258	0.0393322		TRIM16	0.738556	77.2925	1.86238e-16
CLDN7	0.295659	33.0048	5.58647e-07		LYN	-0.205101	10.1255	0.0294024												TNFRSF9	-0.337027	12.1582	0.0097828		NDUFV2	0.737751	46.8556	4.75668e-10
ZNF185	0.295399	14.2344	0.00384078		RP11-862L9.2	-0.205338	17.8654	0.00090054												RP3-508I15.14	-0.33716	13.681	0.00478055		ITPRIPL2	0.737023	47.1248	4.18079e-10
CSTA	0.294646	10.9629	0.0166272		MKRN2	-0.20592	9.00611	0.0469704												RP11-512M8.12	-0.338645	15.9934	0.00166627		SORT1	0.733403	36.7873	5.95652e-08
RPS7	0.293915	12.8242	0.00725949		RP3-510H16.3	-0.206312	9.2066	0.0432341												FAM212B	-0.339591	16.827	0.00112487		TTN	0.730938	33.9651	2.26747e-07
ARHGAP21	0.291879	27.9393	6.32892e-06		RP1-111C20.3	-0.207838	11.3271	0.0171454												NFKB1	-0.340222	8.74131	0.0457331		ANXA11	0.728741	35.2203	1.26104e-07
DUSP14	0.291007	34.1821	3.24058e-07		CYBRD1	-0.208571	11.8015	0.014063												CASP8	-0.340658	10.3406	0.022313		CDS1	0.72838	55.8397	6.1562e-12
AQP3	0.289997	25.2989	2.20375e-05		UTY	-0.209401	13.6985	0.00605601												PPP1R9B	-0.341633	14.5041	0.00326151		SRGAP1	0.725806	40.8604	8.50471e-09
BCL2L1	0.288575	22.9516	6.64417e-05		UBA7	-0.209907	11.222	0.0179497												ZC3H15	-0.341866	11.7019	0.0120325		EIF3E	0.725707	71.1919	3.58268e-15
BCAS1	0.288481	12.9847	0.0067647		ADAP1	-0.211164	10.4827	0.0250123												LARP7	-0.342974	10.6062	0.0197286		EFNB2	0.723758	65.2523	6.43256e-14
CDCP1	0.287922	15.0659	0.00262349		RP11-326C3.13	-0.211406	12.2562	0.0114289												FLOT2	-0.345882	8.58529	0.0491242		KRT24	0.723396	44.2954	1.61409e-09
CISH	0.287218	14.0136	0.00424746		CD4	-0.211581	14.3711	0.00451058												IQGAP1	-0.345998	10.8749	0.0175132		UPP1	0.721569	39.4019	1.71428e-08
TTN	0.285219	12.979	0.00677669		SNRNP48	-0.212058	9.35462	0.0410638												BCL6	-0.346348	9.3556	0.0350755		APP	0.72148	34.5044	1.76126e-07
RP11-531H8.2	0.284393	18.0192	0.000666659		ZNF843	-0.212351	12.6404	0.00971392												CDC5L	-0.346549	11.6498	0.0123417		EEF2	0.721267	29.615	1.81069e-06
GNG12	0.284037	28.3552	5.13346e-06		VSIG10	-0.212708	10.4468	0.0253712												RF01955	-0.347287	10.7506	0.0184551		HBB	0.716465	67.6889	1.9577e-14
PHACTR4	0.283915	13.6261	0.00506531		FAM65A	-0.213069	9.88637	0.0327168												THRA	-0.347355	9.89366	0.0272549		FRK	0.715857	50.3776	8.5696e-11
PXK	0.282882	8.98371	0.0384369		RUNX2	-0.213892	11.4005	0.0166889												RHOF	-0.347676	13.3978	0.00542688		RPS11	0.715718	30.337	1.28746e-06
EPS8L2	0.282009	29.8411	2.51678e-06		CUEDC1	-0.215598	11.3362	0.0171196												DERL1	-0.347887	12.8561	0.00703762		KYNU	0.715661	58.9299	1.37223e-12
SDCBP2	0.281603	15.0958	0.00259224		LEPROTL1	-0.218576	9.58936	0.0368067												CTC-539A10.4	-0.349122	13.1734	0.00603353		ASPH	0.715065	35.0801	1.33993e-07
PARD6B	0.279954	32.3168	7.73028e-07		RPGRIP1	-0.219359	10.6719	0.0230854												KCNJ3	-0.349138	12.132	0.00989184		VIM	0.714818	34.9122	1.45035e-07
B3GALT5	0.279854	22.5885	7.82746e-05		RAB11FIP2	-0.219447	9.33854	0.0413488												ENTPD1	-0.349187	9.31034	0.0357711		XDH	0.713841	68.9092	1.09151e-14
MT-TQ	0.279131	9.14705	0.0355831		CEACAM4	-0.221199	9.10116	0.0451866												INPP5D	-0.349601	8.9502	0.042037		NFKBIA	0.712996	58.938	1.37039e-12
ARHGEF12	0.278878	19.6187	0.000316653		AC079630.4	-0.221618	9.71468	0.0350517												PIM3	-0.350691	9.21937	0.0372966		RP11-849F2.7	0.712738	48.9452	1.70924e-10
ATP10B	0.278621	19.3412	0.000360361		POLR2A	-0.223512	10.4404	0.0254324												CCDC9	-0.351614	8.63906	0.0478227		GALNT5	0.712496	43.997	1.85865e-09
TNFAIP3	0.278109	9.58002	0.0302754		TNFRSF8	-0.224307	14.5462	0.00416695												WASF2	-0.352322	8.72908	0.0458857		PEA15	0.710684	61.6137	3.79599e-13
PTPN3	0.278083	24.0522	3.95651e-05		UBE2S	-0.224888	10.4158	0.0256937												TLR8	-0.352561	9.04547	0.0402591		PAX9	0.710525	70.7036	4.55521e-15
TC2N	0.277393	16.6549	0.00125141		HERC6	-0.225244	11.2758	0.0175266												SEMA6B	-0.352613	17.8555	0.000707101		OAS1	0.708639	29.555	1.85887e-06
ANKRD36C	0.275166	9.84222	0.0269623		DOK1	-0.226111	9.10735	0.0450743												TCF20	-0.354173	10.92	0.0171771		RNF39	0.707478	61.1567	4.75295e-13
HSPB1	0.272675	9.67702	0.0292044		CTD-2552B11.4	-0.227281	10.5795	0.0240372												MPDU1	-0.354397	9.88596	0.0273279		TWF1	0.706941	45.5515	8.76512e-10
WASL	0.272381	26.9292	1.0148e-05		AC005593.2	-0.228543	12.4248	0.0105863												SLC25A3	-0.354584	9.49656	0.0329585		S100A12	0.705808	26.5385	7.65994e-06
RP11-849F2.7	0.270629	9.96348	0.0256888		KRT6A	-0.228693	21.0066	0.000206642												TBC1D30	-0.35594	12.6637	0.00768152		PHACTR2	0.705702	41.7363	5.61785e-09
FBXO34	0.270563	9.56555	0.0304625		CTB-119C2.1	-0.229004	15.9009	0.0021952												TREM1	-0.356837	19.4321	0.000331588		KRT23	0.704465	27.6798	4.50678e-06
DUSP4	0.270291	18.3988	0.000556953		SPRR2E	-0.231531	12.4756	0.0103883												PHF23	-0.357319	12.5354	0.00815026		TSIX	0.703758	29.7066	1.73902e-06
C4orf19	0.269564	23.2953	5.64947e-05		COMMD8	-0.232362	13.5334	0.00655694												RP11-127L20.6	-0.357631	11.2834	0.0144692		AIM1	0.701772	37.5517	4.11151e-08
SLC40A1	0.26937	10.6185	0.0191094		RNU6-1003P	-0.232462	11.9495	0.0131304												RP11-50I19.2	-0.357874	16.5328	0.00129563		ANKRD37	0.701221	31.8806	6.16915e-07
ACTB	0.269236	20.9708	0.000171177		NAAA	-0.232838	16.5454	0.00163529												SPCS2	-0.358444	13.2179	0.00590342		SDC4	0.701108	70.5795	4.83345e-15
HIST1H2BG	0.269116	29.7373	2.63553e-06		CTB-114C7.3	-0.232977	9.27401	0.0424763												GLG1	-0.358564	11.9607	0.0106988		RAB1A	0.700651	35.5769	1.06522e-07
SPTAN1	0.267655	11.5956	0.0125631		ODF3B	-0.233475	12.6991	0.00949969												IVNS1ABP	-0.359078	23.656	4.55679e-05		SLAMF7	0.698327	16.1351	0.000945747
TRIB2	0.267347	21.5805	0.000128232		HEATR5A	-0.240674	13.9356	0.00545444												TLR2	-0.359161	15.7008	0.00191497		HEBP2	0.698249	30.3034	1.30845e-06
HIST2H2BE	0.266646	10.5802	0.0194134		CSNK1G1	-0.242227	11.5372	0.015739												C17orf107	-0.359846	8.97955	0.0414538		ZNF185	0.696058	45.0122	1.13872e-09
EVI2B	0.266135	10.4566	0.0205063		OAS2	-0.243198	10.3411	0.0266167												H2AFV	-0.360253	11.8371	0.0113508		RAB11FIP1	0.695762	30.9159	9.71941e-07
ACOT13	0.265801	15.7485	0.00191751		BAP1	-0.243815	14.2072	0.00483317												NANS	-0.36073	8.93706	0.0421936		SLC11A2	0.695505	41.378	6.65262e-09
SERBP1	0.265629	8.53173	0.0471371		RP11-326C3.2	-0.2453	15.8125	0.00228508												MIR6087	-0.361157	10.9344	0.0170866		TM9SF3	0.69442	31.2896	8.13954e-07
RP11-864I4.1	0.265398	16.4268	0.00140116		PML	-0.246685	12.1262	0.0120889												P2RY8	-0.361378	11.0065	0.016531		HILPDA	0.694175	45.7683	7.95578e-10
S100A16	0.264762	17.0667	0.00103097		KIN	-0.246963	9.6094	0.0364853												TUBB4B	-0.36162	10.2782	0.0229719		LAMC2	0.693278	42.5316	3.81592e-09
NCCRP1	0.263782	17.7537	0.000754435		KIF27	-0.248135	13.9265	0.00546974												TLK2	-0.362357	11.9792	0.0106217		UBE2H	0.692028	29.4914	1.91215e-06
SFT2D2	0.26294	9.01104	0.0379807		LY75	-0.248584	13.8765	0.00557216												ZBTB21	-0.362502	8.70272	0.0464914		PHACTR4	0.690993	40.8207	8.6645e-09
PEA15	0.262893	18.411	0.000554062		FAM53B	-0.249566	12.8283	0.00897134												AC116366.4	-0.362578	13.3903	0.00544324		LIPH	0.690778	38.4103	2.73593e-08
USP53	0.262755	12.3843	0.0088089		BRCA2	-0.250971	12.9233	0.00861824												ETF1	-0.362873	14.739	0.00296508		PMAIP1	0.690296	23.6032	3.0527e-05
ST13	0.26182	10.6533	0.0188101		ATG12	-0.250999	9.06568	0.0458238												ISY1	-0.362981	13.5261	0.00512412		HSPA4	0.68814	32.7202	4.15564e-07
SH2D4A	0.261179	27.8265	6.68361e-06		PIK3C2A	-0.251271	9.79383	0.033968												ZNF516	-0.363199	13.6232	0.00491118		SLC15A2	0.687633	65.6271	5.35326e-14
LINC00506	0.260488	26.6896	1.13764e-05		RP11-318K15.2	-0.251929	9.15575	0.0441333												ATP11A	-0.363201	13.194	0.00597322		HES4	0.687161	45.906	7.44935e-10
FEM1B	0.258655	18.5123	0.000529678		U73166.2	-0.252102	15.1686	0.00309538												CBX3	-0.363281	10.2629	0.023109		S100A16	0.684599	58.8238	1.44416e-12
GSTP1	0.257667	18.1132	0.000636706		ACPP	-0.254097	13.8087	0.00575188												CCNY	-0.364025	9.65853	0.0306032		CD164	0.681787	31.8142	6.36782e-07
PSMA6	0.257311	9.61667	0.0299004		TADA2B	-0.255282	9.90964	0.0324019												SPI1	-0.364703	8.68218	0.0468294		EVPL	0.680365	72.6052	1.79667e-15
CAPG	0.256072	16.8183	0.0011615		NBPF20	-0.255323	14.2468	0.00476087												RP5-940J5.9	-0.364958	9.19869	0.0375859		SFT2D2	0.679351	33.407	2.98475e-07
TEAD1	0.255937	24.6483	3.0126e-05		ERVK3-1	-0.25587	10.4713	0.0251144												SLC35B2	-0.365393	8.64513	0.0477275		HELLPAR	0.678527	19.5715	0.000199561
ARNTL2	0.255864	12.5363	0.00821407		DUSP22	-0.255979	8.9008	0.0490679												CHI3L1	-0.365521	8.87033	0.0432188		ACTG1	0.678133	65.824	4.87615e-14
KMT2A	0.255627	10.3444	0.0215607		DNAJC25	-0.257891	14.8148	0.00366975												KHDRBS1	-0.365996	9.13902	0.0386387		PDS5A	0.677794	45.7994	7.84614e-10
GLUD1	0.255526	12.0052	0.0103843		FAM193A	-0.258136	9.25289	0.0426158												RP11-435I10.4	-0.366194	12.3287	0.00901128		TJP2	0.676267	46.1217	6.7636e-10
NECTIN4	0.254682	21.4847	0.000133855		ARL6IP1	-0.25854	9.14004	0.0444342												FEM1C	-0.366211	11.5973	0.0125727		HMGB1	0.675829	30.9828	9.44151e-07
LNX1	0.254616	21.6092	0.000126505		RP11-326C3.15	-0.25934	9.82123	0.0336507												SKI	-0.366695	9.38338	0.0347073		CALM1	0.675142	29.2676	2.1271e-06
AC018755.18	0.254529	10.4612	0.0205047		CBFA2T3	-0.260606	19.5994	0.000405371												RP11-134L10.1	-0.366714	8.80262	0.044492		IL7R	0.674347	24.0328	2.49783e-05
GBA	0.254262	9.57379	0.0303517		RF00015	-0.261066	19.8203	0.000362665												DAP	-0.366939	8.88366	0.042939		RPS7	0.672769	37.5317	4.14231e-08
EXPH5	0.254166	13.5793	0.00516268		CHKB	-0.265333	15.3968	0.00278291												TGFB1	-0.367523	13.3495	0.005541		MARVELD3	0.671206	53.5203	1.86683e-11
LDLR	0.253698	10.1454	0.0235792		LMO2	-0.265777	9.81829	0.0336507												CDH23	-0.3677	13.6562	0.00483907		RPS13	0.671144	29.744	1.70776e-06
MYO1E	0.253445	27.2688	8.68902e-06		MAPKAPK3	-0.266244	10.6036	0.0237762												RNF139	-0.36818	12.9463	0.00675199		ARRDC3	0.6709	25.9802	1.00104e-05
TMEM106B	0.252278	10.4278	0.0207766		BAZ1B	-0.266648	9.56613	0.0371439												SRRT	-0.368889	12.7917	0.0072491		TRAF4	0.670554	54.5693	1.13932e-11
SRGAP1	0.252046	10.6143	0.0191401		GDE1	-0.267847	10.1461	0.0291344												WDR45	-0.369527	12.6255	0.00781828		SMAD3	0.669091	46.5931	5.39373e-10
SELL	0.25177	10.4589	0.0205047		GMFG	-0.26801	8.96797	0.0477931												RNF141	-0.369682	8.89634	0.0428475		ATP6V1G1	0.66856	28.7448	2.71624e-06
ESRG	0.250392	9.07786	0.0368371		HDAC5	-0.268083	9.03877	0.0463423												NFAM1	-0.369764	8.693	0.0466643		PKM	0.668159	26.6095	7.42033e-06
KYNU	0.249291	10.7651	0.0179275		CD109	-0.269996	19.9078	0.000348674												CFAP45	-0.370192	17.2563	0.000925305		AHR	0.668107	31.4599	7.52964e-07
LIPH	0.247815	17.9036	0.000701232		RP11-43N16.4	-0.270334	9.14291	0.0444044												TLCD2	-0.37021	14.2698	0.00362001		SYNCRIP	0.665279	22.9414	4.1673e-05
PPDPF	0.247351	26.9334	1.0148e-05		GGA3	-0.270826	8.95971	0.0479678												CRNKL1	-0.370324	15.2079	0.00240053		PLK2	0.664153	21.9736	6.57007e-05
TSC22D1	0.246855	17.8765	0.000709666		COQ7	-0.271483	12.6324	0.0097428												KLF7	-0.371069	11.378	0.0138805		HSP90B1	0.662762	14.528	0.00195102
GALNT5	0.246697	16.0155	0.00170047		DCAF8	-0.272529	9.20934	0.043224												AC007283.5	-0.371285	10.406	0.021778		HMGA1	0.662752	38.3423	2.82855e-08
CRNN	0.246363	19.2658	0.000373459		SNHG5	-0.273235	16.6908	0.00154135												SERF2	-0.371499	9.053	0.0401764		FAM3C	0.662498	65.576	5.47598e-14
GM2A	0.246205	9.90604	0.0261665		PCTP	-0.27342	16.9733	0.00136176												VEZF1	-0.372066	8.88512	0.0429342		PLAU	0.662428	13.6675	0.00280001
RPLP2	0.245577	9.57329	0.0303517		WBP11	-0.275014	11.2446	0.017764												DYNC1H1	-0.37217	11.1804	0.0152298		RP11-54H7.4	0.662027	34.8814	1.46732e-07
MFSD4A	0.245137	15.2643	0.00239441		SYS1	-0.275199	9.39303	0.040287												SERTAD1	-0.372659	10.7919	0.0181817		RPS16	0.661882	22.3841	5.43401e-05
ZNF250	0.244355	11.1855	0.0151491		SLC7A7	-0.275836	11.214	0.0179989												MIR7705	-0.372834	17.8499	0.000707593		TOB1	0.660895	35.2351	1.25328e-07
EFNB2	0.243518	15.3955	0.00226621		CBX7	-0.276025	18.6553	0.000623169												RPAP2	-0.373146	10.0924	0.0249762		EIF4B	0.659686	25.1561	1.46918e-05
FGD6	0.242859	27.344	8.37287e-06		PRRC2A	-0.276491	11.0074	0.0198098												GNL1	-0.373281	15.3887	0.00221655		USP53	0.659619	37.0507	5.23526e-08
EVPL	0.242491	24.5613	3.14312e-05		MIR3128	-0.276532	13.2059	0.00761485												CDC42SE1	-0.373592	8.80971	0.0443497		FUT6	0.658125	52.4856	3.08798e-11
PDS5A	0.242143	9.96112	0.0256888		KSR1	-0.2813	15.7315	0.00237729												ZC3H12A	-0.373867	8.69229	0.0466643		HNRNPA1	0.657213	34.5197	1.75227e-07
LAMC2	0.241637	10.2785	0.0222214		MBOAT7	-0.281704	9.30198	0.042065												TMEM154	-0.374549	9.9021	0.0271712		SKP1	0.656682	29.0672	2.3251e-06
SPATS2L	0.241106	20.9176	0.000175321		TREM1	-0.283131	12.9776	0.008451												BRI3	-0.374797	14.654	0.00307509		MT-ATP8	0.656405	29.4708	1.92846e-06
PDZK1IP1	0.240786	18.4207	0.000551896		CABIN1	-0.283316	16.5043	0.00166826												ITPRIP	-0.37493	9.09462	0.0394081		RPL37A	0.655416	42.5005	3.86287e-09
PCMT1	0.238695	9.62767	0.0297908		NUDT16	-0.283613	10.4567	0.0252771												RPL17-C18orf32	-0.375313	8.86227	0.0432846		DHRS3	0.655339	57.5732	2.63179e-12
ARHGAP32	0.238543	27.0862	9.44274e-06		HCK	-0.283884	9.88003	0.0327973												GDI1	-0.376274	11.419	0.013636		NBR1	0.653939	31.4975	7.40338e-07
CDS1	0.238185	12.7058	0.00765499		ARF3	-0.284058	9.28761	0.0422399												RNF185	-0.376394	10.1482	0.0243437		FHL2	0.652763	48.7998	1.83285e-10
YWHAZ	0.238095	10.3865	0.0211275		SMURF2	-0.285943	13.9022	0.00552												HOTAIRM1	-0.376765	10.9797	0.016716		SPRR2E	0.650095	13.1405	0.00354336
SGPP2	0.237746	20.4979	0.000211872		RP11-437B10.1	-0.286928	9.01547	0.0468542												ZNF331	-0.376862	15.0954	0.00252435		B3GALT5	0.646876	56.4822	4.55879e-12
VAMP8	0.237549	11.7817	0.0115312		EIF4A1	-0.287174	8.90515	0.0490161												PSME4	-0.378046	11.3281	0.0141732		MT-TP	0.645893	35.021	1.37928e-07
NET1	0.235149	14.985	0.00272659		CNTNAP3B	-0.288251	12.6832	0.00954313												AC013394.2	-0.37863	8.88888	0.0428837		ESRG	0.645829	34.5679	1.71654e-07
RPL37A	0.235055	11.9112	0.0108503		TDRD7	-0.28942	9.868	0.0329149												PHF3	-0.378803	9.19628	0.0376086		CDK5RAP2	0.645114	30.9864	9.43517e-07
CCDC50	0.234829	26.9056	1.0241e-05		ABHD3	-0.290392	10.2724	0.027513												DNAJB12	-0.379077	11.0573	0.0161247		RP11-727A23.10	0.644326	35.1212	1.31934e-07
RNF39	0.234685	12.2857	0.0091073		DENND4A	-0.290671	11.4005	0.0166889												RP11-544M22.13	-0.380109	11.5365	0.0129227		ZBTB38	0.64353	34.1672	2.06042e-07
MYO1B	0.234502	20.3884	0.000222961		IFI44	-0.291159	9.89172	0.0326865												PCBP2	-0.381344	9.18405	0.0378336		KCNK1	0.643208	65.99	4.49707e-14
SUN1	0.233541	21.5141	0.000132187		LRP10	-0.291615	9.80419	0.0338433												NEAT1	-0.381397	14.666	0.00306183		MAPK6	0.643104	25.9574	1.01097e-05
JMY	0.232113	8.52118	0.0473158		CBX6	-0.292316	13.4604	0.00679803												SLC15A3	-0.381549	9.69418	0.0301275		PDCD6IP	0.643022	25.8095	1.08417e-05
P2RY1	0.231389	18.975	0.000429659		CNOT6L	-0.292442	8.97674	0.0476059												EPS15L1	-0.381813	8.76591	0.0452734		TMBIM1	0.641652	25.3984	1.30908e-05
MT-TP	0.23044	8.96309	0.0388118		DNAJB11	-0.293075	14.6922	0.00389209												AKAP17A	-0.382514	12.3412	0.00896769		PTPN13	0.638123	40.3777	1.07396e-08
CKB	0.229181	20.2337	0.000239433		EEPD1	-0.293188	11.7815	0.0141807												ZNF410	-0.382838	14.5113	0.00325486		DUSP10	0.636404	32.4947	4.60116e-07
IL36A	0.22851	19.8745	0.000281564		CYSLTR1	-0.294088	15.222	0.00302011												APBB1IP	-0.383507	9.68544	0.0302033		CTTNBP2NL	0.634889	44.6207	1.37478e-09
NTN4	0.228337	23.3446	5.52331e-05		BRD3	-0.294371	11.6197	0.0151261												ZNF641	-0.38413	9.99153	0.0261599		NONO	0.634711	33.1921	3.30721e-07
MPP5	0.228103	22.45	8.36381e-05		PWWP2A	-0.295401	12.4928	0.0103513												MSRB1	-0.384913	8.96723	0.0416828		TP53BP2	0.633249	28.7068	2.76401e-06
ZC3H6	0.22583	8.75086	0.0427873		RNF44	-0.295581	9.7297	0.0348675												RPS2	-0.385153	8.85378	0.0434392		FGD6	0.632172	55.5903	6.95271e-12
RPS27L	0.225146	9.51961	0.0311275		LGALS9	-0.297235	11.6278	0.0151217												RBM23	-0.385259	9.17489	0.0379694		HLA-DRB1	0.632057	27.211	5.62506e-06
ZBTB38	0.22474	13.3435	0.0057237		CTD-3138B18.4	-0.297932	11.7204	0.014516												TNFSF10	-0.385333	8.54643	0.0499842		SGTB	0.631792	26.8143	6.78147e-06
TRIM16	0.224422	19.6368	0.000314061		RP11-214F16.2	-0.29823	11.6713	0.0148243												FAM214B	-0.385906	15.4617	0.00214252		SLMAP	0.631391	23.8235	2.74617e-05
HS3ST1	0.224092	13.3753	0.00564619		UBE4B	-0.298391	10.6387	0.0233865												SLC35E3	-0.385918	9.88787	0.0273202		AQP3	0.630349	47.0263	4.36895e-10
HPGD	0.224044	20.6921	0.000194006		KDM6B	-0.298954	9.71758	0.0350302												FNDC3B	-0.386129	13.9535	0.00420339		BAG1	0.630248	27.478	4.95985e-06
MCFD2	0.223058	10.1999	0.0229896		EIF1AY	-0.298987	12.6465	0.00970709												CAPZB	-0.387176	9.61211	0.0312234		CDKN2AIP	0.630106	44.3951	1.53685e-09
NAV1	0.222656	26.55	1.21581e-05		PSME2	-0.299193	10.93	0.0205651												RP11-803D5.5	-0.387882	15.9448	0.00170459		B3GNT7	0.629991	34.386	1.8589e-07
XDH	0.222046	24.2412	3.6557e-05		CLASRP	-0.300199	14.9685	0.0034145												MAPK13	-0.388241	8.96694	0.0416828		HS3ST1	0.629106	52.6674	2.84783e-11
LYRM1	0.221964	8.63328	0.0450572		GIGYF1	-0.300909	13.1729	0.00771854												PLEKHM1	-0.388491	9.91552	0.0270147		NAP1L1	0.628303	32.3697	4.8694e-07
TJP3	0.221188	27.4198	8.08066e-06		WASHC1	-0.301447	13.6455	0.00622073												WSB2	-0.388757	10.3445	0.0222836		NET1	0.626742	38.4194	2.72749e-08
FHL2	0.220335	8.40608	0.0499295		RP11-332M2.1	-0.301838	9.22893	0.0429604												LMOD3	-0.388777	21.2846	0.000137604		BIRC3	0.626717	16.5486	0.000797815
PCDH1	0.219806	13.2449	0.00600333		NEMF	-0.302728	9.0664	0.0458238												PELI2	-0.389035	14.4148	0.00338708		GM2A	0.62623	39.367	1.74234e-08
AHR	0.219261	8.64791	0.0447881		PARP12	-0.303209	17.5132	0.00104768												MTMR14	-0.389818	13.5605	0.00505634		CLINT1	0.625892	34.9493	1.4261e-07
CCNC	0.21895	23.4009	5.38866e-05		CTC-250I14.6	-0.304224	19.8507	0.000357706												UBR5	-0.390091	9.37647	0.0348046		RPL32	0.624032	32.2918	5.06221e-07
CNDP2	0.217912	8.89869	0.0399943		MEPCE	-0.305836	14.259	0.00475003												CSNK1A1	-0.390176	9.60596	0.0312817		RPS5	0.623993	31.61	7.01243e-07
CTTNBP2NL	0.217283	19.0542	0.000413185		PSMD12	-0.305987	13.1608	0.00775443												FTH1	-0.391066	81.245	4.38232e-17		ALCAM	0.623957	19.0176	0.000259774
GOLM1	0.216853	20.5254	0.000209682		XXbac-BPG300A18.13	-0.308976	12.3773	0.0108185												FAM172A	-0.391578	13.365	0.00550105		RPS15	0.622733	27.905	4.04538e-06
FER1L6	0.216471	10.5838	0.0193968		CMPK2	-0.309498	16.9213	0.00139459												RP11-138A9.1	-0.391767	11.3779	0.0138805		FAM46A	0.620902	19.4841	0.000207755
ST14	0.216274	19.68	0.000308971		PLCL2	-0.309789	9.12137	0.0448499												NDEL1	-0.392119	9.38294	0.0347073		ARHGAP32	0.617828	49.1774	1.53499e-10
AMOTL2	0.216232	25.5163	1.98223e-05		IFITM2	-0.310736	39.5597	3.24134e-08												LYSMD2	-0.392368	11.5812	0.0126487		MYH14	0.617637	45.261	1.00872e-09
MXD1	0.216066	12.5791	0.00809016		PDAP1	-0.31079	9.18296	0.0436776												XPO6	-0.392714	10.7941	0.0181748		ARL8B	0.617621	23.8014	2.77069e-05
XIST	0.216004	15.1614	0.00251404		SMC4	-0.311558	11.5239	0.0157969												RP11-758H9.2	-0.393315	13.2624	0.00577608		KMT2A	0.61624	41.013	7.93472e-09
PIGR	0.215671	13.7006	0.00490587		TNFRSF10B	-0.311683	10.5245	0.0245816												AC016629.8	-0.393359	21.2881	0.00013757		S100A6	0.616203	30.8519	1.00278e-06
CIITA	0.215547	13.6175	0.00508423		MAX	-0.311823	9.10934	0.0450652												WBP2	-0.394046	9.68637	0.0302033		RRAGC	0.614876	26.7525	6.97358e-06
KIAA1191	0.215284	15.6852	0.00197165		GAB1	-0.311828	16.1521	0.00196597												VPS9D1	-0.39417	9.09713	0.0394081		GIPC1	0.613623	51.2686	5.61929e-11
FAM3C	0.215156	17.4285	0.000873634		BCL2A1	-0.311952	26.4678	1.65827e-05												RP11-473I1.9	-0.39426	9.0504	0.0401861		SPTAN1	0.611961	34.1672	2.06042e-07
LY6E	0.215101	8.5322	0.0471371		TXNIP	-0.312731	12.163	0.0118819												RNF13	-0.394705	14.4754	0.0032975		TANC2	0.61188	34.1931	2.03867e-07
CDKN2AIP	0.21498	12.1224	0.00982322		CDIPT	-0.313369	10.0677	0.0301039												MKRN1	-0.394999	10.7611	0.018397		MFSD4A	0.611172	47.074	4.28166e-10
ZNF664	0.214726	19.341	0.000360361		HVCN1	-0.315778	13.3579	0.0071297												TET2	-0.395483	9.00238	0.041025		ARHGAP21	0.608982	51.2095	5.75119e-11
TTC22	0.214217	18.8554	0.000454696		KIAA0513	-0.31578	10.8999	0.0208565												GAK	-0.395648	10.2029	0.0238167		RP11-561B11.2	0.607376	25.1853	1.44842e-05
HES1	0.21338	13.2284	0.00604644		TRIOBP	-0.316029	11.1591	0.0183954												ADRBK1	-0.396108	14.2053	0.00373434		ARL4A	0.607109	22.1565	6.04464e-05
AVPI1	0.212511	16.6132	0.0012779		GNB2	-0.316309	9.58203	0.0368931												HNRNPUL1	-0.396384	14.4906	0.00327446		GLUD1	0.6067	36.8195	5.88557e-08
RARS	0.212216	14.1438	0.00399128		CCNI	-0.316471	9.20487	0.043236												BCL2L2-PABPN1	-0.396796	12.3552	0.00890888		HES1	0.606338	52.1139	3.71383e-11
RP11-54H7.4	0.212199	9.58317	0.0302754		CCM2	-0.317185	9.29638	0.0421159												MED15	-0.397084	11.1127	0.0156895		SUMO2	0.606196	27.3063	5.37118e-06
SLC15A2	0.210901	16.2908	0.00149307		SDHB	-0.31744	8.88007	0.0494996												DEK	-0.397264	8.86239	0.0432846		CRCT1	0.604904	46.716	5.08674e-10
RNF223	0.210276	11.8494	0.0111677		ZBP1	-0.318387	9.99845	0.0310919												ABTB1	-0.397521	11.3286	0.0141732		C2orf54	0.60455	68.3897	1.40563e-14
EIF5B	0.210006	9.21621	0.034392		IL1B	-0.318735	11.0785	0.019107												PAFAH1B1	-0.397831	9.47801	0.0331957		SPPL2A	0.604426	29.4895	1.91215e-06
IGLC3	0.209545	17.5742	0.000819012		EFHD2	-0.318937	14.1725	0.00489924												TMEM185B	-0.397947	12.7517	0.00738473		XXbac-BPG118E17.6	0.6037	45.4049	9.42795e-10
TMEM159	0.209498	16.7992	0.00117197		RRM2B	-0.321335	10.6756	0.0230854												CHKA	-0.398308	12.2388	0.00940366		SH3D19	0.603017	56.1034	5.44025e-12
ALDH1A1	0.209382	12.2353	0.00932868		ARHGDIB	-0.322302	13.2931	0.00731918												SLC7A5	-0.399207	12.393	0.00875511		LRRC8A	0.602441	32.2824	5.07373e-07
MYH14	0.209083	15.7104	0.0019488		BCL6	-0.322828	9.7455	0.0346696												CAMKK1	-0.399526	14.5221	0.00324444		PLEC	0.602387	28.5244	3.01065e-06
THBS1	0.20905	12.4648	0.00850179		MAP3K11	-0.3234	9.26744	0.0425508												VMP1	-0.399824	11.1326	0.0155482		CCL20	0.602047	9.54242	0.0170717
PDZD2	0.207843	9.412	0.0325431		CTA-384D8.34	-0.323742	15.2008	0.00304791												UBXN1	-0.399825	10.3788	0.0219078		TRIB2	0.600506	43.1919	2.76813e-09
NDFIP2	0.206939	22.2619	9.17158e-05		RNF31	-0.324109	15.7653	0.00233896												KIAA1551	-0.399911	15.5899	0.00201389		CIITA	0.600027	51.7975	4.33237e-11
ATP5G3	0.206095	10.5946	0.019333		SECTM1	-0.324172	9.73756	0.0347523												RP5-1021I20.4	-0.400995	15.4664	0.0021397		HIST1H2BG	0.59939	49.7749	1.15212e-10
P2RX5-TAX1BP3	0.205916	9.03111	0.0376511		RP11-274B21.14	-0.324355	17.7925	0.000932129												ATP6V1B2	-0.401927	17.2505	0.000926945		TGM2	0.599078	19.3765	0.000218231
CASP7	0.205692	23.2406	5.80377e-05		PPP1R12B	-0.325	12.2757	0.0113241												KLHL15	-0.402186	25.3103	2.04621e-05		RPS3	0.598765	20.6942	0.000119026
SDC4	0.205583	14.3868	0.00358665		WIPI2	-0.325807	11.5312	0.015772												ZEB2	-0.402311	11.6031	0.0125446		CLTB	0.598086	29.8902	1.59472e-06
KCNK1	0.205208	20.3876	0.000222961		JAK1	-0.32609	9.63352	0.0361464												FAM168B	-0.402547	9.84165	0.0279691		TRIM29	0.598016	48.8382	1.80123e-10
FUT6	0.204539	9.08659	0.0366811		SENP3-EIF4A1	-0.326263	9.79038	0.0339986												GLIPR2	-0.403268	10.0694	0.0252118		RP11-295K3.1	0.597204	34.3532	1.88538e-07
COX5A	0.204438	14.2124	0.00386868		CAMK2G	-0.327371	9.20868	0.043224												UBE2Z	-0.403435	9.14391	0.0385903		LNX1	0.596642	56.1554	5.3263e-12
TRIM29	0.202408	15.3265	0.00232574		FCGR2A	-0.328114	21.6596	0.000152534												ARPC4	-0.40368	10.7895	0.0181903		CD2AP	0.596552	37.5834	4.07005e-08
EIF3E	0.200637	15.3769	0.00227324		SAFB2	-0.331333	11.3469	0.0170409												ATG16L2	-0.405269	8.90993	0.042618		ST13	0.595897	27.1597	5.75284e-06
CCT6A	0.200615	11.8199	0.0113135		RN7SL473P	-0.331633	12.7874	0.00914509												NBPF20	-0.405445	13.1098	0.00620552		TMC5	0.595318	46.0932	6.84877e-10
IGHG3	0.199941	12.4014	0.00874998		ATXN7	-0.332051	8.98468	0.0474413												RBM7	-0.405532	18.2995	0.0005704		RFK	0.595037	42.507	3.85704e-09
MXRA7	0.1999	8.8561	0.0408104		PDS5B	-0.332106	9.16169	0.0440694												MSL1	-0.406077	9.38539	0.0347073		CAPRIN1	0.593766	24.7356	1.79735e-05
RCN2	0.199412	20.3134	0.000230872		FMNL1	-0.332582	9.88955	0.0326927												CD300A	-0.406276	9.38695	0.0347073		RPL35A	0.591502	27.2416	5.54242e-06
OIP5-AS1	0.198854	8.47976	0.0481872		PPP1R9B	-0.33324	12.109	0.0121857												GOLGA2	-0.406793	16.1748	0.00153254		EIF5B	0.591458	45.3438	9.70738e-10
RP11-701P16.4	0.198677	8.51746	0.0473649		PPT1	-0.333564	9.64456	0.0359641												MR1	-0.407126	10.5873	0.0198842		HIST1H2AC	0.591452	22.0805	6.24877e-05
RASAL2	0.198565	10.3226	0.0217498		LSMEM1	-0.334552	11.8706	0.0136157												ALPK1	-0.407648	8.94437	0.0421416		RP11-419I17.1	0.591308	22.0471	6.34809e-05
SERINC2	0.197495	14.637	0.00320699		ITGA4	-0.335508	22.826	8.96462e-05												SIGLEC10	-0.407733	8.55124	0.0498855		GOLPH3	0.590863	22.2017	5.90876e-05
CXXC5	0.197315	13.4736	0.00538019		STK24	-0.335828	10.6381	0.0233865												ZYX	-0.408515	10.3184	0.0224943		UHMK1	0.589503	33.954	2.27733e-07
IRF8	0.197261	16.005	0.0017065		RP11-810P12.7	-0.336007	11.4404	0.0164471												PURB	-0.408798	9.02898	0.0405457		DNAJC10	0.588708	27.0144	6.15158e-06
GRB7	0.196991	22.6091	7.76678e-05		YPEL5	-0.336097	10.0921	0.0297889												SREK1	-0.409325	14.3867	0.00343085		XXbac-BPG252P9.10	0.587172	40.1542	1.19389e-08
ICMT	0.196179	23.9115	4.22324e-05		CDC123	-0.336539	9.70569	0.0351896												LMBRD1	-0.410182	18.2459	0.000585883		NDUFS1	0.587164	26.4354	8.05779e-06
MAP3K4	0.19502	23.9841	4.08606e-05		PPP1CA	-0.33723	10.925	0.0205973												PRELID1	-0.410388	10.0722	0.0251929		MET	0.583713	59.3736	1.11388e-12
MET	0.19436	18.881	0.000449186		RN7SL336P	-0.337429	20.433	0.000270809												RP11-332M2.1	-0.410402	12.9096	0.00686559		SERINC2	0.583157	54.7576	1.03784e-11
AES	0.193582	13.6426	0.00502968		SRRM1	-0.337666	13.9899	0.0053222												NOP10	-0.410559	11.8169	0.0114434		FEM1B	0.579455	36.4389	7.03755e-08
SERPINB13	0.193283	12.3478	0.00895599		DENND3	-0.337785	9.86167	0.0329959												VCP	-0.410604	10.652	0.0193558		ANP32B	0.578967	33.1057	3.44836e-07
RASEF	0.193192	9.93005	0.0259592		YPEL1	-0.33811	35.4509	2.29912e-07												PRMT2	-0.41081	16.6379	0.00123187		HDLBP	0.578352	17.8	0.000450681
PLEKHA1	0.192983	13.5165	0.00528557		SH2B3	-0.338189	11.674	0.0148243												CSK	-0.411593	14.6538	0.00307509		H2AFJ	0.577327	42.429	3.99937e-09
LUZP1	0.191837	10.5207	0.0199317		MYO9B	-0.338302	9.16839	0.0439477												BZW1	-0.411936	10.1301	0.0245263		TUBB6	0.577144	46.0701	6.9161e-10
PLS1	0.191766	18.2193	0.000606376		ZNF652	-0.338917	11.7947	0.0140979												TMEM71	-0.412539	9.60707	0.0312817		RP4-541C22.8	0.576955	38.5265	2.59011e-08
MFSD6	0.19121	12.5582	0.00816868		AD000864.6	-0.339136	11.2803	0.0175035												MOAP1	-0.412663	9.35194	0.0350948		CYR61	0.575348	49.6503	1.22493e-10
RDX	0.190945	15.4487	0.00221191		LILRA1	-0.339363	11.5268	0.015791												ZNF207	-0.413386	10.1527	0.0243029		LYZ	0.575201	19.247	0.000232529
PSMD1	0.190735	9.20134	0.034654		ARHGEF1	-0.339745	11.4602	0.0162925												SORL1	-0.413433	11.2715	0.0145497		HSBP1	0.575091	27.9364	3.98446e-06
LYPLA2	0.189471	8.83998	0.0410865		CTB-114C7.4	-0.339963	12.7614	0.00924866												CCNK	-0.413819	11.6821	0.0121396		LYPLA1	0.57389	26.5726	7.54095e-06
CXADR	0.188589	17.528	0.000837665		NUDT3	-0.340011	9.94397	0.0319529												PIM2	-0.414023	10.9302	0.0171112		CCL3L3	0.573874	8.26141	0.0279966
DOCK9	0.18656	13.113	0.00637299		ERV3-1	-0.340294	12.1966	0.0116984												FBXO33	-0.41419	14.3538	0.00348758		ACADM	0.57379	58.6841	1.53764e-12
ESRP1	0.186471	16.4165	0.00140737		TRIM56	-0.340296	9.01074	0.0469182												BCL7B	-0.414394	19.0584	0.000399199		PCDH1	0.572317	39.1329	1.945e-08
ITFG1	0.186098	14.2296	0.00384565		FBXL20	-0.340472	14.7357	0.00380921												PPP1R12A	-0.41456	9.49173	0.0329832		FLT1	0.571385	25.6446	1.1653e-05
YAP1	0.185973	17.4764	0.000857502		MAVS	-0.341525	14.4073	0.00444498												SEC24A	-0.414877	10.0203	0.0258337		LINC00506	0.571128	46.6662	5.20699e-10
CD2AP	0.185843	8.53279	0.0471371		RP11-134P9.3	-0.341911	18.6793	0.000617921												SUPT4H1	-0.41506	12.2632	0.00929019		RNF223	0.571043	40.9669	8.08175e-09
ZNRF1	0.185699	19.4705	0.00034007		PDPK1	-0.342504	10.9321	0.0205641												UBASH3B	-0.415189	9.62975	0.030994		MTDH	0.570878	22.336	5.55402e-05
DST	0.185023	11.3702	0.0139386		RBKS	-0.342511	13.8949	0.00553369												MAP4K4	-0.415358	11.8099	0.0114764		SERPINB3	0.570263	10.2288	0.012495
PAX9	0.184164	21.0006	0.000168999		NBEAL2	-0.343406	9.23793	0.0428095												PUM2	-0.415691	9.44713	0.0337097		YWHAQ	0.569405	29.8258	1.64097e-06
SEL1L3	0.183074	18.1458	0.000628077		CNOT2	-0.343481	13.7089	0.00603127												SECISBP2	-0.415764	11.5427	0.0129023		CHP1	0.568842	19.6796	0.000190938
TMSB4X	0.182293	9.33642	0.0335913		RP11-25K21.6	-0.344515	10.1713	0.0288268												MIER1	-0.415784	10.3508	0.0222246		PDE4DIP	0.568246	36.0762	8.36529e-08
DAAM1	0.181781	12.5869	0.00806914		RIF1	-0.345072	10.1923	0.0285575												SYF2	-0.417996	11.77	0.011652		CD74	0.56783	16.5013	0.000816149
API5	0.180772	14.7756	0.00300768		PACS1	-0.345316	9.68353	0.0354457												RNASEK-C17orf49	-0.418278	12.0223	0.0104166		EIF4A2	0.567421	20.8316	0.000111522
IL18	0.179679	13.3808	0.00563444		TRA2B	-0.345461	11.3276	0.0171454												ATP1A1	-0.418365	9.6167	0.0311686		BAIAP2L1	0.567226	42.9485	3.11174e-09
NSA2	0.179655	17.249	0.000949124		GPBP1	-0.345647	9.04787	0.0461529												EPSTI1	-0.41882	8.91924	0.0425188		CLIP1	0.566537	17.5758	0.000503677
HIST1H1E	0.179622	12.6359	0.00787249		SP100	-0.345971	11.8867	0.0135152												SVIL	-0.418886	8.84201	0.0436605		KIF13B	0.566363	29.6231	1.80524e-06
DHRS3	0.178041	18.4357	0.000548196		MT-RNR2	-0.34677	45.579	1.916e-09												SELPLG	-0.419105	14.4199	0.00338165		SERBP1	0.565902	17.4357	0.000533446
ZNF706	0.178006	14.751	0.00304111		PRKD2	-0.348278	14.0136	0.00526339												RP11-875O11.4	-0.420458	13.4807	0.00522867		RASAL2	0.565642	42.7276	3.47102e-09
SMC5	0.17664	11.0381	0.016161		RP11-977B10.2	-0.349247	27.6631	9.40457e-06												UBR2	-0.420489	11.5027	0.0131485		MTAP	0.5648	31.9554	5.95114e-07
CCDC91	0.176345	9.3166	0.0339188		KAT6A	-0.349504	9.48816	0.0386102												CTBS	-0.42056	10.761	0.018397		MIR147B	0.564779	16.7942	0.000711685
CSMD2	0.176022	12.8148	0.00727299		CNTNAP3	-0.350092	18.7889	0.000587162												TINF2	-0.421415	12.3301	0.00901128		DNAJA4	0.563206	27.7662	4.31889e-06
SMAGP	0.175984	10.7167	0.0182842		ITPKB	-0.350349	16.2378	0.00188426												AKAP9	-0.422032	9.2827	0.0362103		RPL24	0.562899	23.984	2.54631e-05
B3GNT7	0.17543	11.4968	0.0131648		PFKFB4	-0.350376	11.41	0.0166603												PLEC	-0.422346	10.9845	0.0167006		SLCO4A1	0.562707	41.8045	5.44496e-09
INSR	0.174561	15.4933	0.00216671		EEF1D	-0.350567	10.4076	0.0257546												IGF1R	-0.422708	10.383	0.0218753		PLEKHA1	0.562175	48.9501	1.70869e-10
MLPH	0.174453	17.2398	0.0009513		SCLT1	-0.350669	8.99781	0.0471429												RAB22A	-0.422952	15.2241	0.00238503		CNKSR3	0.562043	26.7057	7.1234e-06
DDX24	0.173961	9.69003	0.0290152		SCO2	-0.350792	9.72517	0.0349197												IRF9	-0.423404	13.4217	0.00536906		CNDP2	0.561925	24.5997	1.91133e-05
TRAPPC6B	0.173847	14.5238	0.00338065		VCPIP1	-0.351582	10.6096	0.0237245												SHKBP1	-0.424406	11.6362	0.0123896		RPL35	0.561786	37.5569	4.11151e-08
AGRN	0.17346	12.868	0.00711958		NFE2	-0.351622	9.43544	0.0395501												DDX18	-0.42468	11.1257	0.0155934		CCNC	0.561531	51.7496	4.42901e-11
DUOXA2	0.173309	10.7344	0.0181709		AC114271.2	-0.352584	19.3431	0.000454827												SUPT5H	-0.425619	12.3983	0.00873808		CXADR	0.561392	37.2963	4.63689e-08
ALDH3A1	0.173043	12.0997	0.00992895		DIS3	-0.352771	10.538	0.0244796												MAPRE1	-0.426388	10.617	0.0196305		HMOX1	0.560551	22.0857	6.23679e-05
CCR5	0.172773	14.6807	0.00314493		SLC25A37	-0.353485	20.7454	0.000234171												SERPING1	-0.426726	10.6626	0.01926		DUOXA2	0.560416	28.9138	2.50566e-06
LY6K	0.17129	12.074	0.0100445		SREK1	-0.354041	14.1118	0.00503225												RBM25	-0.427757	9.5792	0.0317174		KLK7	0.559973	11.5474	0.00692866
PARD3	0.171086	10.2109	0.0229088		KCNQ1OT1	-0.354314	10.2805	0.0274454												SMEK1	-0.428219	12.9172	0.00684444		CTA-228A9.4	0.559828	15.9934	0.00100481
NKIRAS1	0.170635	9.05215	0.0372597		TOPBP1	-0.355056	16.2392	0.00188426												RP11-34P13.7	-0.42884	20.4132	0.000207594		MYO1B	0.558741	43.0981	2.89343e-09
WBSCR16	0.170425	12.8158	0.00727299		PTP4A2	-0.355104	10.0671	0.0301039												CIB1	-0.429522	13.8904	0.00433787		RRBP1	0.558508	20.7933	0.000113438
RAN	0.170321	10.4291	0.0207746		GGNBP2	-0.355417	9.58807	0.0368067												PSMB3	-0.429814	14.2242	0.00370085		MPP5	0.558424	49.4848	1.32981e-10
SCNN1A	0.16929	9.692	0.0290063		ZFP36L1	-0.355456	18.0575	0.000820353												H3F3C	-0.429976	17.8581	0.000707101		CD69	0.557944	9.72745	0.0157384
ALDH3A2	0.169248	8.54552	0.0468758		PLXDC2	-0.355579	9.00975	0.0469182												SERINC1	-0.430067	13.7538	0.00461276		LLNLF-96A1.1	0.557866	30.0871	1.44582e-06
SEPT11	0.169119	11.6118	0.0124631		PPIA	-0.356137	16.3071	0.00183213												NEU1	-0.430709	11.3169	0.0142463		SMEK1	0.557026	17.3289	0.000560278
NAPEPLD	0.168691	12.3478	0.00895599		CALCOCO2	-0.35682	9.0661	0.0458238												TSC22D2	-0.431491	12.3037	0.00912418		RPS27	0.556789	19.4747	0.000208644
GIPC1	0.168603	13.6314	0.0050555		RP11-398A8.3	-0.356959	13.9249	0.00546974												NR1D2	-0.431521	11.9397	0.0108005		IL36G	0.555601	23.087	3.89227e-05
SCAMP1	0.167816	13.3567	0.00569778		ATP6V1B2	-0.356961	11.6237	0.0151217												LILRB2	-0.431523	11.3782	0.0138805		PARD3	0.553082	44.1108	1.76365e-09
RP11-539L10.5	0.167549	8.56243	0.0464895		IFI44L	-0.357362	11.1625	0.0183826												HNRNPM	-0.432207	11.6115	0.012521		GRB7	0.55281	55.8905	6.01483e-12
TMEM40	0.166607	19.0186	0.000420448		ZFP91	-0.357426	11.1867	0.0182249												SRRM1	-0.432271	15.1311	0.00248266		ZNF217	0.552563	18.6834	0.000298568
RP11-727A23.10	0.165591	12.9784	0.00677669		CDKN1B	-0.357595	11.3792	0.0168426												RIPK1	-0.432507	14.6794	0.0030469		FLG	0.552387	38.935	2.13852e-08
RFK	0.164594	8.79665	0.0418778		PRRC2C	-0.357601	10.4996	0.0248627												SQSTM1	-0.432686	21.2478	0.000139821		TMEM165	0.552207	21.5677	7.94214e-05
DBNDD2	0.164198	15.8067	0.00186678		LY75-CD302	-0.358316	12.0546	0.0125005												GNG5	-0.433071	11.7673	0.0116588		DDI2	0.551597	23.5299	3.16861e-05
STS	0.162934	14.2287	0.00384565		GLUL	-0.358335	22.089	0.000126115												PPP1R15A	-0.433882	34.4612	2.63541e-07		IL1A	0.551242	12.4756	0.00482156
CAPN5	0.161852	14.1842	0.00392028		FAM53C	-0.359164	10.0706	0.0301039												AC011558.5	-0.43394	17.7789	0.000732494		LY6K	0.550326	44.2023	1.68944e-09
FLG	0.161823	18.7665	0.0004713		SNX27	-0.359194	8.89093	0.0492912												TXNDC11	-0.434787	17.4528	0.000846539		MDM2	0.550321	17.0197	0.000640688
IGF1	0.161635	11.7522	0.0116734		MAP7D1	-0.359326	9.66175	0.0357654												ASPRV1	-0.434915	14.599	0.00314844		RAB9A	0.549268	47.2213	3.98823e-10
TUBB6	0.160961	9.65607	0.0294681		SET	-0.360204	13.6044	0.00633155												TCF7L2	-0.43508	16.7405	0.00117047		SPATS2L	0.548905	40.0424	1.26213e-08
GULP1	0.160793	9.55052	0.0306602		PPP4C	-0.360302	11.2671	0.017583												TRIM38	-0.435195	9.49113	0.0329832		RDX	0.548672	50.8076	6.99324e-11
COBLL1	0.160447	14.4284	0.00352647		POLB	-0.360831	12.5384	0.0101533												TMEM127	-0.435326	12.6302	0.00780567		LUZP1	0.548627	24.1224	2.39481e-05
CCND1	0.159831	16.2616	0.00151471		RN7SL600P	-0.361169	15.2969	0.00292925												ARHGEF2	-0.435337	10.6363	0.0194827		YWHAG	0.548168	26.2268	8.88742e-06
NIPAL3	0.159714	10.657	0.0187995		VMP1	-0.361886	16.7822	0.00148458												APOL2	-0.435514	13.1628	0.00606179		SMC4	0.547924	20.357	0.00013859
PLEKHA5	0.158974	9.61689	0.0299004		CFL1	-0.36209	15.8586	0.00223743												PLXDC2	-0.436608	11.8234	0.0114141		CCDC50	0.547781	49.8901	1.09367e-10
SLC22A23	0.158147	15.9942	0.0017145		CCNY	-0.363902	9.83341	0.0334737												MARCH6	-0.436946	11.9825	0.0106128		ZNF426	0.546753	25.4877	1.25454e-05
KIAA1217	0.157698	8.79296	0.0419402		MORF4L1	-0.364864	10.3102	0.0270379												EIF4G2	-0.437262	10.1222	0.0246128		BAG3	0.545711	27.2994	5.3849e-06
RAB9A	0.156033	11.3581	0.014008		ADRBK1	-0.364983	11.6703	0.0148243												RASSF3	-0.43734	11.6218	0.0124738		EIF3F	0.54569	35.6483	1.02841e-07
ATMIN	0.155388	11.6617	0.0121591		C14orf159	-0.365346	12.2334	0.0115262												RBM5	-0.437758	11.7906	0.0115651		RP3-394A18.1	0.545621	18.9186	0.000272521
FMN1	0.15513	17.7076	0.000771242		NMI	-0.365442	10.6722	0.0230854												ABCG1	-0.437931	13.5009	0.00518823		CAND1	0.545033	40.4115	1.05733e-08
AC005301.9	0.154693	11.7742	0.0115692		RHOQ	-0.365524	10.6663	0.0231309												DHX36	-0.438107	13.4295	0.00535184		CH17-264L24.1	0.544899	17.8481	0.000440511
HIST1H4H	0.154644	10.3287	0.0216916		CLIC1	-0.365875	11.9962	0.012852												ZRANB1	-0.438694	17.1535	0.000966724		GOLM1	0.544491	30.2508	1.34128e-06
ERP29	0.154639	9.27769	0.0341821		PPP1R15B	-0.365916	10.1138	0.0295596												PHF20	-0.438802	9.67103	0.0304184		CYFIP1	0.544091	36.5325	6.72735e-08
PABPC4	0.154316	9.76867	0.0279305		MAML3	-0.366511	13.9498	0.00542899												REC8	-0.43916	11.4468	0.0134563		HUWE1	0.542803	19.2201	0.000235679
HAS2	0.154305	10.896	0.0171243		NEDD8	-0.367158	10.7069	0.0227988												ACIN1	-0.439483	10.6783	0.0191136		RHOB	0.541278	14.1435	0.00233121
CLDN23	0.154255	14.596	0.00326838		ST3GAL1	-0.367473	9.29286	0.042158												BTBD19	-0.439856	13.5273	0.00512412		STK17B	0.540292	23.6788	2.93762e-05
COX6C	0.154168	18.846	0.000454752		MDM2	-0.368285	11.4258	0.0165576												PDXK	-0.440138	9.55771	0.0320197		RPS27L	0.539942	26.6854	7.16981e-06
AMMECR1L	0.154053	14.7391	0.00305472		RMND5A	-0.368417	12.4147	0.0106307												AC068491.1	-0.440528	15.0202	0.00260617		DYNC1H1	0.539772	18.5948	0.000310966
WWC1	0.153834	15.4338	0.00222509		RALY	-0.369413	12.1057	0.0121928												BATF	-0.44062	12.3796	0.00880967		ZNF264	0.539501	26.2418	8.83602e-06
DDIT4L	0.153496	16.5001	0.00135085		WIPF1	-0.369555	14.1705	0.00489924												TMEM259	-0.441143	15.5001	0.00210931		CXXC5	0.539457	39.2791	1.81062e-08
UBP1	0.153394	19.9981	0.000266306		CARS2	-0.370963	17.329	0.00114373												SH3D21	-0.44116	11.8069	0.0114847		PLS1	0.539449	50.481	8.18483e-11
PA2G4	0.15336	12.2603	0.00921122		TACC3	-0.37172	10.5103	0.0247449												NCOA4	-0.441315	9.3331	0.0354062		LONP2	0.539337	30.9164	9.71941e-07
SMIM5	0.153171	10.7519	0.0180327		GSK3B	-0.372103	10.7227	0.0226297												MLF2	-0.441359	14.1203	0.00389463		ITCH	0.539159	18.3724	0.000344406
ATP8B1	0.153022	8.85704	0.0408104		FAM49A	-0.372487	9.74942	0.0346294												ARPC2	-0.441526	17.2826	0.000915		PDZD2	0.538819	34.0291	2.20299e-07
VCAN	0.15301	8.51933	0.0473402		KHDRBS1	-0.372572	12.308	0.0111717												TFIP11	-0.441808	15.8629	0.00177237		MYL12B	0.536326	24.6302	1.88466e-05
TRNAU1AP	0.150944	12.6756	0.00775527		BEST1	-0.372848	14.0643	0.00514579												RNF11	-0.441938	13.4824	0.00522867		SECISBP2L	0.536126	17.5142	0.000517433
MARVELD2	0.150932	11.7027	0.011945		DOCK5	-0.372892	12.9071	0.00865833												MORF4L2	-0.442033	11.1365	0.0155287		DDR1	0.53601	34.4599	1.79704e-07
DYNC1I2	0.150129	12.1632	0.00963186		USP15	-0.373656	18.8092	0.000582123												EDEM1	-0.442233	11.1095	0.0157033		RPS10-NUDT3	0.535997	20.3969	0.000136025
POLR2K	0.149774	13.0073	0.00669956		RPS9	-0.373885	15.251	0.0029917												TMEM30A	-0.442629	13.2369	0.00584969		ZFAND6	0.535989	18.0645	0.000396815
LYPD2	0.149641	16.4023	0.0014165		CYLD	-0.373901	10.7593	0.0222339												OSER1	-0.443384	11.7817	0.0115993		ANKLE2	0.534662	17.1462	0.000605006
FAM108C1	0.149478	12.9625	0.006829		ACTN4	-0.374196	11.1045	0.0189036												TLN1	-0.443779	14.736	0.00296658		ARAP2	0.53327	17.2658	0.000575638
HEG1	0.149011	11.7552	0.0116712		CYTH1	-0.374361	10.6872	0.0229695												ACVR1B	-0.444116	13.454	0.00529305		RP11-1035H13.3	0.532652	25.0552	1.5424e-05
TIMP3	0.14876	12.1656	0.00962646		DEF6	-0.374746	11.8499	0.0137519												SZRD1	-0.444673	13.972	0.00416639		GNA15	0.532573	20.2326	0.000147058
H2AFJ	0.148185	8.44413	0.0490422		TRIM22	-0.37511	10.7959	0.021894												MAN2A2	-0.444965	10.5894	0.019877		SPINT2	0.532567	21.9676	6.58553e-05
TIMMDC1	0.147814	17.4769	0.000857502		MXD3	-0.375209	12.2283	0.0115437												FCGRT	-0.445811	12.6939	0.00759464		CAPS	0.53232	21.3323	8.89509e-05
C2orf54	0.147804	15.6205	0.00203685		CHD8	-0.375491	8.85427	0.0499879												ACTR2	-0.445921	12.3011	0.00912833		BACE2	0.531875	49.1425	1.55917e-10
EPRS	0.147417	17.3547	0.000904276		PLIN4	-0.375999	10.5752	0.0240676												RAB35	-0.446231	13.5359	0.00511678		UBE3A	0.53149	25.1028	1.50614e-05
CTSL	0.146889	10.5232	0.0199294		F11R	-0.376485	9.65918	0.0357725												VPS26A	-0.446313	11.0322	0.0163176		RAP2B	0.531208	29.9784	1.52736e-06
MALL	0.146649	9.41255	0.0325431		RP4-671O14.6	-0.377181	12.4535	0.0104779												ACTN4	-0.447728	13.9738	0.00416639		FAM108C1	0.530701	49.254	1.48269e-10
ALG11	0.146271	9.14506	0.035603		RABGAP1L	-0.377889	16.5664	0.00162011												ADIPOR1	-0.448228	12.6218	0.00781865		NIPAL3	0.528019	40.3117	1.10893e-08
ACADM	0.145986	13.3811	0.00563444		RNF216	-0.378475	16.3766	0.00177532												CLIC4	-0.448745	10.3208	0.0224943		CDC27	0.527789	14.0598	0.00233355
RCC2	0.14558	13.6475	0.0050208		RBCK1	-0.378558	13.2681	0.00737666												DOT1L	-0.448755	14.8749	0.00278661		TMEM40	0.527583	46.525	5.56167e-10
DNAJB4	0.145477	13.0165	0.00667769		NFYA	-0.378562	12.5582	0.0100852												IST1	-0.449103	11.961	0.0106988		GDF15	0.52707	23.9921	2.53863e-05
TOMM70	0.145258	14.0759	0.00412705		YPEL3	-0.378818	12.044	0.012557												GLRX	-0.449937	10.1617	0.0242033		AMOTL2	0.526985	51.469	5.08587e-11
PAICS	0.145116	8.71187	0.0433985		FUS	-0.379044	11.8398	0.0138101												CTSS	-0.450016	20.4404	0.000205606		ZBTB43	0.526612	19.5915	0.000198022
ZNF57	0.144578	12.9901	0.00675054		MPPE1	-0.379166	10.8517	0.0213363												MLKL	-0.450063	9.53219	0.03242		RP11-864I4.1	0.526245	24.9601	1.61292e-05
VGLL4	0.144505	11.195	0.0151015		TBC1D1	-0.379511	10.8043	0.0218179												ZEB1	-0.450455	9.84052	0.0279691		AVPI1	0.525543	49.4586	1.34174e-10
OR14J1	0.143712	10.5899	0.0193582		GLG1	-0.379672	12.5516	0.0101078												KIAA0226L	-0.451141	13.4913	0.00520956		SERPINB13	0.524972	28.8565	2.57237e-06
C12orf76	0.143712	10.5898	0.0193582		ETV7	-0.380315	21.7812	0.00014557												KDM4B	-0.451206	11.3633	0.0139543		C11orf58	0.524633	21.8939	6.82163e-05
C11orf31	0.143201	11.9701	0.0105587		PIK3CD	-0.380418	10.6887	0.0229695												SPEN	-0.451279	13.1262	0.00616341		GRN	0.524107	17.2496	0.000576979
STX18	0.142811	13.5087	0.00529794		TCF25	-0.380465	12.9705	0.00846018												RPS6KA1	-0.451874	13.9196	0.00427527		SEC31A	0.524088	18.3462	0.000348291
NCR1	0.142683	14.0384	0.004199		RICTOR	-0.380473	9.69702	0.035322												PER3	-0.45248	21.6852	0.000114217		AFF4	0.523607	15.7933	0.00110122
ZNF382	0.142157	18.4598	0.000542574		MSN	-0.38052	16.2961	0.0018396												RP11-34P13.8	-0.452633	29.3694	2.89215e-06		MYO1C	0.523542	31.5156	7.34367e-07
SH3D19	0.142157	18.4598	0.000542574		FCGR3B	-0.381679	34.4409	3.65218e-07												RP11-356I2.4	-0.452652	30.7903	1.45799e-06		VPS4B	0.523479	18.4059	0.00033946
GRAMD3	0.141862	14.241	0.00383076		MT-ND1	-0.38179	10.1465	0.0291344												GADD45G	-0.452884	11.1461	0.0154619		TCP11L2	0.522119	20.54	0.000127737
FLNB	0.14154	15.6846	0.00197165		HAL	-0.381864	10.4311	0.0255344												TGIF2	-0.453263	19.016	0.000406983		OXR1	0.522056	26.9808	6.24702e-06
RGS1	0.141184	9.39113	0.0328233		CCR3	-0.38271	19.5449	0.000415321												NUCB1	-0.453505	11.8678	0.0111753		FAM83A	0.521895	35.0082	1.38641e-07
LYNX1-SLURP2	0.140445	17.4628	0.000861778		TAP2	-0.383691	15.4654	0.00270535												STK4	-0.454476	14.9052	0.00275274		NPC1	0.520921	34.4427	1.8105e-07
SLURP2	0.140445	17.4628	0.000861778		ANKLE2	-0.383776	12.2046	0.0116624												NUFIP2	-0.455323	11.4743	0.013305		ZNF664	0.520681	36.0556	8.42847e-08
YES1	0.140129	11.8508	0.0111675		IDI1	-0.38443	11.9276	0.0132535												ORAI2	-0.45534	11.4747	0.013305		VPS13C	0.520516	17.1309	0.00060812
CBLB	0.139817	9.24542	0.0341821		SRSF3	-0.384723	11.1752	0.0182768												TCF25	-0.456106	13.8653	0.0043736		RPLP2	0.520461	23.1902	3.71385e-05
NRIP1	0.139528	8.79205	0.0419402		ZZEF1	-0.385294	9.15924	0.0440888												TRIM69	-0.457206	19.7703	0.000281911		EIF4H	0.520106	15.5611	0.00122533
KLF9	0.139337	8.91072	0.0397734		CFLAR	-0.385737	21.1964	0.000190182												PHF1	-0.457207	16.2383	0.00148926		HSPD1	0.519502	7.62792	0.0377536
MAP4K5	0.139039	10.7208	0.0182794		RP11-884K10.5	-0.385807	10.6396	0.0233865												PRPF40A	-0.457332	12.2308	0.00943536		TCP1	0.519112	21.3672	8.77025e-05
GRHL1	0.138979	11.4151	0.0136428		AP1G1	-0.38606	11.3806	0.0168426												PPTC7	-0.457366	11.4893	0.0132209		FAM84B	0.518687	16.3936	0.000839617
VRK1	0.138074	8.48568	0.0481028		KMT2D	-0.386635	14.4271	0.00440503												SNX18	-0.457621	10.8669	0.0175596		NLRP3	0.517795	8.79759	0.0219796
SPATA5L1	0.137886	9.32414	0.0337982		NAGK	-0.386739	11.7394	0.0144194												TPT1	-0.45792	42.4558	5.76025e-09		ESRP1	0.517515	41.6418	5.85426e-09
LRBA	0.137745	10.2263	0.0227465		RP11-304M2.2	-0.387109	14.2504	0.00475884												CASP5	-0.458045	10.5547	0.0202216		PSMC6	0.516816	25.6052	1.18708e-05
SH3PXD2B	0.137228	15.8597	0.00182428		PSENEN	-0.387286	17.5822	0.00102338												PPP2R5C	-0.459221	11.5368	0.0129227		RP11-379B18.8	0.516557	16.6647	0.000754249
SLC20A2	0.137086	8.71005	0.0434196		LTB	-0.388592	11.1318	0.0186479												CXCR2	-0.459362	14.0631	0.00399826		COPB2	0.515349	23.0152	4.02701e-05
RP4-568C11.4	0.136932	8.49044	0.0480011		SPAG9	-0.388633	11.7164	0.0145301												PDLIM7	-0.459417	15.4795	0.00212751		RPS28	0.515329	24.8078	1.7392e-05
PDLIM1	0.136303	9.64393	0.0295964		PLIN5	-0.388944	10.2513	0.0277713												GCC2	-0.45975	11.3958	0.0137834		ATP5A1	0.515055	25.9823	1.00091e-05
IKZF2	0.136081	10.503	0.0200983		ARAP1	-0.390035	12.4796	0.0103883												MAPK6	-0.461215	11.1728	0.0152536		NTN4	0.51491	47.8913	2.88201e-10
PTPRH	0.135039	13.5284	0.00526013		PRDM1	-0.390232	15.8974	0.00219567												ITPK1	-0.461662	15.266	0.00234356		GADD45B	0.513622	13.5938	0.00290219
ASAP2	0.135025	8.9916	0.0383115		REL	-0.390884	10.7599	0.0222339												AMZ2	-0.461728	20.0566	0.000245988		NFKBIZ	0.513261	23.2286	3.65271e-05
GLO1	0.134933	9.65408	0.0294681		PPTC7	-0.391421	13.7754	0.00583814												ENSA	-0.462496	14.0303	0.00406435		FAM84A	0.512537	37.8258	3.65104e-08
AC005083.1	0.134933	11.7707	0.0115826		C17orf107	-0.391871	12.7622	0.00924866												RP11-875O11.5	-0.462692	14.3169	0.0035417		KPNA5	0.512135	14.3354	0.0021282
ESRP2	0.134735	14.2773	0.00376759		TMX4	-0.392089	10.5313	0.0245163												MIF	-0.462884	18.6997	0.000474906		UBL3	0.510474	16.2137	0.000912674
C12orf29	0.134348	14.2744	0.00377001		REC8	-0.392249	19.4845	0.000424148												CHD3	-0.46311	16.0815	0.00159435		UBE2G1	0.507731	20.9911	0.000103606
MIER3	0.133435	9.8396	0.0269848		UBAP1	-0.394059	12.9538	0.00850689												SNX27	-0.464525	11.4618	0.0133826		SUN1	0.507498	38.9419	2.13443e-08
RP11-556O5.7	0.133366	8.94014	0.0392405		RP11-582J16.5	-0.394581	21.1873	0.00019021												SYNCRIP	-0.464984	14.4715	0.00330075		COX5A	0.507391	37.5311	4.14231e-08
TNRC6A	0.133233	8.49823	0.0478442		UBE2D3	-0.394778	26.3825	1.71709e-05												MDM2	-0.465004	12.1498	0.00981788		CHMP1B	0.507383	16.04	0.000984524
DERA	0.132646	9.42774	0.0323629		H3F3A	-0.39512	66.193	1.05479e-13												DNAJB11	-0.465005	17.659	0.000769723		CAPN1	0.507185	23.1768	3.73353e-05
RUFY3	0.132393	12.688	0.00771601		UPF2	-0.395243	9.80062	0.0338759												PTPN7	-0.465049	14.8265	0.00285594		NDFIP2	0.506592	45.7628	7.96241e-10
EHD3	0.131189	17.284	0.000935514		NUDT5	-0.395393	14.9156	0.00350068												MAP2K1	-0.465124	14.9043	0.00275274		NAPRT	0.506463	28.3108	3.32588e-06
CRYBG3	0.131129	14.5486	0.00334261		HLA-E	-0.395824	78.2516	3.10704e-16												CMIP	-0.465439	15.3183	0.00228209		TP53INP1	0.506285	24.6923	1.83152e-05
PDIA4	0.13112	9.44784	0.032167		MARK2	-0.396844	11.779	0.0141828												CELF1	-0.466783	11.366	0.0139462		UGP2	0.505443	16.6258	0.000768575
RP11-27J8.3	0.130831	16.9214	0.00110354		FYB1	-0.396906	26.4384	1.67852e-05												CTA-384D8.34	-0.467122	21.9463	0.000100669		SET	0.504838	16.0507	0.000980377
MAGI3	0.130831	16.9214	0.00110354		ZC3H12A	-0.397684	10.7322	0.0225376												KLF2	-0.467127	12.6438	0.00775647		MYO1E	0.504825	26.2799	8.69722e-06
SLC25A23	0.130831	16.9214	0.00110354		KLHL15	-0.397709	12.5062	0.0103032												SH3BGRL3	-0.467367	13.5678	0.00504188		C2orf58	0.503243	25.2128	1.43188e-05
STK39	0.130566	9.41656	0.032499		SFPQ	-0.398028	11.482	0.0161389												RHOQ	-0.468847	11.8278	0.0113973		NDUFB10	0.502712	14.4944	0.00197502
SEPT8	0.130397	10.8917	0.0171526		RAPGEF2	-0.398332	8.90431	0.0490161												DDX17	-0.470059	14.6424	0.0030903		TTC22	0.50261	36.1092	8.23666e-08
MYOF	0.130264	11.9355	0.0107253		CDK19	-0.399254	13.5816	0.00639968												SCO2	-0.470715	16.8073	0.00113518		CYP1B1	0.502609	44.1422	1.73881e-09
LARS	0.130084	12.9151	0.00698138		MON1B	-0.399731	11.8216	0.0139286												IFNAR2	-0.47169	14.6177	0.00312419		TSC22D1	0.502514	24.6404	1.87642e-05
OSMR	0.129982	13.4884	0.00534681		USP25	-0.399881	12.3002	0.0111901												MARCKS	-0.472734	33.6926	3.74655e-07		RP11-609N14.4	0.502305	15.8996	0.00104813
DYRK2	0.129751	12.6621	0.0077873		IDS	-0.400403	14.8366	0.00363336												RBM3	-0.472885	16.47	0.00133425		ISG15	0.502237	11.856	0.00637672
CTGF	0.129597	14.4457	0.00350777		TRERF1	-0.400819	13.7602	0.00587721												IL6ST	-0.473601	10.0777	0.0251367		SMAGP	0.502152	34.3901	1.85755e-07
CTSH	0.129359	10.7109	0.0183297		TET2	-0.401545	16.0918	0.00200798												GCH1	-0.474134	9.93215	0.0268123		RECQL	0.501526	14.2466	0.00221867
CDK6	0.129116	13.4317	0.00549271		PREX1	-0.402655	21.5924	0.000157608												ADGRE3	-0.474152	13.3299	0.0055854		NUPR1	0.50126	18.5867	0.0003121
RARB	0.12885	12.6484	0.00782636		FCGRT	-0.402701	13.3094	0.00728582												MYH9	-0.474956	19.0123	0.000407196		GLTSCR2	0.501248	33.1943	3.30721e-07
CTSV	0.128815	9.12241	0.036008		THRAP3	-0.403264	11.9885	0.0128894												HNRNPU	-0.475702	14.259	0.00363684		RPL30	0.499712	16.5939	0.000780281
PELP1	0.126739	10.9304	0.0168695		CXorf21	-0.403666	14.1728	0.00489924												HNRNPH1	-0.475703	21.3204	0.000135488		IL18R1	0.499699	17.063	0.000626968
DDX56	0.126738	12.0216	0.0103007		MKRN1	-0.403876	11.9328	0.0132325												EGR1	-0.476024	9.63069	0.030994		MGLL	0.498968	41.9846	5.00176e-09
ATL2	0.126588	8.7491	0.0428065		TACC1	-0.404067	10.0534	0.0302983												LINC01272	-0.47666	15.7544	0.00186809		SCNN1A	0.498704	33.1284	3.4129e-07
CGN	0.126448	15.9286	0.00176895		PHC2	-0.405681	13.1831	0.00768699												OAZ2	-0.478805	16.1662	0.00153601		ZKSCAN1	0.498477	14.9862	0.00158451
DIO2	0.125984	12.4875	0.00841205		GAB2	-0.406381	13.1565	0.00775443												CTB-43P18.3	-0.478892	13.3667	0.00550105		CCT8	0.498425	29.32	2.07284e-06
MGST1	0.125715	16.0669	0.00166503		RP11-81A1.6	-0.406574	13.0284	0.00823586												SPSB2	-0.478968	13.8393	0.00442565		YWHAE	0.497716	20.3082	0.000141867
PPP2R2C	0.125348	8.8078	0.0416659		AKNA	-0.406748	12.5491	0.0101085												BTN2A1	-0.479012	12.905	0.00687594		CTB-43P18.3	0.497275	13.3582	0.00322456
FUCA1	0.125339	11.997	0.0104222		KLF13	-0.407083	17.918	0.000877673												ZNF267	-0.48008	21.7326	0.000111796		PPM1G	0.497131	22.3277	5.57347e-05
ADGRG6	0.125161	13.1382	0.00629296		SLMAP	-0.407207	11.7273	0.0144792												NLRP1	-0.480731	14.5803	0.0031677		DOCK9	0.496633	39.0126	2.06525e-08
PSD3	0.125001	10.2008	0.0229896		SERPINB1	-0.408017	24.6901	3.79969e-05												APOBEC3A	-0.480817	14.5858	0.00316385		DAAM1	0.495953	33.4532	2.92251e-07
CYSRT1	0.124932	10.3869	0.0211275		FOXO3	-0.408118	10.5999	0.023799												EGR2	-0.481263	17.0527	0.00101416		FAM83D	0.495915	33.46	2.91619e-07
FN1	0.124907	14.0794	0.004123		HNRNPDL	-0.408218	12.4988	0.0103309												RP5-1171I10.5	-0.481966	20.4238	0.000207079		RPL23	0.495747	18.1725	0.000377274
CDH1	0.123715	10.7096	0.0183308		XPO6	-0.408239	21.9455	0.000135576												NLRC5	-0.482093	13.1363	0.00613617		PLEKHB2	0.495621	14.1749	0.00229843
B3GALT4	0.122949	10.6401	0.0189233		HSD17B11	-0.408395	14.4561	0.00435108												FOXO3	-0.482107	11.9934	0.0105602		TXNRD1	0.495532	15.236	0.00141358
GIPR	0.122757	9.43083	0.0323629		USP4	-0.408472	12.4392	0.0105318												TGOLN2	-0.482329	12.7557	0.00737589		ZBTB11	0.495457	28.6027	2.90079e-06
GRHL3	0.12259	12.4572	0.00853026		SMARCA2	-0.408604	9.91461	0.0323465												MSN	-0.482873	14.312	0.0035471		MAGI3	0.494613	38.6647	2.44031e-08
RAI14	0.122555	12.7599	0.00746257		GNA13	-0.408609	13.2864	0.00733532												SLU7	-0.483318	12.8683	0.00699865		RASGEF1B	0.494172	12.5244	0.00472101
SLC39A11	0.122227	10.3293	0.0216916		ZNF200	-0.408891	11.9551	0.0131064												ATP6V1G1	-0.483449	15.4186	0.00218683		CASP3	0.493992	17.5566	0.000507875
RP11-214O1.2	0.122219	8.87069	0.0405699		HERPUD1	-0.410045	16.8966	0.00140891												RAC2	-0.48367	18.8829	0.000433261		FAM227A	0.493332	15.6814	0.00116107
CYR61	0.121993	11.8964	0.010921		SLC15A4	-0.41066	12.5584	0.0100852												PLEKHO2	-0.484206	14.7984	0.0028875		FAM102A	0.493235	41.9792	5.00632e-09
FRMD6	0.12185	10.719	0.0182835		PHF20	-0.410733	12.4278	0.0105829												CYBB	-0.484292	9.19925	0.0375859		PLPP3	0.492612	20.9156	0.000107131
MDH1	0.121338	9.2309	0.0341821		DAPP1	-0.410777	12.608	0.00985789												BRAF	-0.484379	12.0595	0.0102298		CKB	0.491976	40.9217	8.25671e-09
COA6	0.121212	8.71944	0.0433075		TLR6	-0.411202	11.5441	0.0156994												FAM213B	-0.485172	14.6747	0.00305112		LMNA	0.491967	39.7486	1.45472e-08
USP18	0.121124	11.0592	0.0159882		ANKRD17	-0.411461	11.4601	0.0162925												YY1	-0.485235	12.7156	0.00751413		WEE1	0.490312	30.6259	1.11992e-06
XXbac-BPG118E17.6	0.121006	12.1762	0.00958605		ARID4A	-0.411539	11.0842	0.0190687												FAM65A	-0.485582	22.2285	8.82191e-05		PLP2	0.489093	25.3218	1.35702e-05
SLC9A3R2	0.12088	14.09	0.00410333		FAM111A	-0.412507	17.5622	0.0010286												AP000350.10	-0.486869	16.52	0.00130278		ELOA	0.488695	41.409	6.55977e-09
LRIG2	0.120813	9.46678	0.0319091		EGR2	-0.412841	15.4577	0.00271206												LYN	-0.487046	48.3975	3.41081e-10		OIP5-AS1	0.488409	23.8309	2.7379e-05
USP54	0.120813	9.46678	0.0319091		RP11-455F5.3	-0.413042	30.5293	2.42855e-06												ADD1	-0.487086	13.7082	0.00471664		RPL3	0.487519	20.4015	0.000135795
PSMC2	0.120813	9.46678	0.0319091		GIT2	-0.413184	12.8361	0.00894571												ZHX2	-0.487334	18.1856	0.000603036		NMNAT3	0.486596	10.2822	0.0123162
DLG3	0.120789	11.4024	0.0137159		TMEM259	-0.413332	18.2503	0.000748609												TOR1AIP1	-0.487694	12.8859	0.00693978		RPN2	0.486388	22.8698	4.30747e-05
R3HDM1	0.120669	8.85775	0.0408104		GLT1D1	-0.414365	12.9527	0.00850689												TBC1D22A	-0.487906	20.6987	0.000181888		STRN3	0.486168	23.6996	2.90866e-05
MBNL2	0.120119	11.2826	0.014518		SLC6A6	-0.415745	14.6045	0.00405861												ST3GAL1	-0.489055	10.2312	0.02349		TMED10	0.484021	19.7955	0.0001807
CST6	0.120119	11.2826	0.014518		PAK1	-0.415818	13.8127	0.00574792												GLA	-0.489346	13.6228	0.00491118		RP11-205M5.3	0.481903	20.4846	0.000130776
SNHG12	0.119895	14.2684	0.0037787		CCNH	-0.416599	15.0698	0.00324637												LIMK2	-0.489807	23.454	5.00646e-05		ALDH1A1	0.480603	27.4643	4.9858e-06
RMND5B	0.119416	15.3831	0.00227014		LGALS8	-0.420115	12.9722	0.00846018												USP7	-0.490602	13.1445	0.00611513		RASEF	0.480228	32.6806	4.23018e-07
SPDL1	0.119415	15.3831	0.00227014		KMT2E	-0.420844	14.7827	0.00372126												RP3-395M20.8	-0.490825	15.3202	0.00228209		SPAG1	0.478573	20.3776	0.000137304
ZBTB24	0.119415	15.3831	0.00227014		ARHGAP26	-0.421105	17.387	0.00111338												WARS	-0.490873	8.78357	0.044898		NPLOC4	0.478221	16.7275	0.000733385
HLTF	0.119415	15.3831	0.00227014		PPIG	-0.422786	12.009	0.0127796												LMTK2	-0.490889	15.3815	0.00222243		ADM	0.477593	15.6766	0.00116346
IL1RL1	0.119309	12.0591	0.0101102		SETD2	-0.424148	11.601	0.0152436												MAFK	-0.491674	19.2422	0.000365734		STIP1	0.477396	18.0314	0.000403275
SRPX2	0.119251	9.0167	0.0378892		DDX5	-0.425313	26.2482	1.81839e-05												CHCHD2	-0.49183	16.0851	0.00159329		P2RY1	0.477384	21.3454	8.85678e-05
UGT2A1	0.119183	10.099	0.0240772		BCL2L11	-0.425339	15.1066	0.00318863												GNB2	-0.492427	15.3206	0.00228209		RGS1	0.477287	14.94	0.00161909
CRIM1	0.117656	9.28429	0.0341821		FOXN3	-0.425489	12.1876	0.0117406												NADK	-0.493831	17.7329	0.000747384		ZDHHC5	0.477048	19.3271	0.000223576
NAA25	0.117143	10.9482	0.0167379		ATP6V0B	-0.425608	17.568	0.00102741												EID3	-0.494185	14.767	0.00292784		SCD	0.476236	38.8474	2.23304e-08
CDC42BPB	0.117101	10.2379	0.0226218		B2M	-0.426642	125.197	4.8174e-26												UTRN	-0.4945	10.7113	0.0188362		TNFAIP8	0.475633	19.3759	0.000218231
SLC2A13	0.117051	11.0695	0.0159214		MTCH1	-0.426701	14.2421	0.00476158												NARF	-0.494518	15.782	0.00184759		PDXK	0.475404	19.7256	0.00018717
FSTL1	0.116094	12.9003	0.00702578		CREBBP	-0.426751	13.9449	0.00543538												ELF4	-0.494828	13.8805	0.00434725		SMARCA4	0.475304	17.8785	0.000434587
TTC37	0.115931	12.8792	0.00708839		CASP8	-0.426779	13.3112	0.00728582												BRWD3	-0.495592	12.688	0.007604		HMGB2	0.474944	15.565	0.00122345
FDX1	0.115735	11.0794	0.0158692		MSL1	-0.428041	16.3273	0.00181893												TMBIM1	-0.495647	16.1529	0.00154471		C5orf45	0.474812	14.0296	0.00235754
KIF16B	0.115695	9.98165	0.0255067		H2AFY	-0.428132	13.3017	0.00729835												RNF19B	-0.49613	13.7327	0.0046601		MFSD6	0.474681	24.5815	1.92419e-05
ZNF285	0.115174	12.5138	0.00830109		JOSD1	-0.428655	12.9104	0.00865495												RBKS	-0.496475	17.1483	0.000968086		DDX42	0.474513	16.4534	0.000834215
RP11-54O7.14	0.115123	15.8996	0.00179013		EPB41	-0.42937	11.7635	0.0142679												CAPZA2	-0.496494	15.6188	0.00199271		EEF1B2	0.47436	18.6796	0.000298981
SLC1A1	0.115092	11.2632	0.0146608		PHF11	-0.429373	18.6003	0.000639167												IFNAR1	-0.496542	13.9966	0.00412935		TMED2	0.474188	18.3786	0.000343716
BCAR3	0.114396	11.0733	0.0159108		TNRC18	-0.430103	16.5874	0.00160788												PTK2B	-0.497198	14.5239	0.00324444		FGFR2	0.473924	30.9148	9.71941e-07
LIMA1	0.114201	11.4251	0.0135871		DDX3X	-0.431384	28.3465	6.85359e-06												ST20	-0.497251	17.1986	0.000948179		YPEL2	0.473585	33.5645	2.76737e-07
DHX32	0.114183	9.27107	0.0341821		MARCH6	-0.433159	14.5157	0.00422833												C3orf62	-0.497458	17.0202	0.00102773		TLK1	0.473158	18.7449	0.000290913
REXO2	0.114029	8.99491	0.0382624		TUBA1B	-0.433287	14.3804	0.00449801												TIFA	-0.498738	11.8875	0.0110771		GNL3	0.473089	45.2649	1.0087e-09
LY6D	0.113862	11.1772	0.0151878		HAS1	-0.433857	25.5369	2.53576e-05												UBE2J1	-0.498872	11.6447	0.0123645		POLR2J3	0.472659	17.3143	0.000562938
EXOC6B	0.113746	8.82268	0.0413488		IL6ST	-0.433862	10.8936	0.0209044												ARF4	-0.499193	14.8179	0.00286259		THBS1	0.472644	18.2434	0.000364473
ANKRD36	0.113706	10.6745	0.0186458		ATRX	-0.434512	11.0999	0.0189292												RELT	-0.499578	13.872	0.00436249		H1FX	0.472064	37.7417	3.78802e-08
RARG	0.113609	14.1555	0.00397346		TLE3	-0.434834	16.6298	0.00158056												KDM5A	-0.502067	14.0942	0.00394087		ZFR	0.471206	15.965	0.0010189
HSPG2	0.112767	10.9277	0.016879		SCAP	-0.436271	29.1615	4.68199e-06												ZNF200	-0.502089	18.5288	0.000513578		RP5-850E9.3	0.47105	14.4414	0.00202129
LDHB	0.112751	8.93917	0.0392407		NAPA	-0.438124	18.6926	0.000615078												PAIP2	-0.502192	15.7244	0.00189344		SRXN1	0.469903	14.1957	0.00227418
CAV1	0.112748	9.2599	0.0341821		TMEM154	-0.438651	26.373	1.71981e-05												CSF3R	-0.502355	34.6293	2.43776e-07		SPTSSA	0.46985	29.0987	2.29016e-06
DAB2IP	0.112619	11.4457	0.0134752		MID1IP1	-0.438817	12.4742	0.0103883												AFF1	-0.502628	13.2852	0.00571207		ATMIN	0.469549	27.3793	5.19888e-06
ARHGAP10	0.112269	12.5511	0.00817909		ZNF333	-0.440679	20.4661	0.000266754												FGD4	-0.50379	13.8139	0.00447667		KLHL21	0.469392	15.2614	0.00139538
SNX16	0.111821	9.1273	0.035931		NDE1	-0.440827	15.5909	0.0025481												TGM3	-0.504199	12.0807	0.0101327		PRKAR2A	0.469353	19.7028	0.000188915
DHCR24	0.111162	10.407	0.0209721		SON	-0.443089	14.1301	0.00499098												RP1-257A7.5	-0.504662	14.6313	0.00310511		ZNF207	0.469047	13.3375	0.00325763
CAPN14	0.110567	11.7196	0.0118531		ZNF331	-0.443735	22.7173	9.41455e-05												CNBP	-0.504785	17.1821	0.000953504		OVOL1	0.468975	39.7512	1.45472e-08
SLC7A1	0.109433	11.1793	0.0151808		ORAI2	-0.44394	13.7972	0.00577887												RAB5C	-0.505001	18.3164	0.000566962		TNKS2	0.468565	14.4501	0.00201635
ENTPD5	0.109417	9.28931	0.0341821		KMT5B	-0.444256	14.2409	0.00476158												RAB11FIP1	-0.505534	12.7886	0.00725407		DR1	0.468442	16.927	0.000667064
RP11-19N8.4	0.108858	9.92615	0.0259592		MGEA5	-0.444406	16.4789	0.00168778												TLR4	-0.505971	15.2574	0.00235117		GBP3	0.468025	27.3522	5.25605e-06
ASTN2	0.108704	9.92636	0.0259592		BATF	-0.444972	14.2567	0.00475003												SNORD89	-0.506017	18.9181	0.00042595		TTC3	0.46632	26.0247	9.80135e-06
CTD-2246P4.1	0.108704	9.92635	0.0259592		NSD1	-0.445458	14.0298	0.0052259												CHSY1	-0.506702	14.8189	0.00286259		CCT3	0.465533	29.6841	1.75519e-06
IL17RD	0.108704	9.92636	0.0259592		TMSB10	-0.446256	16.1213	0.001984												LPP	-0.507351	13.8415	0.00442485		M6PR	0.46519	14.078	0.00233121
NME1-NME2	0.108704	9.92636	0.0259592		PNISR	-0.446349	14.9516	0.0034398												KIDINS220	-0.507398	13.8876	0.0043398		SH3BGRL2	0.464839	51.1487	5.91825e-11
RP11-691N7.6	0.108704	9.92636	0.0259592		ZNF217	-0.44659	14.0787	0.00511418												ATF4	-0.509218	16.4081	0.00137509		TICAM1	0.464608	19.9238	0.000170156
KIAA1522	0.108704	9.92636	0.0259592		ISG15	-0.446663	11.6302	0.0151217												ARL6IP1	-0.510114	19.6312	0.000301865		RPRD2	0.464607	37.5729	4.0857e-08
MAL2	0.108704	9.92636	0.0259592		NCOA1	-0.446797	15.8326	0.00226462												AC058791.1	-0.510843	11.7822	0.0115993		RAB11A	0.464214	17.7986	0.000450746
SAE1	0.108589	8.89175	0.0401256		PTPRJ	-0.447419	16.0469	0.00205274												TPD52L2	-0.511047	16.886	0.00109322		AP3D1	0.464197	16.4204	0.000834254
CLDN1	0.108456	11.095	0.0157785		MT-CYB	-0.447657	12.3987	0.0107084												CTB-114C7.4	-0.511832	15.0323	0.00259245		INSR	0.464009	35.7471	9.8037e-08
FAT1	0.108426	8.91463	0.0397091		PNPLA8	-0.447693	15.9073	0.00219143												ISG20L2	-0.512085	14.8882	0.00277013		FBXO22	0.463877	23.9915	2.53863e-05
MYBBP1A	0.107909	13.8448	0.00457858		TAP1	-0.448547	17.6369	0.00100015												ELF1	-0.512377	22.4319	8.02927e-05		ELK4	0.462812	23.0056	4.04173e-05
IRS1	0.107909	13.8448	0.00457858		BTNL8	-0.449072	14.4886	0.0042831												NBPF19	-0.513141	14.3079	0.00355107		EIF4E	0.462545	17.2264	0.000582682
ZBTB26	0.107909	13.8448	0.00457858		PARP8	-0.450108	15.5747	0.00256587												GPR155	-0.513251	18.0697	0.000639129		GOLGA5	0.46177	28.2396	3.4431e-06
MS4A1	0.107909	13.8448	0.00457858		CNN2	-0.450744	21.242	0.000186144												LTBR	-0.513671	16.3389	0.00142272		LARP1	0.46113	16.1059	0.000955667
CAMK2D	0.107909	13.8448	0.00457858		UBN1	-0.450928	12.9677	0.0084616												DOK3	-0.513808	15.2306	0.00237964		WASHC2A	0.460497	25.3055	1.36722e-05
LAMC1	0.107909	13.8448	0.00457858		MPHOSPH8	-0.451385	14.43	0.00440502												RP11-43N16.4	-0.513882	16.6932	0.00119802		NCL	0.460408	12.7641	0.00422406
ATP6V0A4	0.107909	13.8448	0.00457858		FCGR1B	-0.452133	16.895	0.00140891												HSD17B11	-0.514148	16.7397	0.00117047		CCT4	0.459729	31.3667	7.84201e-07
TNFRSF21	0.107517	11.23	0.0148844		MTHFS	-0.453067	15.2687	0.00296865												SRSF3	-0.514346	16.751	0.00116792		RP4-736L20.4	0.459495	9.19787	0.0191355
RP11-465N4.4	0.107324	11.1107	0.0156669		SNN	-0.454595	14.8515	0.00361033												RTF1	-0.514463	14.9733	0.0026598		PSMC1	0.459288	16.4357	0.000834254
CTBP1-AS1	0.107153	9.31408	0.0339466		ANKRD44	-0.454739	15.4707	0.00270227												HMGA1	-0.514482	18.1103	0.000626508		CRB3	0.459091	39.4678	1.66293e-08
DKK1	0.106602	10.4365	0.0207046		ST20-MTHFS	-0.454853	15.0051	0.00335429												CTA-384D8.28	-0.514644	18.3229	0.000566597		RNF145	0.458745	15.8156	0.00108999
SH3BP4	0.106155	10.4113	0.0209366		BTG2	-0.455982	26.8018	1.41715e-05												EGR3	-0.516651	14.1337	0.00387117		SPECC1L	0.458556	12.0799	0.00575221
CLU	0.105757	12.5479	0.00817909		RBM33	-0.456425	14.7986	0.00369565												DENND4A	-0.516652	12.5438	0.00812158		PDLIM1	0.4583	49.7987	1.14073e-10
VWA1	0.105364	12.5472	0.00817909		SAT1	-0.456783	55.0167	2.13879e-11												MGAT1	-0.517499	13.3806	0.00546625		ZNRF1	0.457657	22.0301	6.3945e-05
CES1	0.105273	10.3948	0.021072		ITSN2	-0.456938	14.2622	0.00475003												CALM2	-0.518208	14.5794	0.0031677		FGF13	0.457536	21.12	9.84291e-05
SH3YL1	0.104997	11.2096	0.0150174		LAP3	-0.457516	25.3095	2.81167e-05												MX2	-0.51893	16.5429	0.00129032		RP5-1014D13.2	0.457516	12.7988	0.00415786
HN1L	0.104871	11.4149	0.0136428		ALPK1	-0.459069	15.6715	0.0024458												ERGIC1	-0.519297	15.9678	0.00168694		RPL29	0.457103	20.5299	0.000128182
KIAA1671	0.104261	11.1109	0.0156669		AC011558.5	-0.46014	17.295	0.0011601												FNIP1	-0.519453	18.6815	0.000478786		NACA	0.457019	12.5588	0.00464414
BCAR1	0.104117	12.7221	0.00759446		LPP	-0.460258	16.5685	0.00162011												TBXAS1	-0.519467	25.2767	2.07422e-05		CNST	0.45669	23.7836	2.79156e-05
MAOA	0.103463	10.8788	0.0172615		SARAF	-0.460535	17.5443	0.00103311												PXN	-0.520332	16.5087	0.00130896		C6orf106	0.45567	14.2793	0.00218349
SUCLA2	0.103458	11.1685	0.0152385		CHD4	-0.460988	13.6097	0.00632251												LPIN2	-0.520356	14.7964	0.0028875		PABPC4	0.454993	31.207	8.46244e-07
CLC	0.103048	10.3314	0.0216868		IL16	-0.461009	18.4181	0.000692212												TRANK1	-0.5204	13.4006	0.00542413		ALDH3A1	0.454656	24.0458	2.48317e-05
RF00019	0.10293	12.9473	0.00687883		PLEKHO1	-0.461041	19.8547	0.000357706												SUN2	-0.520497	16.1904	0.00152185		ETS1	0.454419	17.1321	0.0006081
GPT2	0.102868	10.3925	0.0210853		CALM2	-0.461119	17.5433	0.00103311												ITGA5	-0.521188	16.5697	0.00127383		PTBP3	0.454227	14.2956	0.00216559
IGLV3-10	0.10196	9.64027	0.0296215		P2RY13	-0.46133	14.0558	0.00516145												KRAS	-0.521246	14.4247	0.00337656		SDR16C5	0.453716	40.5082	1.00972e-08
GPR153	0.101196	10.9663	0.0166272		GPR155	-0.462269	14.5591	0.00414493												MYADM	-0.521409	14.3239	0.0035322		CLCN3	0.453707	28.0242	3.82793e-06
SDR16C5	0.101156	10.1513	0.0235461		LAMTOR4	-0.46228	17.0361	0.0013199												JAK1	-0.52157	15.3244	0.00228209		RPS29	0.453473	17.8149	0.000447725
MISP	0.0996647	10.8734	0.0173005		NCOR1	-0.463672	13.2821	0.00734179												CD46	-0.522113	14.976	0.00265898		GRSF1	0.45264	35.304	1.21146e-07
RBPMS	0.0987145	12.5768	0.00809384		MARCH8	-0.463775	17.556	0.00103007												RIF1	-0.522239	14.5002	0.00326471		IL18	0.45244	29.4968	1.90923e-06
C12orf75	0.098086	9.34863	0.0333869		HIPK3	-0.464317	16.1033	0.00199918												LMO2	-0.52229	13.6312	0.00489904		CCND1	0.451453	32.0924	5.5598e-07
CYP4B1	0.0977648	8.83525	0.0411717		ATHL1	-0.464981	16.0199	0.00207875												MT-CYB	-0.522714	14.3355	0.00351786		GZF1	0.451367	14.5705	0.00191479
RIN2	0.0974448	11.6964	0.0119771		SRSF7	-0.465178	24.3293	4.48025e-05												ZC3HAV1	-0.523159	10.9504	0.0169545		USP10	0.45133	13.3886	0.00317943
DLEC1	0.097198	8.58835	0.0458787		COL18A1	-0.465585	19.5861	0.000407328												AC006369.2	-0.523386	15.0806	0.00253849		RNF19A	0.450913	11.597	0.0067805
PKD1	0.0971979	8.58835	0.0458787		ATF4	-0.465835	16.7043	0.00153308												PSAP	-0.52355	24.7932	2.6053e-05		USP33	0.450777	14.4962	0.00197501
RP11-142G1.3	0.0971978	8.58836	0.0458787		FCGR3A	-0.466448	24.2371	4.63208e-05												KDM7A	-0.523594	15.1496	0.00246689		NECTIN2	0.450463	36.7993	5.92878e-08
SRD5A1	0.0971977	8.58835	0.0458787		KDM5A	-0.466585	14.1311	0.00499098												SNX10	-0.523807	17.4132	0.000860924		ESYT2	0.450435	15.6905	0.00115673
MMP14	0.0971976	8.58836	0.0458787		TMA7	-0.46731	19.1367	0.000502545												TRIM56	-0.523923	16.1017	0.00158127		PTPRH	0.450228	37.3654	4.48217e-08
MRPS5	0.0971976	8.58836	0.0458787		PTPN6	-0.467534	16.4415	0.00171848												CENPU	-0.52409	13.5344	0.00511678		SRP72	0.450208	16.954	0.000659463
MPHOSPH9	0.0971975	8.58836	0.0458787		TNFAIP2	-0.468375	18.7396	0.000601334												SHOC2	-0.524915	16.278	0.00146198		RSRC2	0.450033	16.4308	0.000834254
RP5-1112D6.8	0.0963104	12.3064	0.00901994		TGOLN2	-0.469162	16.6547	0.00156543												NCL	-0.526104	13.8284	0.00444673		FLNA	0.449702	11.5343	0.0069657
BAG2	0.0963103	12.3064	0.00901994		GPR109B	-0.469552	18.4697	0.00067743												DAZAP2	-0.526513	23.8303	4.17734e-05		TPM4	0.449585	19.8794	0.000173668
POTEI	0.0963103	12.3064	0.00901994		NOTCH2	-0.469579	16.7424	0.00150527												IL13RA1	-0.527721	15.6961	0.00191747		SCAMP2	0.448416	19.5647	0.000200129
SLC4A7	0.0963102	12.3064	0.00901994		PIM2	-0.470761	20.3771	0.000278218												LCP2	-0.527867	54.7254	1.5789e-11		PTK6	0.448097	32.7352	4.12902e-07
OLA1	0.0963102	12.3064	0.00901994		TGFBR2	-0.470866	16.5879	0.00160788												TET3	-0.528736	14.5698	0.00318035		DSG2	0.447447	30.5682	1.14828e-06
PIEZO1	0.0963101	12.3064	0.00901994		CDC42SE1	-0.471558	20.773	0.000231865												RHOA	-0.528926	26.0482	1.4319e-05		ZNF562	0.447413	27.5049	4.91261e-06
EDC3	0.0963101	12.3064	0.00901994		XRN1	-0.471917	13.1894	0.0076717												LONP1	-0.529035	19.5027	0.000320496		WDR33	0.446449	15.885	0.0010546
NSMCE4A	0.0963101	12.3064	0.00901994		GPR65	-0.472355	17.1065	0.00127643												ANKRD17	-0.529131	14.5401	0.00322386		YY1	0.446027	12.032	0.00588656
TTC19	0.0963101	12.3064	0.00901994		BAZ2A	-0.473302	14.6138	0.00404496												RAPGEF2	-0.529164	13.4515	0.00529483		YTHDF2	0.444985	20.0216	0.000162357
ACACA	0.09631	12.3064	0.00901994		AKT1	-0.473516	23.571	6.26049e-05												PSMB9	-0.529909	14.4425	0.00334831		NAV1	0.444699	38.2002	3.02777e-08
ABO	0.09631	12.3064	0.00901994		NCOA2	-0.474214	16.2551	0.00187348												FBRS	-0.529976	16.4403	0.00135361		NORAD	0.444554	13.0285	0.00373054
BANK1	0.09631	12.3064	0.00901994		LYSMD2	-0.475435	24.9623	3.31807e-05												ITGB2	-0.531312	14.8982	0.00275856		ATP6V0E1	0.44444	16.1633	0.000933762
CEP70	0.0963099	12.3064	0.00901994		AC116366.4	-0.476048	28.4982	6.38038e-06												TOR1AIP2	-0.531555	13.975	0.00416639		ATP5B	0.443977	15.0183	0.00156309
AGFG2	0.0963098	12.3064	0.00901994		CTA-384D8.28	-0.476187	19.1399	0.000502545												FAM210A	-0.533574	12.9418	0.00676157		CNOT1	0.443675	14.0735	0.00233121
PTPRK	0.0963098	12.3064	0.00901994		LIMK2	-0.476642	31.5872	1.43484e-06												TRPM2	-0.534516	14.5145	0.00325391		CCDC88A	0.443307	17.3863	0.000545866
EFNA1	0.0963097	12.3064	0.00901994		PHOSPHO1	-0.476814	33.6168	5.48633e-07												PRKDC	-0.534601	10.6991	0.0189305		TRPM7	0.442876	10.9574	0.00898124
AGPAT4	0.096175	10.963	0.0166272		MCL1	-0.478268	48.0656	5.72614e-10												IQGAP2	-0.535546	11.3324	0.0141642		KRT8	0.442745	23.3732	3.40244e-05
SCRN1	0.0959402	10.2644	0.0223368		OAZ1	-0.478309	37.1974	9.86364e-08												KLHL21	-0.536265	14.5885	0.00316265		SART3	0.442571	19.9222	0.000170183
LRRC41	0.0959276	12.6667	0.00777394		HERC3	-0.478623	16.8567	0.00143251												CORO1A	-0.536269	17.4728	0.000839924		KLK10	0.442517	26.2232	8.89561e-06
PHF14	0.0956603	11.9644	0.0105756		ATG3	-0.47923	20.0167	0.000330811												RP11-670E13.6	-0.536689	17.6999	0.000757388		BAZ1B	0.441945	14.8377	0.00168562
GCOM1	0.0954995	10.369	0.0213023		MIDN	-0.479246	18.5488	0.000652807												WAC	-0.536749	18.9812	0.000413276		AK3	0.441749	23.2049	3.68858e-05
CACHD1	0.0948852	9.88779	0.0263493		NARF	-0.479848	16.8047	0.00146968												EGLN1	-0.536897	15.3907	0.00221655		RP11-539L10.5	0.44138	25.7086	1.1305e-05
MFHAS1	0.0946906	9.25076	0.0341821		ARHGAP9	-0.480802	21.7245	0.000148868												EIF1AY	-0.536918	35.8214	1.3839e-07		STAU1	0.440987	14.1427	0.00233121
FTSJ1	0.0942811	10.9507	0.0167263		DDIT3	-0.481501	16.1237	0.001984												HCLS1	-0.537191	23.4312	5.05065e-05		YAP1	0.44004	25.0329	1.5589e-05
OR5AN1	0.0939301	8.7802	0.0421697		EGR3	-0.481572	17.5966	0.00101775												RP11-701P16.5	-0.537549	12.6235	0.00781865		ATP5G3	0.440001	35.5711	1.06688e-07
A4GALT	0.0933326	9.37253	0.0330652		VNN3	-0.482102	13.913	0.00549631												RNF24	-0.537587	15.5916	0.00201389		SGK1	0.439633	8.56519	0.0244649
SCNN1B	0.0929691	10.963	0.0166272		IL17RA	-0.48248	18.2138	0.000758643												PGAM1	-0.537884	19.1536	0.000381437		AES	0.439596	28.6173	2.88215e-06
SKA2	0.0926425	8.72636	0.0432323		MPEG1	-0.482862	23.7871	5.68472e-05												RP11-107E5.3	-0.53836	17.6417	0.00077573		P4HB	0.439455	11.8421	0.00641491
MAK16	0.0919032	9.36221	0.0331971		KLF4	-0.483557	15.4361	0.00273878												ZC3H7A	-0.53868	15.9435	0.00170459		ZNF555	0.439407	14.7046	0.00179768
AP5S1	0.09117	11.0212	0.0162643		IMPA2	-0.484108	18.9988	0.000534652												BPTF	-0.538888	14.6991	0.00301854		LYNX1-SLURP2	0.439404	47.2824	3.88209e-10
SNRPF	0.0910963	9.36516	0.0331798		CD55	-0.485257	53.2792	4.87112e-11												PLSCR1	-0.538945	26.9554	9.35995e-06		SLURP2	0.439404	47.2824	3.88209e-10
CFH	0.0910405	10.7635	0.0179316		YBX3	-0.486079	12.2112	0.0116356												CD63	-0.539876	25.4504	1.92138e-05		YES1	0.439267	36.3735	7.26686e-08
SOX9	0.0903921	9.51642	0.0311638		SRRM2	-0.486514	18.585	0.000643002												AGO4	-0.540411	21.01	0.000157253		NGRN	0.438625	20.4824	0.000130835
C12orf36	0.0896997	9.59085	0.0302188		CTD-3247F14.2	-0.487131	29.2668	4.47429e-06												IFRD1	-0.540454	16.9302	0.00107214		USP24	0.438333	20.6077	0.000123887
SH3BGRL2	0.0886825	10.9868	0.0165139		HNRNPA2B1	-0.489053	21.6879	0.000151017												ERN1	-0.540492	15.609	0.00199837		DLG1	0.438323	15.5352	0.00123911
CDKN2A	0.0886822	8.6067	0.0456034		ABHD5	-0.489617	16.1209	0.001984												C10orf128	-0.542292	15.0918	0.00252634		GET4	0.438135	15.2929	0.0013757
ZNF180	0.0885298	9.37388	0.0330593		DEK	-0.489696	18.2666	0.000743655												LPCAT2	-0.542457	14.7186	0.00299078		MPRIP	0.437731	19.4184	0.000214009
TRIO	0.088311	9.97157	0.0256159		JADE1	-0.491046	18.8583	0.000571967												TSC22D4	-0.542866	26.3798	1.22288e-05		GGA2	0.43753	20.5384	0.000127737
ST6GALNAC1	0.0878536	8.91634	0.0396969		ARRB2	-0.492585	32.7089	8.47185e-07												NECAP1	-0.542881	17.1951	0.000948179		CTD-2207O23.3	0.437422	20.8543	0.000110312
ANKRD13C	0.0875613	10.9968	0.0164359		CSF3R	-0.493742	57.079	7.92064e-12												PARP9	-0.54314	18.6499	0.000485411		COX7C	0.437418	29.1169	2.27754e-06
SERPINB4	0.08743	9.18648	0.0348805		OAS3	-0.493962	21.2792	0.000183841												TREML2	-0.543628	18.4029	0.000546995		CALU	0.436845	32.631	4.31712e-07
ZNF212	0.0861531	9.69167	0.0290063		CTD-3252C9.4	-0.494916	20.095	0.00031892												HNRNPA3	-0.543764	17.5959	0.000791429		ABCA1	0.436712	11.5942	0.00678653
TMCO4	0.0857311	11.0101	0.0163401		MAP3K5	-0.49556	17.6154	0.00100966												ZBTB1	-0.54408	15.1959	0.00241264		ZFAND2A	0.436549	16.3568	0.000852254
HOOK1	0.084664	9.85181	0.0268378		AL035209.2	-0.495634	23.7595	5.75154e-05												FURIN	-0.544093	20.8263	0.000171501		PUM1	0.436538	18.7468	0.000290913
MRPS17	0.0846174	10.7681	0.01791		XXbac-BPG246D15.8	-0.496273	20.6047	0.000249221												DTX3L	-0.544627	14.4909	0.00327446		HIST1H1E	0.436116	38.7487	2.34512e-08
CAMSAP2	0.0846172	10.7681	0.01791		RFWD2	-0.496847	17.3759	0.00111784												HELB	-0.54492	17.6655	0.000768139		REST	0.43601	11.248	0.0079644
ANK2	0.0846172	10.7681	0.01791		ERN1	-0.49803	17.579	0.00102338												STAT5B	-0.545068	17.2084	0.000945243		RPS21	0.435773	20.97	0.000104675
AHCY	0.0846172	10.7681	0.01791		IFIH1	-0.498351	16.3109	0.00183157												CREBBP	-0.546345	16.3198	0.00143535		SH3GLB1	0.435392	13.5184	0.00300576
CLCN5	0.0846171	10.7681	0.01791		CENPU	-0.49886	17.4623	0.0010721												BRD4	-0.546411	16.9562	0.00106022		PPP2CB	0.435352	26.6627	7.23286e-06
ADRA1A	0.0846171	10.7681	0.01791		SCAF11	-0.502685	19.0986	0.000511606												ANKLE2	-0.54711	14.604	0.00314367		RP11-326C3.7	0.435251	14.243	0.00222191
LONRF2	0.0846171	10.7681	0.01791		C5AR1	-0.502889	34.0394	4.43329e-07												KPNB1	-0.54735	14.7533	0.00294591		KIAA1217	0.435224	35.7575	9.76587e-08
CBR4	0.0846171	10.7681	0.01791		PABPC1	-0.506862	26.3826	1.71709e-05												SRP54	-0.547857	16.8509	0.00111221		XIST	0.435138	28.6756	2.8027e-06
ESPL1	0.0846171	10.7681	0.01791		IRF7	-0.5071	19.2658	0.00047165												CNOT2	-0.548174	20.0968	0.000241972		FER1L6	0.434805	20.4771	0.000131104
CLIC5	0.0846171	10.7681	0.01791		MBNL1	-0.507215	20.1685	0.000308238												PBXIP1	-0.548199	18.3365	0.000564146		CAPNS1	0.434355	13.8702	0.00253955
VGLL1	0.0846171	10.7681	0.01791		SLC12A6	-0.50836	22.5926	9.96996e-05												AC074289.1	-0.549655	17.4566	0.000845993		ILF3	0.43409	11.1016	0.00837355
RP6-65G23.1	0.0846171	10.7681	0.01791		ICAM4	-0.508751	27.3083	1.10799e-05												FLOT1	-0.549853	33.5095	4.08204e-07		WSB2	0.434032	16.9806	0.000651796
ABCA13	0.0846171	10.7681	0.01791		RP11-326I11.3	-0.510083	20.6206	0.000247716												GS1-484O17.5	-0.550309	17.9351	0.000681264		LYPD2	0.433877	46.2171	6.48165e-10
CD200R1	0.084617	10.7681	0.01791		DDX60	-0.510694	25.4456	2.63542e-05												CCDC71L	-0.550597	14.5381	0.00322386		ZNF431	0.433734	15.1666	0.0014571
FBXW4	0.084617	10.7681	0.01791		EIF1	-0.51207	41.9788	1.03552e-08												EIF4A3	-0.550819	15.0089	0.00261898		IST1	0.433684	13.5232	0.00299942
IDE	0.084617	10.7681	0.01791		ICAM3	-0.514316	31.9331	1.20991e-06												NSRP1	-0.551441	22.4573	7.95067e-05		ADGRG6	0.433551	45.905	7.44935e-10
VASN	0.084617	10.7681	0.01791		SLC43A2	-0.515164	20.8363	0.000224832												NEDD9	-0.551474	21.2569	0.000139383		SSRP1	0.433277	34.8838	1.46732e-07
SEMA3C	0.084617	10.7681	0.01791		KDM4B	-0.515664	18.3032	0.000733801												ARAP1	-0.551475	20.0139	0.000251165		TPI1	0.432916	10.5246	0.0109954
MUC22	0.084617	10.7681	0.01791		TNFSF10	-0.51708	18.8319	0.000576394												LRRFIP1	-0.551606	19.1109	0.000388918		CSDE1	0.432856	12.0654	0.00579517
RHOD	0.084617	10.7681	0.01791		COTL1	-0.517699	29.3183	4.37275e-06												TAP2	-0.551887	17.912	0.000688645		EHD3	0.432819	47.8104	2.99699e-10
PLEKHF1	0.0846169	10.7681	0.01791		C3orf62	-0.517946	28.5461	6.24582e-06												PTPRC	-0.552084	47.6959	4.79187e-10		CHMP2B	0.431282	15.4499	0.00129036
ISOC1	0.0846169	10.7681	0.01791		OAZ2	-0.518985	22.1948	0.000120345												CHMP1B	-0.553173	17.6677	0.000768139		GRHL1	0.430745	31.2375	8.34058e-07
TEAD3	0.0846169	10.7681	0.01791		TAX1BP1	-0.5192	19.9961	0.000333664												STAT5A	-0.553206	19.983	0.000254498		SCP2	0.430587	28.3238	3.30714e-06
LCMT1	0.0846169	10.7681	0.01791		TRIM38	-0.520285	19.0672	0.000519007												KMT2C	-0.555361	17.0984	0.000991329		ABI2	0.429374	18.9441	0.000269441
ABLIM3	0.0846168	10.7681	0.01791		MICAL2	-0.520385	19.529	0.000417018												NRDC	-0.556464	20.0737	0.000244173		CRYBG3	0.429256	36.0336	8.50012e-08
COG6	0.0846167	10.7681	0.01791		RP11-324E6.6	-0.523171	25.6943	2.36496e-05												SBNO1	-0.556902	15.4829	0.00212615		SRPRA	0.428431	15.7816	0.00110631
POF1B	0.0838317	9.19396	0.0347568		TOP1	-0.523347	19.0264	0.000528045												WIPF2	-0.557209	16.1252	0.00156369		CTGF	0.428109	26.6833	7.17048e-06
NENF	0.0836074	9.40274	0.0326527		RPGR	-0.523402	27.7329	9.10095e-06												CFL1	-0.557904	22.4206	8.06293e-05		CXCL10	0.4275	25.8825	1.04698e-05
OSBPL3	0.0832371	9.53821	0.0308488		LST1	-0.523886	23.8041	5.64997e-05												RHEB	-0.558148	18.0474	0.000644894		RAI14	0.427407	25.1354	1.48232e-05
ALS2CL	0.0829669	8.68464	0.0439393		TMCC1	-0.524341	23.8308	5.58682e-05												SSH2	-0.558702	17.0291	0.00102556		GPAT3	0.427375	12.6432	0.00446882
CAAP1	0.0825042	9.40898	0.0325785		EP300	-0.52468	19.7465	0.000376127												HDAC5	-0.558876	28.4359	4.56136e-06		MAP3K4	0.427136	40.1817	1.1812e-08
NRP2	0.0820224	9.05715	0.0371775		ALCAM	-0.525009	34.4049	3.70478e-07												YBX1	-0.559623	15.7759	0.00185136		CTSA	0.426989	12.8852	0.0039878
FOXA1	0.0815056	8.62356	0.0452522		EGLN1	-0.525281	18.5486	0.000652807												ANKDD1A	-0.560884	23.0941	5.90926e-05		KIF1B	0.426498	9.81257	0.0151179
FAM3B	0.0814967	8.64386	0.044865		ZNFX1	-0.525434	20.7565	0.000233341												WDR26	-0.561169	18.2398	0.000586943		PDAP1	0.426265	15.0628	0.00153189
CAMK2N1	0.0810194	9.37594	0.0330407		VSIR	-0.526223	25.9125	2.13754e-05												FAM41C	-0.561449	29.538	2.67493e-06		PHF14	0.425812	44.9436	1.17708e-09
COL9A3	0.080997	8.69077	0.043859		CLEC7A	-0.526234	33.15	6.91775e-07												GLIPR1	-0.561645	16.2284	0.00149526		EIF4G1	0.425691	11.5697	0.0068693
PROSER2	0.0799311	9.43215	0.0323629		SRSF5	-0.526475	22.193	0.000120345												NXF1	-0.562289	20.7865	0.000174296		B3GNT3	0.424505	38.9863	2.08992e-08
DDX47	0.0784259	9.58051	0.0302754		RAF1	-0.527766	21.7995	0.000144886												IER2	-0.563141	20.7863	0.000174296		CSNK1A1	0.424173	13.3909	0.00317681
AZGP1	0.0779348	8.53764	0.0470555		DRC7	-0.528971	46.314	1.34314e-09												MAFG	-0.563198	17.2258	0.000937856		HERC4	0.424051	12.4624	0.00485015
CALN1	0.0768283	9.22432	0.0342583		ZDHHC18	-0.528996	27.8452	8.61601e-06												HNRNPDL	-0.563427	17.7398	0.000745695		FUT2	0.42401	19.6638	0.00019238
KIAA1755	0.073028	9.22938	0.0341821		CREBRF	-0.529001	20.3278	0.000284239												PPP1R18	-0.563476	20.9638	0.000160124		KIFC3	0.423875	16.1185	0.000953052
FAM120C	0.0728288	9.22976	0.0341821		HNRNPD	-0.529464	24.9035	3.41115e-05												DHX9	-0.563594	23.8432	4.15702e-05		TCEA1	0.423667	17.3247	0.000560847
RP11-65G9.1	0.0728288	9.22976	0.0341821		NEAT1	-0.530572	24.3514	4.44156e-05												RASGEF1B	-0.564448	13.591	0.00498496		FN1	0.423579	43.1525	2.81923e-09
RHNO1	0.0728288	9.22976	0.0341821		RN7SL368P	-0.53063	15.9653	0.00212881												PPP1R12C	-0.565432	26.9239	9.49378e-06		GABARAPL2	0.423475	12.1038	0.00568342
HLA-DQA2	0.0728288	9.22976	0.0341821		MLKL	-0.532283	18.9451	0.000547648												TUBA1A	-0.566055	15.2076	0.00240053		RP11-22P6.2	0.423329	14.9092	0.00164088
RP11-523H20.5	0.0728287	9.22976	0.0341821		CXCR2	-0.532751	52.9283	5.77505e-11												DNAJC8	-0.566142	17.3635	0.000881456		DST	0.42311	7.95714	0.0321667
BX470102.3	0.0728287	9.22976	0.0341821		BPTF	-0.53318	19.5126	0.000419148												GPR82	-0.567326	21.056	0.000154051		OR14J1	0.422733	39.2913	1.80531e-08
ARHGAP29	0.0728287	9.22976	0.0341821		SULF2	-0.533299	19.4677	0.000427002												FOSL2	-0.567526	31.7364	9.30279e-07		MAFG	0.422701	10.931	0.00908091
HRK	0.0728287	9.22976	0.0341821		RBBP6	-0.535965	17.699	0.000971496												HDAC4	-0.567742	23.0438	6.03414e-05		CTSV	0.422283	28.4497	3.11555e-06
LMLN	0.0728287	9.22976	0.0341821		ANKRD11	-0.536211	18.454	0.000680631												DNAJC3	-0.569362	12.2042	0.00955293		RCC1	0.422216	33.3005	3.14864e-07
ZNF532	0.0728287	9.22976	0.0341821		TFRC	-0.53682	24.9716	3.31807e-05												RP11-398A8.3	-0.570251	28.4709	4.48938e-06		ZNF26	0.422196	16.7366	0.000730724
SLC35E4	0.0728287	9.22976	0.0341821		SRF	-0.538158	21.3969	0.000174107												KIAA1109	-0.570571	15.006	0.00261996		SLC2A1	0.422061	19.2971	0.00022697
RP11-107F6.3	0.0728287	9.22976	0.0341821		STAT6	-0.539415	22.2386	0.000118103												GPR65	-0.570673	16.9639	0.00105733		NAA50	0.421943	11.4171	0.00736185
FAM234B	0.0728287	9.22976	0.0341821		RBM39	-0.539445	27.4858	1.02066e-05												KCMF1	-0.570828	19.5452	0.000314825		ATP8B1	0.420549	25.0112	1.57367e-05
SMYD2	0.0728287	9.22976	0.0341821		APOL2	-0.540174	22.7507	9.29923e-05												IFNGR1	-0.572269	27.2457	8.17266e-06		GLO1	0.420448	36.0683	8.38671e-08
ADGRG5	0.0728287	9.22976	0.0341821		LYST	-0.540478	27.9717	8.12418e-06												ATG2A	-0.572514	20.1136	0.000240218		BCL2L1	0.420442	33.2316	3.24931e-07
HKR1	0.0728286	9.22976	0.0341821		DOCK8	-0.542773	26.4704	1.65827e-05												CXCR1	-0.572566	17.9706	0.000669971		PSMA6	0.419912	17.0085	0.000643393
SLC9A6	0.0728286	9.22976	0.0341821		NADK	-0.542953	26.3676	1.71981e-05												TRPM7	-0.572732	14.3239	0.0035322		ZSWIM4	0.419752	29.1064	2.28357e-06
DBP	0.0728286	9.22976	0.0341821		CNPY3	-0.543067	24.3993	4.36086e-05												SLC3A2	-0.573051	21.5307	0.000122795		UBA6	0.419608	13.574	0.00292794
ZNF780B	0.0728286	9.22977	0.0341821		CSF2RA	-0.544549	25.8087	2.24886e-05												OGFRL1	-0.573512	15.3227	0.00228209		PSMD2	0.419458	12.5513	0.00465739
RP11-444E17.6	0.0728286	9.22976	0.0341821		STX3	-0.545302	28.2381	7.15083e-06												TRA2B	-0.573753	22.8341	6.62905e-05		ABL2	0.418871	12.0506	0.00583691
TMEM52B	0.0728286	9.22976	0.0341821		CTDSP2	-0.545966	29.6162	3.7904e-06												BEST1	-0.5742	26.9611	9.35995e-06		MLPH	0.418803	38.5403	2.57595e-08
TOP3B	0.0728286	9.22977	0.0341821		AMD1	-0.546688	22.2598	0.000117097												LONRF1	-0.57425	22.833	6.62905e-05		SYNGR2	0.418547	12.708	0.0043406
SYNPO	0.0728286	9.22977	0.0341821		AGO4	-0.547352	21.7068	0.000149893												ICAM4	-0.574827	20.9874	0.000158663		CYC1	0.418292	25.6411	1.16628e-05
C14orf37	0.0728286	9.22976	0.0341821		NUB1	-0.547684	24.5563	4.04988e-05												ARL8B	-0.575294	17.1298	0.000976339		CHD9	0.41789	12.0441	0.00585508
RP11-174G6.1	0.0728286	9.22977	0.0341821		CHST11	-0.547776	21.3893	0.000174389												ASAH1	-0.575495	29.5767	2.62793e-06		BROX	0.417555	13.4288	0.0031264
RINT1	0.0728286	9.22977	0.0341821		NSD3	-0.548032	19.5112	0.000419148												SMARCC1	-0.576733	19.5128	0.00031974		EPRS	0.416647	22.6344	4.82108e-05
PDCD7	0.0728286	9.22977	0.0341821		NIPBL	-0.548071	23.5095	6.44683e-05												RP5-900K19.2	-0.576887	19.585	0.000308784		RREB1	0.416471	18.5554	0.000316209
WDR34	0.0728286	9.22977	0.0341821		UNC93B1	-0.550177	31.0581	1.87011e-06												RELA	-0.576982	18.381	0.000551902		ATF7IP	0.416296	12.6489	0.00445697
KIAA0114	0.0728286	9.22977	0.0341821		STX11	-0.550181	22.1594	0.00012217												IRF2BP2	-0.577139	19.4735	0.000324947		PRDM4	0.41626	23.4586	3.27986e-05
PIK3R3	0.0728286	9.22976	0.0341821		CSK	-0.550682	24.9637	3.31807e-05												RBM8A	-0.577567	27.9939	5.65783e-06		DNASE1L1	0.416052	21.0253	0.000101927
TSFM	0.0728286	9.22977	0.0341821		SUSD6	-0.550751	26.0948	1.95675e-05												MBOAT7	-0.57854	20.812	0.00017251		DYNC1LI2	0.416044	11.8707	0.00633579
TNS3	0.0728286	9.22977	0.0341821		MYO1F	-0.554481	36.2335	1.55927e-07												CAMK1D	-0.578884	18.5825	0.000502158		PIEZO1	0.415947	29.8864	1.59605e-06
RMDN3	0.0728285	9.22977	0.0341821		ELL2	-0.555352	19.0548	0.000521335												GPBP1	-0.581122	21.9183	0.000101984		PRRC2B	0.415176	13.5381	0.00297945
RP11-276H19.1	0.0728285	9.22977	0.0341821		AP5B1	-0.555554	25.079	3.15938e-05												LYST	-0.581575	17.7144	0.00075268		SH3PXD2B	0.414993	37.6045	4.0326e-08
NME2	0.0728285	9.22977	0.0341821		RP11-875O11.4	-0.555587	25.5884	2.48355e-05												KPNA4	-0.581637	18.5578	0.000507255		PTPN11	0.41482	12.0225	0.00591015
IPO5	0.0728285	9.22977	0.0341821		RAB11FIP1	-0.555868	24.2251	4.63208e-05												ATF3	-0.584334	11.9491	0.0107557		MARVELD2	0.414441	29.1864	2.20591e-06
MSMO1	0.0728285	9.22976	0.0341821		SIPA1L1	-0.556271	20.5783	0.00025213												IL18BP	-0.585208	22.2354	8.80504e-05		PHLDA3	0.414417	29.5777	1.84168e-06
ZKSCAN7	0.0728285	9.22977	0.0341821		C16orf72	-0.556287	25.0594	3.18244e-05												SLK	-0.586009	16.742	0.00117047		P2RX5-TAX1BP3	0.414183	20.7384	0.000116477
UNC13B	0.0728285	9.22977	0.0341821		RP11-473I1.9	-0.55703	22.432	0.000108123												ZNF654	-0.58696	18.4625	0.000531008		RASSF7	0.413884	35.1233	1.31934e-07
RPE	0.0728285	9.22977	0.0341821		ISG20L2	-0.557534	24.2352	4.63208e-05												GUK1	-0.58699	20.9343	0.000162353		STK17A	0.413745	12.3282	0.00516526
TP53I13	0.0728285	9.22977	0.0341821		BRD4	-0.557709	24.2319	4.63208e-05												SRF	-0.58708	23.1517	5.76537e-05		TARS	0.413054	20.561	0.000126578
ARHGEF10L	0.0728285	9.22977	0.0341821		MAN2A2	-0.558213	22.6439	9.75616e-05												LINC-PINT	-0.588148	22.5457	7.60616e-05		MAP2K1	0.41295	11.9404	0.0061417
RAB34	0.0728285	9.22977	0.0341821		KIAA1324	-0.558588	28.7455	5.7332e-06												RPGR	-0.58828	28.3882	4.66489e-06		RP11-977G19.5	0.412811	24.0584	2.46913e-05
TBC1D12	0.0728284	9.22977	0.0341821		IFI16	-0.564167	29.7513	3.56109e-06												VAV1	-0.588522	18.4007	0.000546995		VGLL4	0.412592	24.7144	1.81395e-05
RP11-385D13.1	0.0728284	9.22977	0.0341821		DDX58	-0.564487	21.7546	0.000147252												WASHC2C	-0.589126	17.4231	0.000858734		CGNL1	0.41232	33.2922	3.15799e-07
RP11-627K11.6	0.0728284	9.22977	0.0341821		IER2	-0.564641	48.2266	5.45018e-10												ADAR	-0.590215	23.2263	5.56572e-05		FLNB	0.412139	38.2551	2.94838e-08
AIF1L	0.0728284	9.22977	0.0341821		RPS6KA5	-0.565782	23.4209	6.69823e-05												DNAJB9	-0.591311	19.1731	0.000378099		ICMT	0.412101	28.9087	2.50949e-06
ECHDC2	0.0728284	9.22977	0.0341821		SETX	-0.566511	21.2679	0.000184497												ZNFX1	-0.591777	18.5461	0.000509669		KIF5B	0.411893	11.281	0.00784487
PARL	0.0728284	9.22977	0.0341821		PTAFR	-0.566546	31.8339	1.26849e-06												USP8	-0.592646	17.6277	0.000780387		RC3H2	0.41188	16.21	0.000913957
P4HTM	0.0728284	9.22977	0.0341821		STAT2	-0.566809	30.6246	2.32074e-06												PDK1	-0.593098	21.6522	0.000116008		TUFT1	0.411855	25.521	1.23768e-05
TMEM126A	0.0728283	9.22977	0.0341821		CDKN2D	-0.567319	25.5609	2.51171e-05												WDR1	-0.593144	21.9696	9.97843e-05		WWC1	0.411685	26.8189	6.77223e-06
BOD1	0.0728283	9.22977	0.0341821		MYADM	-0.569779	22.9528	8.41373e-05												NUP98	-0.593233	20.2709	0.00022159		CSF1	0.411394	7.38193	0.0423886
SLC28A3	0.0728283	9.22977	0.0341821		HELZ2	-0.570491	25.6321	2.43516e-05												VNN3	-0.59348	16.2655	0.00146988		EMC3	0.411392	13.5518	0.00295909
LRRC1	0.0728283	9.22977	0.0341821		BTN2A1	-0.570501	22.1085	0.000125151												RAB21	-0.593499	26.6326	1.08815e-05		FBXW5	0.411252	17.2223	0.000583602
HIST1H2BJ	0.0728283	9.22977	0.0341821		GNAI2	-0.572151	40.1455	2.45169e-08												RAB2A	-0.594063	20.5747	0.000192857		C12orf76	0.410467	26.6937	7.15745e-06
DACH1	0.0695064	8.71815	0.043316		MAPKAPK2	-0.576047	27.5405	9.97919e-06												SLC16A3	-0.594134	22.8717	6.53042e-05		ADIRF	0.410428	30.5954	1.1336e-06
ZNF684	0.0691949	8.83289	0.0411873		EIF2AK2	-0.576879	23.8653	5.50241e-05												TRAF3	-0.59414	17.567	0.000801425		MIEF2	0.410176	24.3245	2.16957e-05
CTC-490G23.2	0.0669105	8.40651	0.0499295		AFF1	-0.57726	23.5816	6.25891e-05												PMAIP1	-0.594358	17.4202	0.000858912		UBE2K	0.409876	10.9924	0.00881872
RP5-1116H23.3	-0.0733616	8.71471	0.0433532		PLCB2	-0.578092	24.3959	4.36086e-05												TNFRSF14	-0.594828	21.4416	0.000128427		SH3BP4	0.409601	33.7963	2.46633e-07
RP11-60A8.1	-0.0733616	8.71471	0.0433532		YTHDC1	-0.579023	24.2743	4.57209e-05												PDE4B	-0.595023	21.6862	0.000114217		ZNF260	0.409396	29.8691	1.60664e-06
ASF1B	-0.075116	8.97578	0.0385635		CSNK1G2	-0.580972	27.3219	1.10376e-05												SRGN	-0.59719	108.643	7.40774e-23		SGPP2	0.409317	35.4826	1.11167e-07
CTC-548K16.5	-0.0802828	9.0683	0.0370104		KIAA1109	-0.58244	21.7499	0.000147258												GRK6	-0.597695	23.0172	6.10746e-05		ZDHHC20	0.409047	11.5646	0.00687416
MIR5696	-0.0835436	9.95971	0.0256888		HLA-A	-0.584512	101.716	3.53605e-21												ERO1A	-0.597761	17.6731	0.000767108		GAPT	0.408824	13.4006	0.00316314
RP11-348N5.7	-0.0835437	9.95971	0.0256888		KLF7	-0.585237	24.3128	4.50634e-05												APC	-0.598277	18.7211	0.000470274		RP4-671O14.7	0.408787	12.4702	0.00483354
RNU6-481P	-0.0835438	9.95971	0.0256888		RP11-591N1.1	-0.588076	23.9376	5.32807e-05												NRBF2	-0.598856	21.6222	0.000117455		WWP1	0.408786	34.1458	2.08033e-07
RP11-171I2.5	-0.0896806	9.17842	0.0350157		TYMP	-0.588912	27.8763	8.50666e-06												PER1	-0.599198	19.9865	0.00025441		POLB	0.408595	11.976	0.00603915
RP11-44N11.2	-0.0914121	10.2731	0.0222718		CCNL1	-0.591081	54.0151	3.40962e-11												DRC7	-0.601493	32.3788	6.83242e-07		SYNRG	0.408536	12.3703	0.00507373
RP11-1024P17.1	-0.0936549	11.2047	0.0150468		TBL1X	-0.593243	24.1298	4.84809e-05												IPMK	-0.603025	20.6086	0.00018977		DIS3L	0.408025	11.9121	0.00621264
MIR29A	-0.0996115	11.5177	0.013027		MBP	-0.594849	30.1696	2.90185e-06												SKAP2	-0.604011	18.9324	0.000423394		PPP1R16B	0.407818	24.9472	1.62081e-05
GLB1L	-0.100749	11.79	0.011488		STK10	-0.594955	28.3989	6.69305e-06												TBK1	-0.604723	20.3388	0.000214508		INTU	0.407114	12.7871	0.00418078
RP11-300J18.2	-0.108141	12.6488	0.00782636		RILPL2	-0.595019	32.2988	1.0218e-06												GOLGA4	-0.605747	16.2917	0.00145506		RBPMS	0.407097	45.1991	1.0391e-09
BHMT2	-0.111172	9.42734	0.0323629		NCF1	-0.595164	37.4708	8.77772e-08												TAX1BP1	-0.608135	20.9731	0.000159599		MAF	0.406755	33.4238	2.96303e-07
CTB-58E17.10	-0.113666	13.6947	0.00491287		UBR2	-0.595244	21.1357	0.000194057												PPP4C	-0.608165	23.8103	4.21338e-05		IER3	0.4067	12.8313	0.00408959
MPIG6B	-0.115071	13.0466	0.00658175		LRRFIP1	-0.598107	37.5594	8.50962e-08												SLC44A2	-0.60874	22.7198	6.97532e-05		CCL22	0.406426	31.4056	7.70495e-07
AGAP6	-0.123569	14.9397	0.00278748		MMP25	-0.59841	42.929	6.71178e-09												GRB2	-0.608751	27.2277	8.232e-06		TACC2	0.405816	38.6487	2.45376e-08
RP11-483E17.1	-0.128188	9.43644	0.0323126		RP11-163O17.1	-0.599269	32.3113	1.01921e-06												SPHK1	-0.608917	19.7907	0.00027934		ZNF106	0.405734	9.4957	0.0174822
RP11-434H6.6	-0.129076	11.098	0.015764		CAMK1D	-0.601874	21.914	0.000137155												NAPA	-0.610058	23.2488	5.52057e-05		FKBP4	0.405502	17.257	0.000575748
MIR7845	-0.133151	10.98	0.0165296		CEP350	-0.602187	20.1634	0.000308381												DNAJB6	-0.610319	22.7186	6.97532e-05		MAP3K13	0.405353	13.8509	0.00256191
CHKB	-0.13635	10.718	0.0182835		ABCA7	-0.602421	35.1916	2.55853e-07												CYTH1	-0.611973	18.3198	0.000566715		RABGAP1	0.404923	15.6469	0.00117945
PMF1	-0.138931	9.4434	0.0322268		HECA	-0.603617	29.7273	3.59236e-06												DDIT3	-0.612177	26.5448	1.12958e-05		RNF11	0.404851	11.5336	0.0069662
AC009542.2	-0.140076	8.76686	0.0424575		SYK	-0.603715	27.2339	1.1478e-05												P4HB	-0.612532	17.1967	0.000948179		KLF3	0.40454	9.85398	0.0149023
CTD-3131K8.2	-0.140479	12.7319	0.00756662		ADGRE5	-0.603899	36.4211	1.42895e-07												AIF1	-0.613839	24.3475	3.22876e-05		TXNDC17	0.404522	20.3648	0.000138124
CHRNA10	-0.140955	10.1891	0.0231113		BTN3A1	-0.606853	24.4219	4.33034e-05												ARRB2	-0.613949	32.157	7.62067e-07		API5	0.404437	29.553	1.85887e-06
RP11-467C18.1	-0.143172	17.4297	0.000873634		ZCCHC2	-0.606985	29.1962	4.62398e-06												E2F3	-0.614391	21.0264	0.000156203		PHLPP1	0.40434	20.1934	0.000149785
RP5-906C1.1	-0.143579	9.61381	0.0299123		AC074289.1	-0.609065	30.177	2.90144e-06												ARPC1B	-0.615951	23.4302	5.05065e-05		ATP6V1F	0.40364	15.488	0.00126783
MIR132	-0.147072	13.2192	0.00606607		TNRC6B	-0.609214	24.2228	4.63208e-05												ABCF1	-0.616111	18.6614	0.000483165		RP11-697E2.6	0.403566	27.0607	6.02428e-06
AC092620.2	-0.1474	11.4547	0.013419		CIR1	-0.609276	29.4771	4.04309e-06												HNRNPK	-0.616235	27.2665	8.10251e-06		WLS	0.403362	12.7143	0.00432947
MIR4647	-0.147401	11.4548	0.013419		ZNF117	-0.610703	24.0239	5.10832e-05												METRNL	-0.616999	21.9838	9.92117e-05		TAB3	0.403032	13.4243	0.00313199
RF00015	-0.148508	9.35677	0.0332762		RERE	-0.611891	37.4514	8.82345e-08												LRRK2	-0.618545	19.1978	0.000373794		PCM1	0.40278	9.46852	0.0177082
LRFN1	-0.148874	12.2169	0.00940727		AKAP9	-0.617835	23.4669	6.55721e-05												ARHGEF40	-0.619266	22.2867	8.61015e-05		SRCAP	0.402636	14.3608	0.00210355
CEACAM4	-0.150644	8.52863	0.04717		RGS2	-0.619824	49.6928	2.68559e-10												CERK	-0.619494	22.7686	6.83135e-05		ZMYND8	0.402629	16.5598	0.00079358
RP11-325F22.4	-0.151476	9.42632	0.0323629		SLC45A4	-0.619839	28.7352	5.73563e-06												MKNK2	-0.61953	22.2848	8.61015e-05		IKZF2	0.402422	31.7046	6.68738e-07
ZNF483	-0.151476	9.42633	0.0323629		PTGS2	-0.621317	28.2813	7.01643e-06												FRY	-0.619967	20.3883	0.000209666		ZNF706	0.40226	30.4902	1.19398e-06
AC012368.1	-0.152479	11.3661	0.0139575		IL6R	-0.623595	35.4066	2.33133e-07												STAT3	-0.620014	43.656	3.22638e-09		GULP1	0.402189	30.2424	1.34553e-06
LY75	-0.153639	8.6039	0.0456504		GTF2I	-0.626142	27.5357	9.97919e-06												RP4-671O14.6	-0.621338	23.5767	4.73139e-05		TSG101	0.401898	14.0339	0.00235312
RP5-1160K1.6	-0.154126	11.967	0.0105685		RP11-492E3.1	-0.626602	35.023	2.74261e-07												PHACTR1	-0.62136	60.8	8.70016e-13		LAMC1	0.401804	43.328	2.59665e-09
CHRNE	-0.154173	10.7444	0.0180938		PPM1F	-0.62782	28.2866	7.01643e-06												FGR	-0.621607	38.045	4.79032e-08		NEU1	0.401648	12.0179	0.00592048
SEMA6B	-0.154368	11.3113	0.0143256		CEP63	-0.630251	29.1583	4.68199e-06												USP15	-0.622628	37.6091	5.91425e-08		TMEM57	0.401304	23.005	4.04173e-05
CD4	-0.154771	10.095	0.0241151		STAG2	-0.630468	28.7309	5.73563e-06												CLK1	-0.623015	22.7387	6.92653e-05		FBXL20	0.401234	15.1906	0.00144296
FAM58A	-0.155855	9.92038	0.0259943		DDX21	-0.632001	29.0438	4.94952e-06												PPP2CA	-0.62361	22.2382	8.80504e-05		STK39	0.400996	27.0846	5.96242e-06
RP11-707G18.1	-0.156911	12.4833	0.00842479		ITGAL	-0.632864	32.226	1.04858e-06												UVRAG	-0.623652	21.9897	9.90716e-05		FNBP4	0.400635	14.5345	0.00194522
SIRPD	-0.159238	8.91615	0.0396969		HSP90B1	-0.634851	17.067	0.00130095												SPTY2D1	-0.623801	20.3952	0.000209233		ASTN2	0.400377	34.9478	1.4261e-07
POU5F2	-0.165157	10.1488	0.0235498		JUNB	-0.635633	80.8545	8.77529e-17												PECAM1	-0.624646	18.5775	0.000502758		FNDC3A	0.400147	9.71895	0.0157976
CTB-83J4.1	-0.166255	19.4119	0.000348948		PBX2	-0.637612	32.2907	1.02209e-06												PDPK1	-0.625395	26.3467	1.24156e-05		ARHGAP10	0.399995	34.083	2.14565e-07
RP11-862L9.2	-0.168001	12.9325	0.00692809		RCSD1	-0.640538	25.7346	2.323e-05												FAM133B	-0.626592	32.0752	7.87275e-07		ANKIB1	0.399628	17.1637	0.000600133
RNU6-990P	-0.168586	14.9717	0.00274338		UBR5	-0.64194	28.2044	7.25217e-06												BAZ2A	-0.627331	21.3386	0.000134425		XPO1	0.399431	12.9654	0.00384513
RP4-737E23.6	-0.171541	9.45727	0.0320567		ARID4B	-0.642694	36.1359	1.62475e-07												CYBA	-0.627468	24.5047	3.00347e-05		PSMD11	0.399259	25.732	1.11791e-05
AC079305.10	-0.172049	9.44089	0.0322526		CASS4	-0.643235	26.3341	1.74459e-05												TMF1	-0.627968	19.5093	0.000319848		KB-1125A3.12	0.399187	11.2185	0.00804141
CLEC1A	-0.174114	12.831	0.0072504		GIMAP4	-0.643785	28.296	7.01076e-06												DDX39A	-0.628149	28.999	3.46291e-06		SLC25A6	0.398893	16.4749	0.000826404
FUT7	-0.174511	12.7268	0.00758151		MYCBP2	-0.647778	24.3921	4.36086e-05												TANK	-0.629112	34.3602	2.7528e-07		FXYD3	0.398838	25.9098	1.03425e-05
GNG7	-0.174986	11.6325	0.0123431		MEFV	-0.653793	37.5221	8.59204e-08												SBNO2	-0.629391	23.3043	5.38269e-05		KCNK6	0.398735	11.7796	0.00648796
UTY	-0.175627	9.31269	0.0339534		VPS37B	-0.654226	34.4901	3.57588e-07												SMAP2	-0.629663	20.6261	0.000188399		CACYBP	0.398592	9.76318	0.0154755
AC021016.6	-0.177298	10.1292	0.0237438		TOPORS	-0.656675	36.476	1.39559e-07												TGIF1	-0.63011	23.2376	5.54285e-05		NUMA1	0.398404	16.7601	0.000722957
U73166.2	-0.178209	8.41801	0.0496524		TSC22D3	-0.656958	32.242	1.044e-06												MORF4L1	-0.631314	23.5003	4.90515e-05		SLC38A1	0.398278	8.21292	0.0286755
IFNG	-0.179572	14.3259	0.00367815		MORF4L2	-0.660774	32.4847	9.39565e-07												CFLAR	-0.632983	32.4286	6.67606e-07		AGFG1	0.397606	12.1875	0.00549779
PPP1R14B	-0.181349	9.93026	0.0259592		LRMP	-0.663032	32.8179	8.06549e-07												STAG2	-0.633182	22.6533	7.20411e-05		TIMP3	0.39747	17.8172	0.000447446
RP11-96O20.5	-0.182955	15.4793	0.0021785		GOLGA4	-0.663366	32.5023	9.34779e-07												ELOVL5	-0.633649	24.8392	2.54869e-05		DENR	0.397289	14.6502	0.00184325
DACT3	-0.182997	9.17344	0.0350924		SP110	-0.66546	37.7806	7.6714e-08												RP3-395M20.12	-0.634103	22.1324	9.2281e-05		ETFB	0.397182	21.1189	9.84291e-05
YPEL1	-0.185312	9.5912	0.0302188		UBC	-0.666676	56.4323	1.07987e-11												KREMEN1	-0.634623	18.7635	0.000460592		LLGL2	0.396719	29.7943	1.66596e-06
ASXL1	-0.185424	8.90409	0.039897		BTN3A2	-0.668188	35.1484	2.60468e-07												XXbac-BPG246D15.8	-0.634927	25.2427	2.10706e-05		NSA2	0.396473	28.7109	2.76114e-06
IL18BP	-0.188895	11.6831	0.0120459		SAMD9L	-0.668488	26.0573	1.98905e-05												KBTBD2	-0.635404	22.4487	7.97286e-05		ACTN4	0.396325	10.1937	0.0126966
RP11-69M1.6	-0.1889	13.5956	0.00513532		IL13RA1	-0.671982	34.9651	2.81354e-07												RP11-810P12.7	-0.635998	26.4674	1.17338e-05		SSFA2	0.396295	9.82525	0.0150358
SPDYA	-0.189095	15.1881	0.00248106		HLA-F	-0.67237	44.1375	3.8004e-09												SRSF7	-0.636375	23.1522	5.76537e-05		SERPINB6	0.396026	16.8802	0.000681322
RBM27	-0.189608	8.68951	0.043867		NOTCH1	-0.674269	38.462	5.57331e-08												UBAP1	-0.636459	24.9086	2.46789e-05		CARHSP1	0.396008	22.7511	4.56677e-05
RP11-589C21.5	-0.189774	10.3994	0.0210327		AMICA1	-0.674646	51.9991	8.96765e-11												VEGFA	-0.636505	29.0315	3.41279e-06		TBC1D8B	0.395909	22.7308	4.60764e-05
RP11-739B23.1	-0.190745	9.89276	0.0263093		SIGLEC10	-0.676524	25.3556	2.75316e-05												RALGDS	-0.636584	30.8676	1.40765e-06		SOWAHC	0.395852	28.5113	3.02777e-06
MLLT11	-0.190814	9.87719	0.0264858		H2AFZ	-0.683231	35.3728	2.36178e-07												RP11-324E6.6	-0.638607	19.7247	0.000288295		VCP	0.395845	9.99205	0.0139725
RP11-326C3.13	-0.191222	10.7804	0.01791		MAP3K8	-0.685154	27.3873	1.07052e-05												TNRC6B	-0.638742	21.3549	0.000133502		TNRC6A	0.395833	25.8445	1.06672e-05
RP1-111C20.4	-0.191669	8.52213	0.0473149		HLA-B	-0.686442	287.885	5.70826e-61												APOL6	-0.638817	19.6867	0.000293647		RP11-124N14.3	0.395258	18.3121	0.000354136
LONP1	-0.19168	9.89982	0.0262241		GBP2	-0.687446	48.19	5.45018e-10												TAB2	-0.639403	24.1983	3.48237e-05		EIF2S2	0.395161	12.8974	0.00396664
RP13-516M14.1	-0.192972	9.75782	0.0280465		CHMP1B	-0.688486	32.8722	7.88366e-07												TECPR2	-0.640403	22.8622	6.55143e-05		DNAH5	0.395149	22.0962	6.21751e-05
RP11-4B16.4	-0.194317	10.004	0.0252596		PHIP	-0.691343	30.9443	1.97566e-06												CHFR	-0.641161	26.9844	9.27796e-06		EPS8	0.395036	18.5544	0.000316209
H3F3B	-0.194921	13.819	0.00463384		RF01871	-0.691381	43.7505	4.57403e-09												MFSD12	-0.641457	28.9226	3.58651e-06		SRP9	0.394761	14.9712	0.00159479
RAB43	-0.19777	9.82858	0.0271309		CXCR1	-0.691411	61.8236	8.20024e-13												NOD2	-0.642376	22.9435	6.31306e-05		PATJ	0.394738	23.818	2.75162e-05
TMEM184B	-0.200168	8.48284	0.0481437		MX2	-0.691868	44.8437	2.70023e-09												HNRNPD	-0.643518	28.491	4.45251e-06		IGF1	0.39473	10.6841	0.0101974
RP11-758H9.2	-0.202534	10.2576	0.0224053		ADGRE3	-0.69191	36.3461	1.47835e-07												LCOR	-0.643944	21.6452	0.000116242		RAD51D	0.394457	11.9734	0.00604429
RP11-295G20.2	-0.202676	8.42514	0.0495075		RBPJ	-0.692912	35.2074	2.54883e-07												IFI6	-0.644039	19.9561	0.000257325		TMED9	0.394371	19.1696	0.000241339
TWF2	-0.20354	9.88962	0.0263386		NFAM1	-0.695559	37.5218	8.59204e-08												RP11-514O12.4	-0.644071	27.9263	5.84655e-06		AGRN	0.393978	35.3314	1.19621e-07
IFITM10	-0.203706	10.9037	0.0170651		SLC38A2	-0.697616	35.0295	2.74261e-07												MEFV	-0.644392	21.0075	0.000157253		UACA	0.393966	27.8814	4.08649e-06
CLASRP	-0.204783	9.19729	0.0347121		DDX3Y	-0.699966	25.741	2.32215e-05												PAK1	-0.645049	24.9777	2.39446e-05		EIF2S3	0.393855	11.9135	0.00621032
CCDC174	-0.204995	8.42537	0.0495075		UBE2L6	-0.700085	40.261	2.32318e-08												SETX	-0.645412	21.4275	0.000129162		MAFB	0.393771	13.3812	0.00318934
FAM53B	-0.205061	10.186	0.0231357		PACSIN2	-0.703208	42.3878	8.49723e-09												SNX20	-0.646479	21.4093	0.000130188		ASCC1	0.393657	9.04617	0.0197968
VASP	-0.205218	9.5107	0.0312254		UBALD2	-0.703302	40.7136	1.86243e-08												ATF6	-0.646513	24.5723	2.90532e-05		MMADHC	0.393309	12.9354	0.00390097
RP11-326C3.15	-0.207531	10.7807	0.01791		IQGAP2	-0.703524	30.1312	2.94891e-06												SPG20	-0.647622	23.4648	4.98742e-05		RTCB	0.392336	27.0892	5.95437e-06
AC016629.8	-0.207841	14.1741	0.0039378		STK40	-0.705756	39.4534	3.40533e-08												CHST15	-0.64807	24.591	2.88269e-05		NDFIP1	0.392228	12.6793	0.00439719
MIF	-0.208256	10.1499	0.0235496		SRPK2	-0.709772	36.7902	1.20423e-07												EGLN2	-0.648976	25.3751	1.98246e-05		GALE	0.392125	23.8812	2.67662e-05
RNF31	-0.208406	8.63341	0.0450572		ZFAS1	-0.711502	38.1006	6.60768e-08												PNISR	-0.649346	20.3541	0.00021313		NR4A1	0.392112	16.2649	0.000891192
TMEM70	-0.208704	8.47094	0.0483972		ID2	-0.720083	28.1469	7.44598e-06												VASP	-0.649659	52.6583	4.27554e-11		PSMD5	0.39205	27.0989	5.93068e-06
PDK3	-0.208765	14.4101	0.00354611		PSMB8	-0.721067	39.9154	2.72968e-08												MYO1F	-0.652054	25.899	1.54389e-05		SRPX2	0.391938	25.9534	1.01212e-05
TRAPPC10	-0.209709	8.98093	0.038475		HSH2D	-0.726827	43.6526	4.72132e-09												CWC25	-0.652543	23.5691	4.74133e-05		CLK1	0.391375	11.0727	0.00849116
ODF3B	-0.210012	15.9274	0.00176895		PDCD4	-0.728415	43.0751	6.26615e-09												CHST11	-0.65263	25.4085	1.95251e-05		NRAS	0.3911	19.4399	0.00021176
SPSB2	-0.212247	9.66231	0.0294024		IFIT2	-0.731985	28.7245	5.73563e-06												JOSD1	-0.652963	21.0773	0.00015259		MANSC1	0.390598	11.323	0.00769784
ADPRHL1	-0.215838	21.8593	0.000111669		ZMIZ1	-0.733704	41.508	1.28837e-08												SLA	-0.654426	37.3137	6.79608e-08		CLDN23	0.390401	36.1399	8.13199e-08
KAT5	-0.215885	11.7184	0.0118531		ADAR	-0.738865	54.3974	2.87916e-11												C16orf54	-0.655458	33.2346	4.64045e-07		DTX2	0.389965	16.9951	0.000647189
CTB-114C7.3	-0.21685	8.56145	0.0464909		PKN2	-0.740321	39.1325	3.99317e-08												SF3B2	-0.655713	26.7962	1.00802e-05		UQCRFS1	0.389781	27.9706	3.91893e-06
CTD-3138B18.4	-0.216875	8.86031	0.0407801		LPIN2	-0.742576	32.3296	1.01365e-06												PSME1	-0.655806	26.2773	1.28182e-05		CLOCK	0.389448	21.4895	8.25996e-05
HEXDC-IT1	-0.217106	19.848	0.000284768		RP11-467L13.7	-0.744278	35.4091	2.33133e-07												SLC15A4	-0.656495	24.4665	3.05226e-05		RNASEL	0.389255	12.1649	0.00555172
RP11-779O18.3	-0.217114	15.7246	0.0019361		PARP9	-0.749221	49.2627	3.29433e-10												PPP2R2A	-0.657147	25.0175	2.35906e-05		DDX1	0.389222	19.2531	0.000231941
INPP4A	-0.221596	9.06094	0.03714		KPNB1	-0.750073	46.5193	1.21766e-09												HCK	-0.658254	31.4299	1.08149e-06		VAT1	0.389218	23.0486	3.96429e-05
RASGRP2	-0.22175	11.7535	0.0116734		BCLAF1	-0.751488	41.7792	1.13401e-08												EIF2AK3	-0.658358	24.9651	2.40561e-05		NFE2L1	0.388826	16.1063	0.000955667
UBE2M	-0.223125	10.1156	0.0239056		HCAR2	-0.751806	49.1743	3.4208e-10												EIF4G3	-0.65878	19.9178	0.000261757		AC090937.2	0.388636	12.2951	0.00524568
SH2D3C	-0.22356	9.45476	0.0320824		SORL1	-0.752566	85.5541	8.61264e-18												HBP1	-0.660133	26.6537	1.07855e-05		AC005083.1	0.388625	29.6912	1.75092e-06
DNAJB11	-0.223561	9.04663	0.0373524		PCF11	-0.753704	42.8428	6.9316e-09												EPG5	-0.661055	19.1479	0.000382016		MAN1A2	0.388529	11.189	0.00815146
CTA-384D8.35	-0.225465	14.8262	0.00294128		RP11-514O12.4	-0.755873	46.6513	1.14608e-09												ZFP36L2	-0.66124	27.0954	8.79665e-06		SRSF10	0.388284	13.9867	0.00240362
MRPS15	-0.225834	11.1845	0.0151491		LASP1	-0.757948	44.3296	3.46682e-09												ADPGK	-0.661903	23.8826	4.08025e-05		GNPDA1	0.388279	16.4124	0.000834254
TM9SF4	-0.227118	10.2031	0.0229787		SNORD89	-0.758079	42.513	8.01592e-09												NT5C2	-0.662488	23.5803	4.73089e-05		DYNC1I2	0.388168	27.4102	5.12189e-06
P2RY8	-0.227276	14.5837	0.00328686		PTPRE	-0.758101	64.1967	2.69492e-13												TRIP12	-0.666204	25.2796	2.07422e-05		ZNF891	0.387988	16.4744	0.000826404
AC079630.4	-0.227465	16.0913	0.0016454		AIF1	-0.7587	54.5044	2.75099e-11												SIK3	-0.666785	23.2787	5.44513e-05		S100A14	0.387473	29.0493	2.34412e-06
MFSD12	-0.229542	11.5385	0.0129		PRELID1	-0.761426	48.0467	5.74139e-10												ITM2B	-0.667698	52.8834	3.85066e-11		SERTAD1	0.387445	10.6334	0.0104515
SNHG5	-0.229734	12.3318	0.00901994		RBM25	-0.768267	40.0647	2.54201e-08												RAC1	-0.667988	26.5615	1.12208e-05		ARFGEF2	0.387307	14.6651	0.00183136
FAM111A	-0.230391	8.46277	0.0485905		FAM133B	-0.769069	49.8846	2.45398e-10												XIAP	-0.668426	23.0034	6.12982e-05		KIF1C	0.387194	13.2611	0.00338445
PRMT2	-0.230832	8.73059	0.0431544		RNU2-6P	-0.770359	51.6676	1.03642e-10												MPP1	-0.669025	25.6491	1.74353e-05		ESRP2	0.387114	41.8613	5.29844e-09
HAS1	-0.231632	12.2081	0.00943739		PPP1R10	-0.771751	41.9507	1.04464e-08												DDX6	-0.669525	30.0357	2.10705e-06		TRAM1	0.387107	12.6114	0.00453827
AKAP8	-0.23189	10.2158	0.022863		RP11-468E2.4	-0.771883	52.5424	6.91259e-11												HEXA	-0.670097	21.5611	0.000121058		IRF8	0.387057	25.5184	1.2382e-05
CTB-119C2.1	-0.234079	24.186	3.74024e-05		CSRNP1	-0.772047	68.7092	3.10515e-14												USF2	-0.670157	28.3417	4.76809e-06		CD48	0.386951	8.98179	0.0202998
MYH9	-0.234404	8.85148	0.040871		TUBA1A	-0.772574	40.8007	1.79074e-08												MIR3614	-0.670703	28.6971	4.01172e-06		ATPIF1	0.386941	21.6149	7.75489e-05
PSENEN	-0.235054	9.00938	0.0379807		FRY	-0.773687	39.7583	2.94299e-08												AMD1	-0.671409	24.1745	3.51935e-05		ANKRD36B	0.386675	24.5556	1.94328e-05
SH2B2	-0.235741	10.5726	0.0194651		FAM212B	-0.776054	42.5485	7.9173e-09												SH3BP2	-0.67287	25.6849	1.71488e-05		UQCRH	0.386567	16.8574	0.000689171
TGIF2	-0.236679	15.9447	0.00175822		GOLGB1	-0.776462	31.5179	1.48135e-06												DOCK5	-0.673507	27.8942	5.93165e-06		GSR	0.386198	12.3829	0.00504526
ZNF467	-0.237014	9.30419	0.0340922		CHI3L1	-0.776815	40.9399	1.68568e-08												RNASEK	-0.674188	26.9571	9.35995e-06		TTL	0.385562	14.0401	0.00234846
DNAJC25	-0.237597	17.6091	0.000805919		RNF24	-0.779612	45.8459	1.69423e-09												PTP4A2	-0.675883	26.1241	1.37944e-05		SLC5A3	0.384879	9.60691	0.0165573
TMEM212	-0.237721	8.94455	0.0391663		IGF2R	-0.781531	68.8058	2.99769e-14												RAB4B-EGLN2	-0.676462	26.3843	1.22248e-05		VDAC1	0.384445	23.0379	3.98309e-05
AC116366.4	-0.238073	9.90676	0.0261665		SAMD9	-0.78481	41.7031	1.1725e-08												REL	-0.676602	31.0255	1.31611e-06		DYNLT1	0.384395	13.0959	0.00361903
PM20D2	-0.238509	15.3885	0.00227014		TRIM25	-0.788585	60.741	1.37579e-12												USP32	-0.676829	28.1805	5.15996e-06		IPO9	0.384277	13.8943	0.00250938
DDX39A	-0.238716	11.852	0.0111675		RP4-635A23.6	-0.795301	38.8909	4.49646e-08												LSP1	-0.678398	28.9898	3.47172e-06		TIMP2	0.384164	9.50992	0.0173522
SH2B3	-0.238862	9.66139	0.0294024		IGF1R	-0.797417	42.2415	9.10509e-09												DSC2	-0.679502	22.3261	8.45541e-05		EIF3D	0.384156	13.9652	0.0024277
CEBPZOS	-0.241349	8.95057	0.0390581		AKAP13	-0.798358	44.456	3.27068e-09												ITSN2	-0.679514	23.0131	6.10975e-05		CFB	0.384015	26.1513	9.21005e-06
HVCN1	-0.241408	17.2483	0.000949124		ZCCHC6	-0.798843	50.0188	2.30916e-10												THEMIS2	-0.679693	26.1461	1.3665e-05		ZNF644	0.383876	14.884	0.00165417
CNTNAP3	-0.241926	12.8817	0.00708464		MIR616	-0.801723	50.0414	2.30025e-10												PLEKHM2	-0.680476	25.4267	1.94136e-05		MTF1	0.383788	10.0034	0.0138947
TRIM69	-0.243478	12.4011	0.00874998		APOL6	-0.801823	36.19	1.58733e-07												IL1R1	-0.680893	22.056	9.58709e-05		POLD4	0.383721	13.0326	0.00372474
CYSLTR1	-0.243658	11.4132	0.0136461		EHBP1L1	-0.80425	51.5405	1.09703e-10												KLHL6	-0.680959	16.0695	0.00160259		AP2B1	0.383634	16.3849	0.000842178
EID3	-0.243903	10.09	0.0241659		OGFRL1	-0.805466	42.577	7.84834e-09												PTPN6	-0.681232	25.0125	2.36061e-05		RBM28	0.383417	16.4687	0.00082844
ARID3A	-0.244051	8.85196	0.040871		SMCHD1	-0.805592	124.781	5.3757e-26												CCNL1	-0.681751	54.2125	2.01807e-11		SMIM5	0.383341	26.1308	9.29517e-06
PI4KA	-0.244374	10.9446	0.016759		WASF2	-0.808357	48.1749	5.4538e-10												IFI16	-0.684866	34.5963	2.47249e-07		DNAJC3	0.383195	8.38493	0.0266401
LILRA1	-0.24485	13.1885	0.00615143		CHD2	-0.812389	50.4441	1.88809e-10												CAST	-0.685941	21.9524	0.000100519		DUSP3	0.383155	11.8277	0.0064594
EMC4	-0.246675	9.29924	0.0341655		APOBEC3A	-0.813705	62.9175	4.92165e-13												EEF1A1	-0.686759	35.1197	1.93853e-07		TMEM183A	0.383101	12.3506	0.00511958
RP11-332M2.1	-0.246964	8.79909	0.0418435		SPEN	-0.81532	45.1632	2.32327e-09												VSIR	-0.686884	25.499	1.87726e-05		IL1RN	0.382871	9.30185	0.0183541
MAP2K2	-0.24792	11.5546	0.0128161		CHD1	-0.817922	71.4244	8.80455e-15												RICTOR	-0.687486	23.0907	5.90926e-05		CTD-2144E22.9	0.382422	15.5591	0.00122583
PSAP	-0.248282	11.3257	0.0142341		ITPK1	-0.820003	54.0136	3.40962e-11												ARF1	-0.687841	36.7207	8.96098e-08		CNNM2	0.382344	17.5546	0.000508098
PTBP1	-0.249023	9.93065	0.0259592		SSH2	-0.822893	64.1252	2.76116e-13												MIDN	-0.690032	32.6908	5.93667e-07		DCAF12	0.381907	17.1429	0.000605677
RNF166	-0.249527	9.38489	0.0329166		PLEKHG3	-0.824767	56.135	1.24452e-11												MAP1LC3B	-0.690056	47.5007	5.15662e-10		DKK1	0.381721	31.386	7.77375e-07
ISY1-RAB43	-0.251159	9.24183	0.0341821		RNF213	-0.825024	61.9885	7.62534e-13												TLE3	-0.691577	25.8328	1.59462e-05		ZC3H6	0.381487	15.1399	0.00147571
RP3-510H16.3	-0.251245	17.6384	0.000797155		ABHD2	-0.826348	51.9232	9.24603e-11												HECA	-0.691713	26.8362	9.90408e-06		LIMS1	0.381247	8.00578	0.0313743
RP11-134P9.3	-0.251817	12.701	0.00766862		ZFP36L2	-0.830916	47.2017	8.71392e-10												DHX40	-0.69184	27.5872	6.90772e-06		SPSB3	0.381156	12.3231	0.00517763
TNFRSF8	-0.25189	14.1983	0.00389449		ARHGEF40	-0.831103	59.7326	2.22597e-12												NSMAF	-0.692698	29.6985	2.47906e-06		RPL23A	0.381015	24.6249	1.88821e-05
CSF2RB	-0.251968	10.4861	0.0202701		RSAD2	-0.839431	37.9466	7.08018e-08												RBBP6	-0.693399	20.0885	0.000242646		ANKRD13A	0.381015	9.28942	0.0184643
CAMK2G	-0.253365	9.01668	0.0378892		BOD1L1	-0.845164	71.3591	8.96272e-15												LARP4B	-0.694663	30.0254	2.11343e-06		SLC34A2	0.38101	34.907	1.45224e-07
TLCD2	-0.254327	12.3929	0.00878205		GLIPR1	-0.851652	51.6833	1.03638e-10												RTN4	-0.694802	32.6989	5.92675e-07		HIST1H2BC	0.380857	9.95125	0.01421
TXNDC11	-0.25451	12.1307	0.0097938		NABP1	-0.858061	104.937	7.59043e-22												DGAT2	-0.694842	27.3051	7.95911e-06		FAM63B	0.380832	13.3821	0.00318907
NUDT16	-0.255351	16.6603	0.00124918		PSME1	-0.858228	58.0262	5.03741e-12												PRRC2C	-0.695825	33.8786	3.44021e-07		CCDC47	0.38075	9.42465	0.0178484
CASP4	-0.256113	9.99369	0.0253565		LRG1	-0.858821	76.8672	6.11374e-16												PPP1R3B	-0.696567	24.4984	3.00773e-05		REV1	0.380697	22.0192	6.42589e-05
INPP5K	-0.261582	10.6342	0.0189715		TMEM123	-0.860892	54.2456	3.08318e-11												RP11-81A1.6	-0.696671	29.8264	2.33133e-06		ZBTB8B	0.380131	11.0809	0.00845916
C10orf128	-0.261669	10.0013	0.0252816		SEC14L1	-0.864344	90.9987	6.34634e-19												FAM49B	-0.696822	53.2192	3.29495e-11		TRIM56	0.379969	8.18745	0.0290276
RNF44	-0.262294	9.75849	0.0280465		IFIT3	-0.870697	45.1068	2.3759e-09												TNFRSF1A	-0.697069	30.8196	1.43952e-06		NPEPPS	0.379867	9.7879	0.0152998
CDC123	-0.263891	8.61031	0.0455361		PBXIP1	-0.871639	47.6371	7.02643e-10												SIRT1	-0.697353	21.8735	0.000104221		NUCKS1	0.379833	17.5701	0.000504575
SRRM1	-0.264436	10.2876	0.0221256		INTS6	-0.872729	55.696	1.54164e-11												RP11-373L24.1	-0.699003	24.7103	2.7147e-05		AGFG2	0.379579	36.4476	7.01642e-08
TPT1	-0.264886	22.1714	9.58644e-05		JARID2	-0.880692	52.7128	6.39086e-11												CSF2RB	-0.699693	38.1924	4.49913e-08		PDCD10	0.379414	13.2734	0.0033654
ATP6V0D1	-0.265025	8.44731	0.0489809		AC116366.6	-0.886981	55.3018	1.86681e-11												GNB1	-0.700006	32.7723	5.73644e-07		FMN1	0.379003	11.8326	0.00644527
PACS1	-0.265053	9.23201	0.0341821		HSPA6	-0.895303	53.4453	4.51443e-11												LITAF	-0.702266	97.7003	1.49161e-20		CGN	0.378834	34.349	1.88689e-07
DAZAP2	-0.265339	10.0067	0.0252374		TPR	-0.895414	57.9247	5.25256e-12												PTGES3	-0.70462	26.6673	1.07316e-05		PPA1	0.378371	16.6673	0.000753647
TLN1	-0.26627	11.2364	0.0148532		FOS	-0.896581	125.739	3.87128e-26												RBM39	-0.705022	30.1571	1.98834e-06		CTSL	0.378187	30.6134	1.12583e-06
NFE2L2	-0.266727	10.7985	0.01791		TMEM164	-0.897105	65.6281	1.36935e-13												BTG1	-0.705129	38.1673	4.54261e-08		LIMA1	0.377914	26.3864	8.24671e-06
MLLT1	-0.267062	10.9155	0.0169791		RP5-1171I10.5	-0.899776	70.989	1.06507e-14												ADGRG3	-0.705199	39.2981	2.65617e-08		NCK2	0.37791	8.66507	0.0232922
LYSMD2	-0.267422	11.3191	0.0142752		ZC3HAV1	-0.902018	62.4172	6.27291e-13												CPEB4	-0.70569	33.3293	4.43145e-07		SAR1B	0.377771	11.4415	0.00728016
RP1-111C20.3	-0.268656	12.2981	0.00905376		UTRN	-0.904718	48.2035	5.45018e-10												SLC9A8	-0.706535	30.8677	1.40765e-06		RP11-385D13.1	0.377201	34.729	1.58457e-07
KMT2D	-0.268673	9.36215	0.0331971		PECAM1	-0.912891	74.2133	2.21091e-15												CHST12	-0.707378	34.7058	2.35038e-07		GAPDH	0.376849	12.2825	0.00527709
CH17-118O6.2	-0.269269	16.3087	0.00148055		PSMB9	-0.924121	68.4488	3.49561e-14												STK40	-0.708713	30.7707	1.4694e-06		CTA-212A2.3	0.376811	10.0387	0.0136513
ZNF333	-0.270011	11.2334	0.0148672		NLRP1	-0.933116	65.8707	1.22624e-13												CDC42SE2	-0.70929	28.2801	4.91167e-06		STS	0.376155	21.4839	8.27628e-05
NLRC5	-0.271045	9.00961	0.0379807		CATIP	-0.940733	60.144	1.84354e-12												ISG20	-0.709593	32.722	5.87181e-07		KIAA1328	0.376111	16.254	0.000895399
PLSCR1	-0.272064	9.72101	0.0285804		ATG16L2	-0.940963	70.9267	1.08304e-14												CXCL16	-0.709865	33.0215	5.11116e-07		OSBPL3	0.376107	25.4055	1.30544e-05
BTG1	-0.272899	10.2055	0.0229625		CTSS	-0.950944	168.383	4.1435e-35												RARA	-0.710287	32.0818	7.87275e-07		UBQLN1	0.376025	9.13242	0.0195854
LMBRD1	-0.273135	9.2945	0.0341821		RALBP1	-0.95582	69.5591	2.07486e-14												MAP3K2	-0.710614	29.5062	2.70705e-06		ATP6V1E1	0.375736	10.3022	0.0122131
TGIF1	-0.27376	10.7341	0.0181709		HEXIM1	-0.971024	67.2184	6.35263e-14												BACH1	-0.711427	33.4053	4.28411e-07		CCNG1	0.375716	36.5897	6.55247e-08
CHST12	-0.27575	9.61981	0.0298839		TAGLN2	-0.985829	101.367	4.1034e-21												SIRPA	-0.714676	30.977	1.34625e-06		TRNAU1AP	0.375642	27.3432	5.27501e-06
LRRC25	-0.275803	8.68675	0.0439109		GBP5	-0.987263	38.4166	5.67593e-08												TPR	-0.718264	20.5651	0.000193227		KRR1	0.37556	26.1122	9.37619e-06
RNF139	-0.276128	10.5847	0.0193968		HERC5	-0.989817	69.9174	1.75496e-14												HLA-DRA	-0.718468	13.4665	0.00526302		ATXN7L3	0.375477	11.4802	0.00714744
TMEM259	-0.276211	10.8636	0.0173691		CYTH4	-0.994255	111.055	3.83172e-23												CTSB	-0.718854	25.722	1.68551e-05		YWHAH	0.375453	13.0784	0.00364507
HEXA	-0.276585	11.623	0.0123971		SEMA4D	-1.00586	83.9123	1.90272e-17												PRDM2	-0.722856	26.24	1.30422e-05		SMAD2	0.37517	10.545	0.0108886
GALC	-0.276914	8.65807	0.0445619		SMAP2	-1.00634	116.55	2.65042e-24												RASSF2	-0.723287	41.5576	8.92519e-09		OR1A1	0.375024	7.4827	0.0404603
RP3-508I15.14	-0.277156	16.0552	0.00167199		IRF1	-1.01149	89.8674	1.05397e-18												HNRNPH3	-0.724195	28.0443	5.52432e-06		MBNL2	0.374793	26.1882	9.04909e-06
ADGRE2	-0.277267	8.73971	0.042961		BRD2	-1.02273	74.6628	1.78911e-15												RBM47	-0.724698	29.517	2.69802e-06		AMPD3	0.374742	11.822	0.00647492
NDE1	-0.277402	9.76457	0.0279765		NCOA4	-1.03726	89.5393	1.21871e-18												UBE2D3	-0.72613	62.109	4.59128e-13		VCL	0.374695	9.31478	0.0182591
FAM26F	-0.277928	8.83216	0.0411873		HLA-C	-1.03742	478.118	1.08959e-101												FERMT3	-0.726386	36.2743	1.1166e-07		PPP2R2A	0.374341	8.61767	0.0238484
TSC22D2	-0.279001	9.62473	0.0298212		TNFRSF10C	-1.03802	153.76	4.71874e-32												MGA	-0.727915	20.7632	0.000176141		AC005301.9	0.374273	27.4819	4.95985e-06
PNRC1	-0.279015	16.0504	0.00167452		BAZ2B	-1.03877	76.4919	7.20099e-16												GIMAP4	-0.728034	35.1516	1.91248e-07		CSNK2A1	0.374153	11.6263	0.00670261
SP140L	-0.279184	13.5361	0.00525807		MALAT1	-1.03994	310.889	9.25865e-66												SDE2	-0.729238	31.0447	1.30627e-06		HIST2H2BE	0.373993	12.6655	0.00442275
CFAP45	-0.279572	17.8804	0.00070901		XAF1	-1.06348	73.2119	3.61461e-15												MEF2D	-0.730024	30.7346	1.49348e-06		CR1	0.373808	9.43873	0.0178484
PDLIM7	-0.279856	10.311	0.0218604		RNASET2	-1.07441	126.409	2.92423e-26												GRN	-0.734464	27.4524	7.39094e-06		NARS	0.373405	16.0069	0.000998198
RP11-977B10.2	-0.281263	15.7753	0.00189428		FFAR2	-1.09049	136.969	1.62172e-28												OSBPL8	-0.734849	33.2097	4.68796e-07		C15orf40	0.373356	11.054	0.00856369
SRSF7	-0.281307	13.2056	0.00610538		IFI6	-1.09745	96.0828	5.33833e-20												KDM6B	-0.735008	47.8859	4.38819e-10		CYSRT1	0.373243	40.2648	1.13394e-08
CYB5D1	-0.281329	11.2131	0.015001		CPPED1	-1.11554	116.916	2.28866e-24												RP11-10J21.2	-0.73565	29.4718	2.74942e-06		FXR1	0.373113	9.6051	0.016569
PHOSPHO1	-0.281854	16.105	0.00163518		SLC44A2	-1.12244	99.4827	1.00797e-20												CALCOCO2	-0.737003	30.9448	1.36228e-06		GCOM1	0.372903	27.8912	4.07012e-06
NPC2	-0.282358	8.72043	0.0433063		AMPD2	-1.12457	94.8337	9.34869e-20												UBE2R2	-0.737149	33.8882	3.43259e-07		IBTK	0.372815	27.1935	5.66481e-06
HBA2	-0.282675	19.4617	0.000341217		MTRNR2L1	-1.1358	90.5802	7.5075e-19												RNMT	-0.737155	26.6084	1.09964e-05		RSL1D1	0.372765	24.4798	2.01401e-05
ADARB2	-0.282964	22.5287	8.06315e-05		IFIT1	-1.14249	84.4245	1.49615e-17												PCF11	-0.737224	24.9416	2.43051e-05		XIAP	0.372625	8.56467	0.0244661
SDCBP	-0.283764	21.4109	0.000138524		MT-RNR1	-1.16754	265.487	3.61822e-56												JUND	-0.737963	33.59	3.93746e-07		CEP250	0.371944	14.9926	0.00157991
MON1B	-0.283973	8.57667	0.0461505		ARHGAP25	-1.18041	110.456	4.98974e-23												ANKHD1	-0.738605	30.3667	1.79695e-06		PCYOX1	0.371862	11.5861	0.00681147
RN7SL473P	-0.284429	12.9247	0.00695143		JMJD1C	-1.18504	171.726	8.81548e-36												RP1-56L9.7	-0.739015	116.23	1.80591e-24		ZC3H14	0.371588	18.3723	0.000344406
XXbac-BPG300A18.13	-0.28495	18.6029	0.000508821		FGL2	-1.18847	90.7346	7.09508e-19												AC136007.2	-0.739785	33.8022	3.56839e-07		TRIP11	0.371453	11.5657	0.00687416
SF3B1	-0.285037	10.7869	0.01791		ISG20	-1.24943	121.538	2.51704e-25												MIR22HG	-0.740374	27.0755	8.86921e-06		RASD1	0.370449	17.8799	0.00043454
ELF1	-0.286288	10.4774	0.0203397		NR4A2	-1.25944	65.2081	1.65274e-13												PLIN5	-0.742135	29.3075	2.97938e-06		KIAA1522	0.370349	37.9966	3.3554e-08
DOT1L	-0.286717	15.3581	0.00229373		TRANK1	-1.26183	104.291	1.02085e-21												TCIRG1	-0.742538	33.004	5.13105e-07		HOOK3	0.370114	7.71186	0.0362583
PPIA	-0.287339	14.909	0.00282549		MNDA	-1.29615	292.191	8.22474e-62												TBC1D14	-0.743463	30.0121	2.12322e-06		RAB22A	0.369979	11.0687	0.00850715
RP11-1099M24.6	-0.287375	9.35539	0.0332826		MX1	-1.39806	117.009	2.2703e-24												CAMKK2	-0.744542	30.2964	1.85903e-06		RRAGD	0.369936	10.7546	0.00986582
ATXN7	-0.28773	10.3142	0.021835		RP11-875O11.5	-1.42194	133.362	9.35578e-28												GLT1D1	-0.744775	31.0716	1.29134e-06		PPP4R1	0.369935	10.1263	0.0131025
DNAJB6	-0.288554	8.72497	0.0432431		PARP14	-1.46335	145.131	2.85292e-30												BHLHE40	-0.74493	39.8579	2.03518e-08		EREG	0.369814	12.0329	0.00588596
MAP3K11	-0.288669	8.42213	0.0495647		FOSB	-1.61852	149.005	4.37188e-31												RNF103	-0.746553	25.5731	1.81009e-05		RP1-158P9.3	0.369675	32.8175	3.97857e-07
AC007283.5	-0.288844	9.64289	0.0295964		SYNE2	-1.89673	157.342	9.5098e-33												IFITM10	-0.747061	40.7157	1.35366e-08		EIF3H	0.369159	9.17561	0.0193005
UNC93B1	-0.288925	11.5803	0.0126579																	B4GALT5	-0.747877	34.7466	2.30814e-07		MED13	0.368494	7.8404	0.0340499
CORO1A	-0.289591	11.0246	0.0162454																	ETV6	-0.749437	31.3929	1.09966e-06		MORC3	0.368393	9.02101	0.0200011
NINJ1	-0.290268	11.5467	0.0128617																	TNFRSF1B	-0.749437	74.1227	1.37694e-15		HAS2	0.368307	19.0745	0.000252993
TGFBR2	-0.290506	8.78814	0.0420083																	ACTN1	-0.749448	34.8927	2.16576e-07		CST6	0.368258	29.4625	1.93463e-06
TBC1D22A	-0.291427	11.4636	0.0133835																	PTPRJ	-0.749649	31.7467	9.27585e-07		VWA1	0.368135	20.2207	0.000147874
APOBR	-0.291681	8.98667	0.0383947																	EEF1D	-0.750153	34.0198	3.22544e-07		ZMAT2	0.367973	11.0675	0.00850958
PPP1R9B	-0.291865	13.5811	0.00516216																	PSEN1	-0.752199	30.3722	1.79609e-06		UBE2V1	0.367843	9.16853	0.0193532
RP11-293M10.2	-0.292083	26.6001	1.18888e-05																	DNAJA1	-0.753141	29.6148	2.58254e-06		SLC35E1	0.367546	12.7468	0.00426152
SH3D21	-0.292902	17.432	0.000873634																	TXN	-0.753541	30.9322	1.36791e-06		CBLB	0.367178	28.8189	2.61997e-06
RAB21	-0.294246	9.5538	0.0306229																	DENND3	-0.754419	33.7065	3.73822e-07		AIDA	0.367049	16.7612	0.000722939
ETF1	-0.294769	12.0883	0.00997529																	LRP10	-0.754465	31.9361	8.43467e-07		DCP2	0.366871	9.05396	0.0197769
PPP1R2	-0.295292	10.1827	0.0231626																	EP300	-0.755826	31.6716	9.59525e-07		NMT1	0.366821	21.7063	7.41725e-05
CTB-50L17.14	-0.296692	17.9302	0.000692273																	NOTCH1	-0.756337	33.1021	4.94189e-07		MTPN	0.366757	9.55178	0.0169945
RAB5C	-0.296812	12.0417	0.0101979																	PSME2	-0.756491	38.0739	4.73509e-08		C18orf32	0.366601	9.68416	0.0160533
FES	-0.297917	8.52968	0.0471665																	LASP1	-0.756797	33.0529	5.05527e-07		MRFAP1	0.366471	10.4244	0.0115584
LTBR	-0.298291	9.90376	0.0261835																	P4HA1	-0.757118	22.8806	6.51174e-05		SMARCE1	0.366348	24.7685	1.77147e-05
RP11-25K21.6	-0.298401	10.4166	0.02089																	SREBF1	-0.759698	32.1014	7.82273e-07		DIAPH1	0.366176	8.51064	0.02509
MAML3	-0.298537	13.1838	0.00616173																	EIF4H	-0.759743	33.0146	5.1161e-07		HIGD1A	0.366136	16.7096	0.000738679
SPI1	-0.299167	10.3805	0.0211828																	ARID5A	-0.759794	33.0385	5.07984e-07		MGAT1	0.365945	9.78168	0.0153428
MICAL2	-0.29952	10.6531	0.0188101																	ARHGAP25	-0.760764	29.0814	3.34066e-06		FAM3D	0.365749	21.9933	6.50799e-05
KBTBD2	-0.301239	9.80984	0.0273926																	F11R	-0.762425	30.9636	1.35233e-06		NDUFA4	0.365437	17.1206	0.000610708
ITM2B	-0.301329	25.1964	2.30473e-05																	KB-1507C5.4	-0.762838	24.3543	3.22876e-05		MIER3	0.365351	29.2253	2.16695e-06
RP11-107E5.3	-0.301706	15.8285	0.00185088																	ZDHHC18	-0.762978	34.8501	2.20109e-07		EXOC5	0.365188	11.2738	0.00786485
FCGRT	-0.301747	9.65419	0.0294681																	RP11-468E2.4	-0.764385	33.5121	4.08204e-07		PPP1CC	0.365076	9.79309	0.0152612
SELPLG	-0.301976	9.6753	0.0292147																	SEPHS2	-0.764728	18.0475	0.000644894		TINCR	0.364858	13.4804	0.00306202
SLC2A3	-0.302205	15.1978	0.00247072																	IGF2R	-0.765732	52.2416	5.23434e-11		FUCA1	0.364823	29.5943	1.82805e-06
LONRF1	-0.302475	12.7593	0.00746257																	DTNBP1	-0.767001	30.2227	1.92663e-06		MYO10	0.364814	11.441	0.00728016
RELA	-0.302476	9.48952	0.03157																	SUSD6	-0.768055	45.6118	1.26998e-09		MALL	0.364508	24.8246	1.72562e-05
UBE2R2	-0.302592	10.0588	0.0245633																	UQCRC2	-0.768357	31.3133	1.1429e-06		VCAN	0.364484	11.6068	0.00675445
PPP2R2A	-0.30287	8.49496	0.0479061																	RP11-437B10.1	-0.769386	34.535	2.54447e-07		ZNF57	0.364279	26.3318	8.47511e-06
NSRP1	-0.303069	12.6671	0.00777394																	SCAF11	-0.769634	35.3469	1.73502e-07		SRP14	0.364256	9.31973	0.0182196
JUND	-0.303084	11.1716	0.0152232																	RP11-492E3.1	-0.770624	34.8677	2.18755e-07		GGT6	0.364112	18.3073	0.000354802
SHISA5	-0.303381	9.79893	0.027507																	VDR	-0.772549	32.6438	6.06652e-07		NSD1	0.363554	7.67152	0.0370048
IMPDH1	-0.303704	11.3699	0.0139386																	PARP14	-0.773642	35.7902	1.40212e-07		STEAP4	0.363391	9.54152	0.0170753
TMCC3	-0.304314	9.05942	0.0371511																	OAZ1	-0.774716	44.4965	2.14891e-09		CAB39	0.363375	9.11147	0.0197308
NR4A3	-0.304661	9.93608	0.0259592																	ZFAND3	-0.775356	34.1543	3.03476e-07		PA2G4	0.363256	25.3323	1.3509e-05
RP11-138A9.1	-0.304823	15.0176	0.00268238																	STX4	-0.778668	35.9824	1.28555e-07		EIF2AK1	0.362964	14.9818	0.00158742
CASP1	-0.306168	9.4169	0.032499																	TOM1	-0.78118	50.0935	1.50452e-10		ATP2C1	0.362757	22.4731	5.20562e-05
FEM1C	-0.306195	14.4642	0.00347658																	HDGF	-0.783739	32.9714	5.20424e-07		FUT1	0.362243	20.538	0.000127737
PDK1	-0.306285	12.8266	0.00725597																	MYLIP	-0.783797	33.399	4.28668e-07		ATP1B3	0.362211	14.6533	0.00184204
AGAP3	-0.306351	10.1297	0.0237438																	KMT2E	-0.785011	46.7256	7.43385e-10		PFDN1	0.362026	35.1052	1.32462e-07
FAM214B	-0.306433	14.7781	0.00300768																	RIPK2	-0.787984	30.049	2.0975e-06		HARS	0.362017	20.7498	0.000115873
SCYL1	-0.307008	16.9749	0.00107633																	RNF149	-0.788227	58.2387	2.95405e-12		SETD5	0.361958	9.61913	0.0164615
HIPK3	-0.307326	9.63117	0.0297513																	ECE1	-0.789382	38.4987	3.89582e-08		PLCE1	0.361661	15.8139	0.00109042
C14orf159	-0.307696	13.5649	0.00519811																	PDCD4	-0.790998	38.6162	3.69229e-08		FNBP1L	0.361569	19.6983	0.000189203
TLR2	-0.307932	15.0288	0.00266907																	ELL2	-0.79307	29.7059	2.47511e-06		RAP1B	0.361132	8.87466	0.0212302
S100A11	-0.308663	11.1529	0.0153567																	ARID4B	-0.793721	37.7977	5.42054e-08		MPLKIP	0.3608	11.8022	0.00648796
RTN4	-0.30893	11.0698	0.0159214																	IDS	-0.794369	36.711	8.97875e-08		DFFA	0.360778	10.553	0.0108447
COL18A1	-0.309122	12.9055	0.0070119																	B3GNT5	-0.795006	40.1501	1.77063e-08		LIN54	0.360686	11.4905	0.00711993
SIRPA	-0.309516	10.112	0.0239366																	PLIN4	-0.795869	35.1124	1.94025e-07		STRBP	0.360615	26.4053	8.17437e-06
PML	-0.31096	15.577	0.00207891																	HNRNPF	-0.797742	45.3425	1.43396e-09		SEPT11	0.360595	23.8869	2.67104e-05
RBCK1	-0.311464	11.4423	0.0134811																	SLC25A37	-0.800878	61.2048	7.22025e-13		B4GALT1	0.360594	8.48192	0.0254111
LY75-CD302	-0.31213	12.2685	0.00917764																	HLA-E	-0.801177	185.829	2.68049e-39		CD81	0.360591	23.1688	3.74581e-05
FMNL1	-0.312262	10.9815	0.0165274																	MMP25	-0.801478	34.4297	2.67103e-07		USPL1	0.360586	12.5779	0.00460896
CDKN2D	-0.312438	9.58063	0.0302754																	DOCK8	-0.801975	33.6918	3.74655e-07		ZRANB1	0.360438	7.14996	0.0475309
EP300	-0.312599	9.80044	0.0275005																	GAB2	-0.802265	34.1982	2.97535e-07		PDIA4	0.360241	20.6358	0.000122533
ITGB2	-0.313238	12.7976	0.00733426																	IQSEC1	-0.802667	36.1912	1.16178e-07		ODF2L	0.359742	8.25304	0.0281131
FLOT1	-0.313643	13.9345	0.00440691																	FCGR2A	-0.803109	56.2133	7.73058e-12		NETO2	0.359597	27.7951	4.25946e-06
FOSL2	-0.314218	13.1387	0.00629296																	TSPAN14	-0.803338	32.5509	6.30016e-07		MPP7	0.359425	14.918	0.00163485
KDM5B	-0.314469	9.39473	0.0327774																	LAPTM5	-0.803975	95.9414	3.43289e-20		RB1	0.359414	13.074	0.00365213
SIK3	-0.314486	10.9043	0.0170651																	RELB	-0.80503	37.2194	7.08879e-08		RP4-617C6.1	0.359309	20.083	0.000157341
KIAA0513	-0.315389	14.0312	0.00421161																	MT-RNR1	-0.805806	117.747	9.11882e-25		PAPOLA	0.358535	9.23087	0.0189079
SRSF3	-0.315757	10.5215	0.0199317																	RP11-295K3.1	-0.80603	32.5967	6.16875e-07		RP1-34B20.21	0.358311	31.0935	8.96107e-07
ARID4A	-0.31616	8.63459	0.0450572																	CYLD	-0.806863	35.9915	1.28331e-07		FAM46B	0.3583	20.0883	0.000157011
FAM168B	-0.316919	10.5584	0.0195905																	AGAP3	-0.808055	29.0491	3.38944e-06		BRK1	0.357974	10.7989	0.0096537
ARRDC2	-0.317307	8.82529	0.0413111																	HMHA1	-0.811275	36.9758	7.94282e-08		ERBB2	0.357967	26.7139	7.10029e-06
ERV3-1	-0.31825	12.121	0.00982332																	RHBDF2	-0.813068	40.5646	1.44718e-08		ITSN1	0.357485	22.2391	5.81313e-05
NECAP1	-0.318343	10.9727	0.0165843																	MTHFS	-0.813498	36.9165	8.15406e-08		RCC2	0.357422	18.155	0.000380036
RP11-214F16.2	-0.318694	16.6757	0.00124428																	TAPBP	-0.813779	39.7801	2.1107e-08		PSMA4	0.356777	9.83034	0.0150238
TOR1AIP1	-0.318811	9.92188	0.0259943																	CHMP4B	-0.815384	44.7947	1.85971e-09		COBLL1	0.356635	32.5233	4.53958e-07
SREBF1	-0.319708	11.8224	0.011306																	SLC43A2	-0.815701	40.6774	1.37558e-08		UBTF	0.356595	9.58545	0.0167092
ARHGDIB	-0.320974	13.9618	0.00435474																	ERLIN1	-0.817331	47.5926	4.98495e-10		PDCD6	0.356398	11.8782	0.00631277
TBK1	-0.321081	9.42985	0.0323629																	GABARAPL1	-0.817396	36.9066	8.17069e-08		CRKL	0.35637	13.9661	0.0024277
PPP2R5C	-0.3218	10.2376	0.0226218																	BID	-0.817485	56.2408	7.66509e-12		ZNF778	0.356016	12.2907	0.00525616
SLC15A4	-0.321981	9.23474	0.0341821																	ST20-MTHFS	-0.817669	37.1569	7.29715e-08		EAF1	0.355698	9.66117	0.0161636
HM13	-0.322216	12.2768	0.0091438																	SARAF	-0.817802	37.0485	7.69047e-08		RAB10	0.355689	8.69816	0.0229115
KAT6A	-0.322219	8.84059	0.0410865																	HSP90B1	-0.818446	13.8112	0.00447857		KLK13	0.355258	8.95097	0.0205603
RN7SL336P	-0.322337	20.6959	0.000193918																	EWSR1	-0.820243	39.703	2.18073e-08		CBX5	0.355137	18.9135	0.000272888
TACC3	-0.322438	10.1015	0.0240593																	UBE2L6	-0.821178	34.2717	2.87287e-07		FNIP2	0.354791	18.3788	0.000343716
DPYD	-0.322977	13.0634	0.0065283																	DENND5A	-0.82392	58.4346	2.70575e-12		ARF6	0.354745	10.2126	0.0125809
ZNF516	-0.323033	13.8429	0.00457911																	ETV7	-0.823977	34.8138	2.23611e-07		WBSCR16	0.354668	21.8108	7.06731e-05
FCHSD2	-0.323084	10.5799	0.0194134																	CTD-2515O10.6	-0.824544	50.9893	9.66833e-11		C12orf36	0.354396	34.2252	2.00808e-07
FBXL5	-0.323186	14.1478	0.00398634																	PPP1R15B	-0.82554	42.4493	5.76025e-09		APOBEC3B	0.354352	20.9167	0.000107131
DNAJA1	-0.323356	11.4426	0.0134811																	SOCS3	-0.825554	35.4476	1.65719e-07		RORA	0.354125	29.5624	1.85413e-06
CDH23	-0.323461	15.1506	0.0025261																	TNFRSF10C	-0.826688	32.2454	7.29996e-07		RP11-661A12.8	0.353977	22.9303	4.18443e-05
PCYT1A	-0.323532	10.3512	0.0214947																	SEMA4D	-0.827433	38.3451	4.17394e-08		B3GNT8	0.353955	10.5696	0.0107602
CNPY3	-0.323604	9.97364	0.0256024																	C15orf48	-0.828191	34.3628	2.7528e-07		C18orf25	0.353581	12.9762	0.00382615
TET2	-0.323673	12.3897	0.00879049																	PHC2	-0.82826	39.2166	2.74181e-08		SNX5	0.353437	25.3559	1.3363e-05
RP11-22N19.2	-0.324032	11.5302	0.0129485																	ATHL1	-0.828461	40.162	1.76597e-08		DHX15	0.35312	13.0923	0.00362396
ATF4	-0.324355	10.4601	0.0205047																	B4GALT1	-0.829487	34.0567	3.17356e-07		FAM60A	0.35307	15.478	0.00127331
RP11-163O17.1	-0.325109	11.6792	0.0120537																	CLEC7A	-0.829928	47.6301	4.93362e-10		GPT2	0.353049	31.2841	8.15299e-07
TAX1BP1	-0.325963	9.58655	0.0302548																	XRN2	-0.830204	35.8265	1.3839e-07		SPCS1	0.352787	11.146	0.00830114
NGLY1	-0.326086	14.6692	0.00316137																	RILPL2	-0.831139	80.4035	6.57599e-17		STRN	0.352725	7.68636	0.036734
MEPCE	-0.326862	17.962	0.000683899																	CLIC1	-0.831207	41.4657	9.3213e-09		ADIPOR2	0.35272	8.73684	0.02256
SIGLEC10	-0.326967	8.61226	0.0455107																	PATL1	-0.832368	40.8475	1.26985e-08		SRI	0.352658	13.6143	0.00287425
TSPAN2	-0.328669	13.4778	0.0053725																	CSDE1	-0.837254	40.3885	1.57813e-08		U2SURP	0.352432	11.9333	0.00616073
TNFRSF10B	-0.329212	15.8093	0.00186602																	CPPED1	-0.840982	32.9002	5.38465e-07		ABTB2	0.352036	21.3598	8.79707e-05
NUDT5	-0.329374	16.1373	0.0016108																	PREX1	-0.843465	67.8483	2.97819e-14		UBXN1	0.351975	10.2931	0.012266
GLG1	-0.329732	11.1455	0.0154074																	FFAR2	-0.844152	39.4042	2.53271e-08		NDUFB2	0.351373	25.1438	1.47725e-05
FERMT3	-0.330022	10.8591	0.0173998																	GBP4	-0.844152	21.828	0.000106543		CPM	0.35132	15.1899	0.00144296
BMP2K	-0.330304	10.9989	0.0164283																	NIPBL	-0.844495	33.9883	3.26925e-07		HDAC2	0.351106	11.7109	0.00649553
HDGF	-0.331574	10.4502	0.0205647																	CTSD	-0.846874	39.724	2.16473e-08		TOR1AIP2	0.350924	7.12754	0.0479069
ZNF331	-0.331834	11.0833	0.0158679																	EFHD2	-0.847242	67.4446	3.57184e-14		SEC23A	0.350678	16.3001	0.000875752
CCNY	-0.332432	12.1895	0.00952524																	PLK3	-0.849105	60.7276	8.96918e-13		CALR	0.350301	8.96695	0.0204285
RP11-326C3.2	-0.332729	32.7779	6.2071e-07																	TBC1D15	-0.849718	45.5151	1.31826e-09		STX18	0.350274	25.2069	1.43495e-05
PARP8	-0.332752	10.8712	0.0173091																	CD53	-0.850737	113.484	7.07263e-24		SOCS6	0.350263	32.645	4.29159e-07
NUP98	-0.33314	11.2129	0.015001																	AP1G1	-0.85166	39.8726	2.02685e-08		CEP57	0.35023	18.4275	0.000336064
LINC-PINT	-0.333421	13.693	0.00491315																	PTMA	-0.854119	36.9736	7.94282e-08		ADAM17	0.34985	7.81948	0.0344032
NOP10	-0.33369	12.6192	0.00793722																	CHD4	-0.855809	32.499	6.45457e-07		GTF2F1	0.349828	12.2565	0.00533057
SRGN	-0.333864	46.7377	8.36373e-10																	HPCAL1	-0.856115	38.5998	3.7112e-08		CD63	0.349623	8.88747	0.0211076
CDC42SE2	-0.334286	10.4055	0.0209766																	AFF4	-0.856342	39.0288	2.99868e-08		KCTD9	0.349224	17.3152	0.000562938
MPP1	-0.335439	11.3344	0.0141775																	ALDOA	-0.857764	49.7284	1.77864e-10		STXBP5	0.349106	7.62788	0.0377536
CNOT2	-0.335527	12.3614	0.00891111																	TBL1XR1	-0.860596	36.3837	1.05884e-07		LRCH3	0.348995	8.81089	0.0218358
CTDSP1	-0.335545	13.586	0.00515736																	ICAM1	-0.861107	89.7097	7.05975e-19		LGMN	0.348942	20.2375	0.000146891
TRA2B	-0.335554	11.0285	0.0162226																	ESCO1	-0.86184	37.2203	7.08879e-08		C11orf31	0.348941	26.2549	8.80203e-06
TAPBP	-0.335951	13.344	0.0057237																	INTS6	-0.863799	39.2331	2.72778e-08		LRIF1	0.348633	9.53803	0.0170981
SEPHS2	-0.335965	9.09938	0.0364448																	AC007192.4	-0.863826	74.1869	1.34449e-15		SEC11A	0.34853	10.9111	0.00917645
HLA-DQB1	-0.336024	12.2117	0.00942614																	SLC12A6	-0.864389	46.7876	7.26312e-10		RNF6	0.348506	17.3274	0.000560374
AKT1	-0.336125	18.3852	0.000559665																	RALB	-0.865864	50.0209	1.55385e-10		KAZN	0.348326	10.3347	0.0120363
TUBA1A	-0.336712	8.48231	0.0481437																	MCL1	-0.869201	81.0676	4.74612e-17		ZCCHC8	0.348296	14.742	0.00176489
PTPRC	-0.33745	37.764	5.97597e-08																	FAM129A	-0.86977	58.7801	2.31098e-12		CASP7	0.348155	26.6926	7.15745e-06
CSF2RA	-0.337498	13.1035	0.0064004																	ELL	-0.870092	44.7028	1.94154e-09		RANBP9	0.347643	7.78338	0.0350276
CTD-2515O10.6	-0.337574	13.7511	0.00479194																	ARIH1	-0.870928	37.5017	6.21024e-08		RAN	0.347608	20.0113	0.000163121
ZNFX1	-0.337719	10.5612	0.0195739																	GNAI2	-0.871529	45.733	1.20285e-09		ARCN1	0.347577	9.42533	0.0178484
SECISBP2	-0.338003	13.3085	0.00581739																	TYMP	-0.871689	42.9572	4.52561e-09		TMEM8B	0.347528	10.8074	0.00961562
KLF7	-0.338266	12.4534	0.00854109																	HLA-A	-0.872175	188.306	8.10433e-40		SCARB2	0.34747	12.2329	0.00538629
WASF2	-0.338371	9.53578	0.030872																	UBE2B	-0.880275	74.5738	1.12475e-15		VSIG2	0.347245	29.1114	2.28031e-06
NFAT5	-0.339089	10.2716	0.0222765																	SLC11A1	-0.881533	59.812	1.41043e-12		SETD7	0.347164	16.8978	0.000675793
PKN2	-0.339211	10.0228	0.0250338																	ENO1	-0.881676	42.8346	4.80035e-09		MXRA7	0.347144	14.8377	0.00168562
VAV1	-0.339269	11.3093	0.0143309																	SLC25A13	-0.882619	38.3473	4.17394e-08		DOPEY2	0.347055	12.7399	0.004274
GUK1	-0.339398	10.6944	0.0184697																	RP11-186B7.4	-0.883422	49.8676	1.67231e-10		IP6K2	0.346242	11.1867	0.0081588
PLEKHM2	-0.33993	13.2221	0.00606171																	RNASET2	-0.886045	38.121	4.63683e-08		EFCAB14	0.346218	10.1492	0.0129567
LRMP	-0.340966	9.5993	0.0301149																	DDX21	-0.888396	51.0133	9.5969e-11		BMPR2	0.346118	11.0428	0.00860456
RAPGEF2	-0.341761	9.02526	0.0377517																	CYFIP2	-0.888668	35.9385	1.31093e-07		RP4-714D9.5	0.346038	9.28642	0.0184847
RLIM	-0.341908	11.1916	0.0151115																	CD83	-0.892927	56.3703	7.21614e-12		DCAF7	0.346003	8.58643	0.0241984
LPCAT2	-0.342043	10.5565	0.0195983																	ARHGAP26	-0.894322	66.2822	6.16128e-14		SYNJ2	0.345934	24.5444	1.95282e-05
RBKS	-0.342205	16.8999	0.00111376																	RP11-884K10.5	-0.894484	41.8622	7.69275e-09		UBE4A	0.345872	9.72965	0.0157331
ZNF107	-0.342434	9.95526	0.0257354																	BTG2	-0.896221	51.2732	8.44711e-11		MCPH1	0.345668	18.2673	0.000361203
MTCH1	-0.342586	11.4863	0.01323																	ICAM3	-0.896307	41.7281	8.20937e-09		EMC10	0.34545	19.4936	0.000206868
MGEA5	-0.342786	12.1719	0.00960135																	ABHD5	-0.89702	42.7074	5.08536e-09		ADAMTS4	0.345268	14.0595	0.00233355
EIF2AK3	-0.342957	20.1148	0.000253462																	YBX3	-0.897798	26.8342	9.90408e-06		SLC25A5	0.345188	8.40771	0.0263454
KMT2C	-0.343186	11.1953	0.0151015																	KATNBL1	-0.897839	40.0587	1.84901e-08		PSMA7	0.34502	8.88757	0.0211076
BRD4	-0.343418	11.1249	0.0155685																	RAF1	-0.901596	47.5465	5.05938e-10		TGFA	0.344926	9.87198	0.0147746
MYCBP2	-0.344246	10.5553	0.0195985																	CREBRF	-0.903217	61.0337	7.82534e-13		ZNF655	0.344732	10.3882	0.0117649
CXCR2	-0.345129	21.6467	0.000124228																	ITGAX	-0.905623	97.5309	1.6023e-20		HNRNPAB	0.344331	9.24929	0.0187732
PSME2	-0.345184	15.3549	0.00229548																	ARFIP1	-0.909064	44.0364	2.68708e-09		ZBED3-AS1	0.344209	10.6566	0.0103311
OAS3	-0.347297	11.2539	0.0147244																	STX3	-0.910445	63.1015	2.81024e-13		TARDBP	0.344101	11.8545	0.0063793
CEACAM3	-0.347985	13.5155	0.00528557																	SFPQ	-0.911117	47.0084	6.51652e-10		SMC5	0.343954	14.3323	0.0021307
DNAJB9	-0.3483	14.2219	0.00385606																	VPS37B	-0.911881	43.6253	3.26499e-09		POLR1D	0.343757	9.55482	0.0169711
RP3-508I15.22	-0.348527	38.3139	4.57207e-08																	COTL1	-0.913422	53.7581	2.53021e-11		SEPT2	0.343696	8.82631	0.0216941
MEF2D	-0.349396	13.675	0.004952																	SF3B1	-0.915169	57.3007	4.59767e-12		GJB2	0.343649	19.6543	0.00019307
TOPORS	-0.34989	13.1423	0.0062896																	USP9X	-0.917046	42.7607	4.96681e-09		RP11-834C11.3	0.343576	9.0361	0.0198812
RP3-395M20.12	-0.34993	21.0971	0.000161588																	GPCPD1	-0.917697	46.6709	7.58085e-10		RP5-940J5.9	0.343518	7.0749	0.0479069
GBP1	-0.350077	10.6524	0.0188101																	PTAFR	-0.917842	47.4805	5.16556e-10		MYOF	0.343508	26.9596	6.30946e-06
MAP3K2	-0.35106	12.8585	0.00715021																	CIR1	-0.918904	56.116	8.03489e-12		RPL36A	0.34329	12.5547	0.00465084
ELL	-0.351409	13.068	0.00651759																	C5AR1	-0.919981	71.4715	5.10028e-15		NR1D1	0.343112	15.9123	0.0010422
ARHGAP27	-0.351502	12.5476	0.00817909																	MLLT6	-0.920899	43.2178	4.00582e-09		ZNF451	0.342916	18.744	0.000290913
HNRNPDL	-0.351527	11.1941	0.0151015																	SON	-0.922155	45.7261	1.20285e-09		ARHGEF5	0.342653	29.87	1.60664e-06
BTN2A1	-0.351626	11.7487	0.0116871																	AKIRIN1	-0.922377	49.1868	2.30155e-10		SLC25A36	0.34251	15.1846	0.00144609
SLC3A2	-0.352225	8.74258	0.0429155																	SNN	-0.924166	44.8292	1.8344e-09		ANKRD13C	0.342481	36.053	8.42847e-08
CALM3	-0.352254	13.0053	0.00670142																	AKAP13	-0.925138	35.4823	1.63263e-07		SPOCK2	0.34241	10.8011	0.00964545
ENO1	-0.352289	9.99363	0.0253565																	BRD2	-0.929837	46.0111	1.05721e-09		EFNA1	0.341948	28.339	3.28487e-06
TCF25	-0.352575	14.3341	0.00366867																	BLOC1S6	-0.93245	39.321	2.63403e-08		ARPC5L	0.341696	21.8044	7.08036e-05
C16orf54	-0.352735	17.399	0.000884407																	HCAR2	-0.933887	79.9702	8.10816e-17		USP54	0.34163	21.0272	0.0001019
SH3BP2	-0.353312	13.5355	0.00525807																	LAP3	-0.935457	43.0428	4.34788e-09		ZNF766	0.341578	21.1774	9.59132e-05
NBPF20	-0.353449	24.9702	2.5703e-05																	CCR1	-0.935712	57.0388	5.22317e-12		OTUD7B	0.341197	20.3281	0.000140503
RP11-452H21.4	-0.353663	30.8638	1.5292e-06																	RNF130	-0.936263	45.5561	1.2961e-09		OCLN	0.340677	28.0085	3.855e-06
PRRC2C	-0.353739	14.3799	0.00359076																	PPP1R10	-0.938234	47.7349	4.71844e-10		TNPO1	0.340653	8.49025	0.025313
CHST15	-0.354274	13.3124	0.00581003																	SRRM2	-0.938657	45.9453	1.08882e-09		ILF2	0.340334	17.9882	0.000412022
RP11-245J9.9	-0.354734	13.917	0.00444414																	SLC6A6	-0.938969	54.9033	1.44985e-11		FBXO34	0.340011	8.56037	0.0245013
TMCC1	-0.3548	12.8191	0.00726783																	ANKRD11	-0.942151	42.2024	6.48781e-09		TRIM11	0.339907	11.6879	0.00654671
SLCO3A1	-0.354834	12.5257	0.00825477																	TXNRD1	-0.942915	46.774	7.28275e-10		CDC42BPB	0.339764	24.343	2.1527e-05
WDR1	-0.35533	13.4326	0.00549271																	ARRDC2	-0.944351	38.3813	4.12389e-08		HPS5	0.33976	12.3531	0.00511657
[truncated: 4,113 more rows]

## Sheet: neut - fluA vs healthy
Supplemental File 3. Cell Subtypes–All Donors
[truncated: 1,978 more rows]

[truncated: 9 more sheets: neut - COVID vs fluA, mac - COVID vs healthy, mac - fluA vs healthy, mac - COVID vs fluA, epi - COVID vs healthy, epi - fluA vs healthy, epi - COVID vs fluA, COVID 'unk' cells, Sheet1]
