# Supplementary material for: Human nasal wash RNA-Seq reveals distinct cell-specific innate immune responses in influenza versus SARS-CoV-2
Source: JCI Insight. 2021 Nov 22;6(22):e152288. doi: 10.1172/jci.insight.152288 (PMC8663782; doi:10.1172/jci.insight.152288)
Supplement: Supplemental data set 4 [file jciinsight-6-152288-s100.xlsx]

## Sheet: cellsForDE_050621
Supplemental File 4. Balanced Group Differential Expression with Gene Ontology
	max cells from each condition			target cells for each condition			COVID-19 cell counts					healthy cell counts						fluA cell counts
cellType	maxCov	maxHea	maxFlu	countCov	countHea	countFlu	Cov05	Cov06	Cov12	Cov14	Cov15	HC42	HC17	HC27	HC33	HC36	HC03	f72b	f82b	f83a	f84	f80
Bcell	248	15	19	331	48	31	248	40	15	4	24	15	15	0	6	0	12	3	19	3	6	0
Tcell	49	17	116	87	57	225	49	11	16	4	7	17	17	0	10	2	11	36	116	27	17	29
neutrophil	262	650	1179	858	1659	4656	262	262	105	16	213	650	30	153	650	8	168	1179	1179	540	1179	579
macro	55	25	171	176	58	463	23	19	39	55	40	25	2	6	24	0	1	47	98	83	64	171
epithelial	220	226	104	597	741	239	100	220	36	21	220	20	21	226	226	186	62	104	104	23	3	5
pDC	5	5	6	14	18	17	5	4	0	1	4	5	5	2	3	3	0	4	6	0	1	6
total cells in each group used for DE analysis:
	Covid	healthy	flu
Bcell	331	48	31
Tcell	87	57	225
neutrophil	858	1659	4656
macro	176	58	463
epithelial	597	741	239
pDC	14	18	17

## Sheet: Bcell CvH
Supplemental File 4. Balanced Group Differential Expression with Gene Ontology
cov vs healthy	logFC	LR	FDR
DNAJC7	1.36301	17.6483	0.0257511		<no GO term enrichment>
RBX1	1.2398	15.7403	0.046576
LCP1	1.07608	19.2974	0.0167147
ACTG1	1.03111	21.4	0.00642177
ACTB	0.962344	16.0388	0.0446456
EIF1	-0.911984	16.9928	0.0323192
MT-CYB	-0.964341	16.7219	0.0353162
RP11-138I1.4	-0.990024	16.026	0.0446456
NFE2L2	-1.11351	15.6777	0.046576		Category	Term	Count	%	P-Value	Benjamini
TSC22D3	-1.14266	18.3444	0.0222856		GOTERM_BP_DIRECT	interferon-gamma-mediated signaling pathway	3	17.6	0.002	0.39
NUP107	-1.18269	15.9156	0.0446456		GOTERM_BP_DIRECT	cellular response to hypoxia	3	17.6	0.0037	0.39
HEXIM1	-1.21524	17.6911	0.0257511
CXCR4	-1.26277	17.237	0.0300918
ZFP36L1	-1.27606	18.3187	0.0222856
HLA-DQA1	-1.35777	31.9379	6.16971e-05
SNX9	-1.42427	19.1858	0.0167147
GBP2	-1.42831	15.9541	0.0446456
KMT2E	-1.45389	34.9016	1.79224e-05
DDX3Y	-1.47784	24.6163	0.00154947
CD83	-1.50446	25.0205	0.00146576
ZNF395	-1.59401	27.3471	0.000527201
LMNA	-1.64369	17.9832	0.0246801
HLA-DRB5	-1.68521	39.0577	3.18966e-06
RPS4Y1	-2.01302	47.4369	8.80671e-08
IGHG3	-3.45181	23.9064	0.00195999

## Sheet: Bcell FvH
Supplemental File 4. Balanced Group Differential Expression with Gene Ontology
flu vs healthy
<no significant DE genes>					<no GO term enrichment>
					<no GO term enrichment>

## Sheet: Bcell CvF
Supplemental File 4. Balanced Group Differential Expression with Gene Ontology
cov vs flu	logFC	LR	FDR
XIST	2.04851	16.523	0.047389		<no GO term enrichment>
FCRL5	2.04078	17.9848	0.0265563
HLA-DQA2	1.83371	16.4901	0.047389
ARPC5	1.45992	18.205	0.0256277
MRC1	-1.0681	17.3951	0.0336223		Category	Term	Count	%	P-Value	Benjamini
KLHL14	-1.13641	22.3658	0.00698778		GOTERM_BP_DIRECT	cellular response to hormone stimulus	3	25	0.00038	0.025
SMCHD1	-1.30152	19.319	0.0190525		GOTERM_BP_DIRECT	response to cAMP	3	25	0.0004	0.025
APLP2	-1.56406	20.5905	0.0125974
RPS4Y1	-1.59884	21.2246	0.0105553
FOSB	-1.63559	18.84	0.0200356
KDM2A	-1.64195	19.7609	0.0170082
SSH2	-1.68252	25.6732	0.00156744
DUSP1	-1.72226	19.0196	0.0200356
FOS	-1.96124	26.119	0.00156744
CXCR4	-1.98586	34.0423	4.18037e-05
BIRC3	-2.04362	41.9077	1.4835e-06

## Sheet: Tcell CvH
Supplemental File 4. Balanced Group Differential Expression with Gene Ontology
cov vs healthy	logFC	LR	FDR
MALAT1	-1.13601	21.7634	0.0258659		<no GO term enrichment>
MT-ATP6	-1.18183	23.2474	0.0238916		<no GO term enrichment>
MT-ND4	-1.24947	20.4453	0.0343067

## Sheet: Tcell FvH
Supplemental File 4. Balanced Group Differential Expression with Gene Ontology
flu vs healthy	logFC	LR	FDR
MX1	2.26249	23.8836	0.00858265		Category	Term	Count	%	P-Value	Benjamini
IFIT1	2.25945	16.9015	0.0477504		GOTERM_BP_DIRECT	defense response to virus	4	30.8	0.00019	0.016
SESN3	2.07411	22.5542	0.011422		GOTERM_BP_DIRECT	negative regulation of viral genome replication	3	23.1	0.00036	0.016
ISG15	2.0249	16.5845	0.0487771		GOTERM_BP_DIRECT	type I interferon signaling pathway	3	23.1	0.00092	0.027
SELL	1.85951	21.6747	0.013545
CD55	1.78265	20.4671	0.0169588
MAP3K1	1.69578	19.1785	0.0249592
IFI44L	1.55905	17.5318	0.043082
GPCPD1	1.50992	16.8782	0.0477504
PABPC1	1.29224	30.5199	0.000554271
CNOT6L	1.27973	16.6356	0.0487771
SMCHD1	1.20384	18.1547	0.0341617
SARAF	1.09397	19.5935	0.0229542
RPLP0	0.814519	18.8514	0.0263353
HSPA1A	-1.85016	17.0954	0.0477504		<no GO term enrichment>
TTN	-2.33417	20.5794	0.0169588

## Sheet: Tcell CvF
Supplemental File 4. Balanced Group Differential Expression with Gene Ontology
cov vs flu	logFC	LR	FDR
XIST	1.48802	29.5842	0.000149672		<no GO term enrichment>
IGHG1	0.621411	14.3782	0.046444
EEF1A1	-0.550917	20.8614	0.00376428
MT-RNR2	-0.553192	16.9709	0.0159161
HLA-B	-0.586693	19.8733	0.0054197
RPS3	-0.646384	14.8648	0.0376105
HLA-E	-0.700102	22.717	0.00187541
RPL9	-0.707918	17.4961	0.013414
PTPRC	-0.719348	22.4791	0.00187541
B2M	-0.725659	31.66	6.16127e-05
RACK1	-0.736958	15.3482	0.0318075
MT-RNR1	-0.758503	18.6335	0.00830335
MALAT1	-0.769465	16.169	0.0215936
RPS3A	-0.776166	23.3323	0.0016329
MT-ATP6	-0.86216	19.5248	0.00594864
SYNE2	-0.888832	15.3143	0.0318075
SARAF	-0.960085	21.2902	0.0031528
HLA-C	-0.962075	35.9803	8.35796e-06
C1QBP	-0.978135	14.8469	0.0376105
TNFAIP3	-1.02093	15.1305	0.0341212		<no GO term enrichment>
PPP2R5C	-1.03257	14.4892	0.0446107
SMCHD1	-1.15345	23.0874	0.00173095
CREBBP	-1.18542	16.794	0.0166392
TC2N	-1.20146	16.8088	0.0166392
ZFP36L2	-1.20941	22.4927	0.00187541
CHD1	-1.20943	19.1831	0.00663998
FTH1	-1.21211	23.9473	0.00146072
LEPROTL1	-1.22608	16.6121	0.017888
SORL1	-1.22622	17.9879	0.0106537
BAZ1A	-1.23673	19.8987	0.0054197
LEF1	-1.25091	15.5	0.0300846
SATB1	-1.26227	17.1208	0.0159012
USP3	-1.26259	17.0567	0.0159161
CAMK4	-1.27762	16.4989	0.0185567
MT-CO3	-1.29377	38.3147	3.36626e-06
CXCR4	-1.30368	23.8433	0.00146072
CNOT6L	-1.30583	23.6076	0.001524
HIVEP2	-1.3232	19.8687	0.0054197
MIR7705	-1.3299	19.3427	0.00631815
FOSB	-1.33432	18.9272	0.00734765
STAG2	-1.33667	22.5824	0.00187541
MAP3K1	-1.41172	18.367	0.00926014
P2RY8	-1.43792	19.75	0.00548297
PABPC1	-1.4621	53.0696	5.3999e-09
DDX3Y	-1.46664	19.8443	0.0054197
NR4A2	-1.48937	15.1046	0.0341212
RPS4Y1	-1.50122	23.9125	0.00146072
SELL	-1.55523	22.0154	0.00226834
S1PR1	-1.56145	27.9355	0.000300545
RGCC	-1.59364	23.9417	0.00146072
CD8A	-1.88143	18.2568	0.00952298
SESN3	-2.47305	42.7322	5.26425e-07
IFIT2	-2.94178	16.9765	0.0159161
HBB	-3.2278	23.9099	0.00146072

## Sheet: neut CvH
Supplemental File 4. Balanced Group Differential Expression with Gene Ontology
cov vs healthy	logFC	LR	FDR
KRT13	3.02293	164.093	2.90296e-34		Category	Term	Count	%	P-Value	Benjamini
SPRR3	2.62688	81.7248	5.29818e-17		GOTERM_BP_DIRECT	epidermis development	6	11.3	5.8e-06	0.002
IGLL5	2.61386	115.806	4.55784e-24		GOTERM_BP_DIRECT	O-glycan processing	5	9.4	3.2e-05	0.0057
IGLC1	2.6038	115.545	5.0622e-24		GOTERM_BP_DIRECT	SRP-dependent cotranslational protein targeting to membrane	5	9.4	0.00019	0.022
TACSTD2	1.97917	86.2956	6.08055e-18		GOTERM_BP_DIRECT	viral transcription	5	9.4	0.00037	0.032
EMP1	1.95023	63.7412	3.17048e-13		GOTERM_BP_DIRECT	nuclear-transcribed mRNA catabolic process, nonsense-mediated decay	5	9.4	0.00046	0.032
PPL	1.87979	158.249	5.16906e-33		GOTERM_BP_DIRECT	translational initiation	5	9.4	0.00079	0.046
MUC21	1.81578	111.159	3.99389e-23
ANXA1	1.81506	83.714	1.99991e-17
IGHG3	1.74933	84.3114	1.52818e-17
ELF3	1.7267	77.5339	3.88738e-16		Category	Term	Count	%	P-Value	Benjamini
LCN2	1.71634	87.5239	3.43511e-18		GOTERM_BP_DIRECT	type I interferon signaling pathway	3	16.7	0.0015	0.17
AC009501.4	1.71475	194.222	1.22573e-40
SCEL	1.69184	82.4723	3.70776e-17
TMPRSS2	1.69101	83.8661	1.8721e-17
PSCA	1.67337	105.57	5.89606e-22
LMO7	1.64528	77.3954	4.13129e-16
CEACAM5	1.6238	57.1166	7.32301e-12
ITGB8	1.62136	69.6747	1.80034e-14
MAL	1.55409	68.7116	2.84291e-14
TMPRSS11B	1.53751	104.469	1.00738e-21
HSP90AB1	1.5164	84.6477	1.30376e-17
FOLR3	1.45506	214.887	5.42168e-45
KRT17	1.43206	68.7625	2.79204e-14
KRT19	1.42691	53.8801	3.44588e-11
CD177	1.38864	112.198	2.47781e-23
ANXA2	1.3734	107.105	2.83003e-22
KRT15	1.32539	142.902	8.63761e-30
DUSP5	1.31581	86.3291	6.05228e-18
RPLP0	1.30701	92.274	3.4204e-19
HSPA1B	1.29294	59.6244	2.20315e-12
CD69	1.29183	84.8838	1.17033e-17
CEACAM6	1.24838	65.6647	1.25047e-13
PI3	1.19158	44.565	2.83783e-09
MUC16	1.18795	141.264	1.8889e-29
CFD	1.18012	143.415	6.97471e-30
FBXO32	1.14345	92.4953	3.14717e-19
PITX1	1.14053	66.6047	7.96737e-14
RPL13A	1.11732	91.4479	5.12023e-19
HSPH1	1.11688	21.5556	0.000143449
SLPI	1.0996	47.2341	8.1407e-10
MUC4	1.08735	95.7941	6.91899e-20
ECM1	1.08645	112.853	1.82347e-23
HSPA8	1.07417	71.2552	8.42224e-15
MUC20	1.07171	96.5908	4.89821e-20
AHNAK	1.04042	56.6121	9.28349e-12
RPS18	1.04033	65.7598	1.20518e-13
RPS4X	1.03489	115.914	4.436e-24
CDK5RAP2	1.0289	113.497	1.35087e-23
RPL4	1.0247	71.8748	6.30631e-15
SPNS2	1.02421	66.1786	9.81671e-14
GCNT3	1.02045	57.1109	7.32301e-12
RND3	1.01926	51.0763	1.31141e-10
CTSB	1.00515	78.8357	2.10867e-16
DNAJB1	0.989879	38.8269	4.30696e-08
TMPRSS11D	0.98774	35.1024	2.54825e-07
FAM129B	0.976045	51.9714	8.50764e-11
HECTD1	0.974774	41.1617	1.44536e-08
RP11-29G8.3	0.974346	72.2915	5.24007e-15
NFKBIA	0.973161	169.481	2.06076e-35
KRT7	0.968579	39.9996	2.50731e-08
EEF1A1	0.963248	77.8074	3.44834e-16
KRT4	0.953226	32.123	1.0348e-06
A2ML1	0.94589	70.4151	1.26738e-14
F3	0.939568	37.828	6.94463e-08
ATP1B1	0.934945	40.0699	2.42611e-08
GPRC5A	0.926019	38.4736	5.10253e-08
TIMP1	0.925524	59.9279	1.93066e-12
EEF1G	0.923358	85.7829	7.69265e-18
JUN	0.919263	48.627	4.18556e-10
RDH10	0.916979	42.8907	6.33533e-09
RPL8	0.915969	71.4984	7.5667e-15
IER5	0.915898	78.6144	2.33595e-16
RPS6	0.901371	62.4941	5.73284e-13
DUOX2	0.894711	42.4326	7.79529e-09
TMPRSS11E	0.892417	28.3061	5.99389e-06
HSPA1A	0.890237	31.2882	1.52936e-06
PRSS8	0.886713	92.5786	3.06183e-19
RPS14	0.876782	63.8447	3.02927e-13
GAPDH	0.871542	93.3448	2.20894e-19
RPS12	0.868861	65.6583	1.25047e-13
RPL5	0.866283	62.1217	6.83503e-13
IL18R1	0.862864	81.148	7.01977e-17
RACK1	0.861347	69.0926	2.38031e-14
KLF5	0.860799	37.4973	8.18192e-08
UPP1	0.860011	72.4906	4.77902e-15
HLA-DPB1	0.859172	109.596	8.40217e-23
ITGB1	0.856953	59.2211	2.63867e-12
IGFBP3	0.856088	44.6681	2.72155e-09
MTUS1	0.854702	61.6355	8.5799e-13
DSP	0.85456	32.4888	8.72767e-07
RPL13	0.853381	56.2458	1.09464e-11
IL1R2	0.850849	71.2539	8.42224e-15
TINAGL1	0.843544	88.5112	2.14022e-18
RPL19	0.840347	61.1461	1.08611e-12
MYL12A	0.837829	106.7	3.4014e-22
ARHGAP5	0.834741	47.215	8.18746e-10
HLA-DRA	0.834158	28.8542	4.70241e-06
MYO6	0.828416	48.1649	5.25364e-10
TSPAN6	0.826853	46.1791	1.33563e-09
IER3	0.818435	87.6054	3.33921e-18
ERO1A	0.817552	47.693	6.5454e-10
GABRP	0.814531	85.1767	1.03295e-17
CYP1B1	0.814194	63.0968	4.33717e-13
RPL18	0.812698	69.7666	1.73228e-14
RPS19	0.811793	58.9321	3.01817e-12
EHF	0.804349	40.1354	2.35334e-08
TRIM2	0.79643	54.9299	2.0612e-11
ARID5B	0.796245	78.9308	2.02921e-16
AC069513.3	0.787198	57.7273	5.41257e-12
ALOX5AP	0.786149	92.4224	3.21864e-19
RPL15	0.784163	50.6226	1.62962e-10
C6orf132	0.783193	37.8747	6.79933e-08
SPINT1	0.779585	48.0538	5.53672e-10
RIOK3	0.778212	49.6424	2.58102e-10
SPINK5	0.777762	32.9916	6.91031e-07
RPL10	0.777592	45.5059	1.80034e-09
ADM	0.77639	64.1735	2.58175e-13
LGALS3	0.772452	23.6843	5.35548e-05
S100A12	0.770521	48.7933	3.87791e-10
HSPB8	0.76704	36.0321	1.62644e-07
SRXN1	0.76529	64.5052	2.19721e-13
EPHA2	0.752904	54.8012	2.18936e-11
PLIN2	0.750026	30.5706	2.13148e-06
CD59	0.748426	39.5376	3.13782e-08
RP5-850E9.3	0.747417	61.5471	8.91648e-13
ASPH	0.746021	55.5368	1.52929e-11
ZFAND5	0.742467	52.8266	5.6093e-11
AQP5	0.741757	32.3446	9.35062e-07
HSP90AA1	0.736058	40.4168	2.06309e-08
RPS8	0.735581	50.4383	1.77442e-10
ACTG1	0.730487	117.545	2.12641e-24
RPL6	0.728696	53.302	4.48938e-11
CCL3L3	0.728176	16.346	0.00153386
PGD	0.722522	54.2897	2.82592e-11
SOX4	0.719865	46.1049	1.38188e-09
TTC9	0.718057	29.1619	4.11965e-06
IFI27	0.717141	66.945	6.80588e-14
TMPRSS4	0.714322	44.6564	2.72785e-09
RP11-510N19.5	0.710244	51.538	1.0559e-10
EZR	0.710015	27.864	7.4387e-06
CDKN2B	0.705957	41.0042	1.55176e-08
TMPRSS11A	0.705353	40.3702	2.10631e-08
RPL9	0.700765	46.073	1.39387e-09
TM4SF1	0.698016	30.8999	1.81372e-06
PADI1	0.693107	80.5973	9.08638e-17
PDP1	0.692308	47.9122	5.92694e-10
WFDC2	0.686792	15.9223	0.00184025
ITGA2	0.685934	29.5753	3.38698e-06
RPL21	0.684912	47.3589	7.70062e-10
ADGRF1	0.683448	42.1682	8.77834e-09
RP11-16N10.2	0.68084	33.4037	5.66954e-07
AC019349.5	0.678004	82.2566	4.09136e-17
RPL18A	0.676044	47.6854	6.5454e-10
TNFAIP3	0.675583	62.0944	6.88544e-13
HOPX	0.674077	27.1502	1.04259e-05
RHCG	0.666237	51.5104	1.06591e-10
TGM2	0.664497	29.4821	3.54692e-06
SWAP70	0.663623	59.5218	2.30282e-12
ABCA1	0.662538	41.0923	1.48808e-08
EPS8L1	0.660283	36.3306	1.42008e-07
KRT16	0.65691	42.8547	6.43122e-09
KRT78	0.656774	53.4205	4.24731e-11
PLAT	0.655615	24.8668	3.08616e-05
RPS23	0.652946	33.5715	5.23775e-07
NDRG2	0.651988	44.2352	3.31106e-09
RPL14	0.64904	40.7767	1.72144e-08
CANX	0.649001	32.911	7.18611e-07
SRD5A3	0.644348	56.4793	9.82499e-12
PKM	0.642196	35.8353	1.78075e-07
PERP	0.639336	28.9401	4.53239e-06
CSNK1E	0.63436	57.0646	7.45624e-12
LAMB3	0.630956	25.7737	1.97961e-05
RPS2	0.626527	31.9168	1.14056e-06
PLXNB2	0.62491	62.8398	4.87496e-13
YBX1	0.620756	31.0123	1.73691e-06
MAN1A2	0.614709	45.9254	1.49731e-09
S100A10	0.614238	49.6618	2.5668e-10
RPS11	0.612746	39.5538	3.12146e-08
RPS27A	0.611195	36.7547	1.15883e-07
SLAMF7	0.608247	10.1546	0.0233578
S100A6	0.607584	49.8219	2.37602e-10
HIST1H1C	0.605323	19.6326	0.000342022
ATF3	0.60175	33.8426	4.58902e-07
HIST3H2A	0.59861	39.3426	3.42592e-08
CAPN2	0.598135	46.0941	1.38425e-09
HLA-DPA1	0.596501	50.0842	2.09707e-10
CR1	0.595991	38.9847	4.00719e-08
ERBB3	0.590149	43.2126	5.42986e-09
CLDN4	0.589444	17.7161	0.00081704
RPS16	0.588993	30.8797	1.82895e-06
PIK3IP1	0.58641	35.9185	1.71514e-07
IGKC	0.585768	42.3913	7.9341e-09
SQSTM1	0.585625	32.902	7.20291e-07
RPL26	0.584554	42.6906	6.97042e-09
CTNNA1	0.58059	29.1756	4.09853e-06
MT-ND2	0.580313	27.0234	1.11133e-05
LPIN1	0.580212	51.4447	1.09706e-10
RP11-849F2.7	0.579635	47.0551	8.81319e-10
NPM1	0.578541	30.9009	1.81372e-06
SH3GLB1	0.577959	36.3272	1.42008e-07
BZW1	0.577522	32.0332	1.07896e-06
JCHAIN	0.575065	47.7807	6.28606e-10
BTF3	0.567937	42.5137	7.57755e-09
CLTA	0.564037	44.3682	3.11552e-09
VIM	0.559528	30.3266	2.38392e-06
RPL12	0.55941	42.2906	8.2996e-09
DUSP16	0.557964	31.2403	1.56423e-06
CTD-2370N5.3	0.557562	39.2258	3.60468e-08
TRIP10	0.557051	34.3482	3.63448e-07
JMY	0.555797	30.52	2.1789e-06
RPL34	0.554531	32.1279	1.0348e-06
RPS3A	0.553177	24.9914	2.91355e-05
M6PR	0.552568	21.6318	0.000138582
RPS15A	0.551499	39.4574	3.24981e-08
TJP1	0.550562	44.1948	3.36323e-09
STK17B	0.547779	39.4116	3.31685e-08
MYO5B	0.545104	29.4011	3.68381e-06
CEACAM1	0.540849	32.6327	8.14138e-07
RPL27A	0.540534	27.1979	1.01892e-05
NECTIN4	0.538418	41.246	1.38882e-08
SASH1	0.537415	47.7884	6.28606e-10
GYG1	0.537355	31.0165	1.73684e-06
PTTG1IP	0.53611	27.8096	7.63711e-06
PRSS27	0.535979	26.7275	1.26692e-05
H1F0	0.534591	36.9159	1.07553e-07
ATP6V1C1	0.534502	26.9826	1.12923e-05
XXbac-BPG116M5.17	0.532963	17.6575	0.000835967
PARD6B	0.531137	45.6542	1.68767e-09
HIST1H2BD	0.531	34.6231	3.1948e-07
LTA4H	0.529278	23.7966	5.08281e-05
CSGALNACT2	0.529164	25.6251	2.12785e-05
EIF4G2	0.528695	28.1059	6.58806e-06
CLCA4	0.526223	20.1532	0.000269968
RPL11	0.525964	25.7855	1.97069e-05
YOD1	0.525072	38.3019	5.53995e-08
RPS20	0.524194	23.8668	4.95071e-05
RPL27	0.523133	32.0431	1.07586e-06
ADCY3	0.522645	78.0454	3.08595e-16
RPL10A	0.521697	35.987	1.66022e-07
IGHA1	0.521633	44.6146	2.77678e-09
C1orf116	0.517375	29.6702	3.24424e-06
RPS25	0.517103	26.9167	1.16443e-05
QPCT	0.516337	28.6318	5.18838e-06
SAMSN1	0.515234	44.8244	2.52177e-09
SLFN5	0.514839	36.6669	1.20572e-07
EXOSC4	0.514296	26.9053	1.16932e-05
HBEGF	0.513216	18.7517	0.000512416
KRT80	0.512591	39.9217	2.60124e-08
TLK1	0.51252	30.3033	2.40196e-06
FLT1	0.508468	22.8496	7.92829e-05
IL18RAP	0.507064	27.6554	8.21016e-06
IRAK3	0.506348	21.6861	0.000135747
PRDX1	0.505305	42.5075	7.57755e-09
RPL17-C18orf32	0.505015	28.3845	5.79781e-06
KCNJ2	0.50433	21.6383	0.000138294
MT-TA	0.50351	36.4801	1.32346e-07
FKBP5	0.502767	19.4239	0.000377225
ARL4C	0.500227	45.4427	1.85253e-09
CDCP1	0.499972	35.8774	1.74716e-07
NLRP3	0.498885	13.8905	0.00462565
CDYL	0.496536	39.1068	3.79735e-08
SLC11A2	0.496138	34.572	3.27177e-07
ADAM9	0.495431	40.1829	2.30388e-08
RPS15	0.493472	31.2048	1.58292e-06
TJP3	0.492421	50.6142	1.62962e-10
CD24	0.49188	19.5982	0.000347448
TSPAN1	0.49129	38.8123	4.3266e-08
ALDH1A3	0.489756	16.8894	0.00119156
CTSA	0.488333	29.5755	3.38698e-06
CKAP4	0.486222	21.6825	0.000135747
EMB	0.485639	21.6815	0.000135747
USP10	0.481713	24.0277	4.60866e-05
CCRL2	0.481508	14.7438	0.00312049
ITPKC	0.480942	32.723	7.82524e-07
RIPK4	0.478843	45.5829	1.7373e-09
METTL9	0.477975	22.6785	8.51103e-05
SH2D4A	0.477358	50.1208	2.06749e-10
PTPN3	0.475856	50.2602	1.93432e-10
ZDHHC20	0.470764	28.2924	6.02559e-06
FUT3	0.469669	34.9578	2.73778e-07
SPRR1B	0.469474	10.6832	0.0186232
TMEM106B	0.469229	23.3588	6.21482e-05
GSTP1	0.469008	41.1289	1.46514e-08
PNRC2	0.468029	27.3659	9.43905e-06
GM2A	0.467096	36.2025	1.5099e-07
LEPROT	0.466918	27.6898	8.11085e-06
MT-TS1	0.466824	34.1665	3.94189e-07
GAN	0.466547	23.6715	5.37541e-05
NDRG1	0.466053	17.5118	0.000895505
CRYBG2	0.4658	37.1695	9.53671e-08
MT-RNR2	0.464723	70.0962	1.47759e-14
PHLDA1	0.463287	21.0803	0.000177374
RAD23B	0.463239	24.1623	4.33028e-05
C19orf59	0.463229	19.8701	0.000309142
GNE	0.461678	23.9166	4.85319e-05
RPL32	0.459845	31.3436	1.49267e-06
SMS	0.458672	24.2145	4.22095e-05
NEDD4L	0.458644	33.1264	6.47744e-07
ANKRD36C	0.458603	20.7586	0.000204451
RPL41	0.457393	22.7998	8.09108e-05
EEF2	0.45683	17.8717	0.000761917
CAPRIN1	0.456209	26.7816	1.23606e-05
GBP3	0.456008	30.2925	2.41049e-06
AGR2	0.454836	34.05	4.16479e-07
RP11-561B11.2	0.453966	27.6492	8.21016e-06
HDLBP	0.453827	20.9267	0.000189803
GPX1	0.453512	22.5054	9.24945e-05
MTDH	0.453417	23.8179	5.04057e-05
EXPH5	0.451981	23.9987	4.67175e-05
RPS7	0.451628	31.5311	1.36704e-06
ARHGEF12	0.450743	28.8291	4.7549e-06
RPS24	0.450277	22.0738	0.000113476
NACA	0.450095	20.9563	0.00018759
RIT1	0.449387	21.6995	0.000135336
LRPAP1	0.449149	17.419	0.000938444
ABLIM1	0.445901	26.8155	1.21663e-05
CTNND1	0.444255	29.111	4.21325e-06
IL1RN	0.443844	17.7426	0.000807321
CYSTM1	0.443522	23.4864	5.89232e-05
LIMS1	0.440744	16.2248	0.00162195
OPTN	0.440684	26.9996	1.1232e-05
NDUFV2	0.440551	26.0119	1.77824e-05
RPS27	0.440167	19.2807	0.000401208
RPS5	0.439856	23.82	5.04057e-05
SERPINB2	0.439598	14.6174	0.00329516
FMO2	0.439343	22.8026	8.09041e-05
TSPAN3	0.439174	30.0262	2.73769e-06
SERBP1	0.43916	20.0707	0.000280543
WLS	0.438198	16.9884	0.00113741
KIAA1370	0.437306	14.9198	0.00289567
SDCBP2	0.437257	28.5231	5.44645e-06
WASL	0.436065	38.1168	6.03995e-08
C12orf45	0.435616	20.2853	0.000254939
MACC1	0.43544	38.5563	4.90485e-08
RAB10	0.43533	19.6956	0.000332424
PLPP3	0.434545	8.85442	0.0388768
PLEC	0.434163	20.858	0.000196171
BIRC3	0.432311	13.2998	0.00595197
TP53INP2	0.432129	17.3095	0.000987397
RPL24	0.4317	23.5632	5.67813e-05
PROK2	0.430189	18.594	0.00055305
SLC6A14	0.429329	16.0453	0.00174263
MT-CO1	0.429233	11.0088	0.016247
TMSB4X	0.429082	53.8569	3.46688e-11
CD74	0.428781	14.4448	0.00356424
PTMA	0.427601	12.5822	0.00818489
TPI1	0.427581	12.3814	0.00897906
BCAS1	0.427329	45.809	1.57112e-09
ATP2A2	0.426874	21.2637	0.000163645
ATP13A3	0.426815	12.1937	0.00980888
EIF3E	0.426705	53.8055	3.52615e-11
DR1	0.424135	21.4765	0.000148724
RALA	0.424014	18.2742	0.00063652
SPECC1	0.421842	18.1332	0.000675635
IGLC2	0.421018	39.1875	3.66524e-08
RPS13	0.420702	18.111	0.000682463
RPTN	0.420526	18.6136	0.000548558
APP	0.419204	23.7422	5.20439e-05
CNN3	0.418918	21.4003	0.000154154
RPLP1	0.417617	15.4222	0.00230536
TPP1	0.415282	21.5255	0.000145155
THBS1	0.413273	31.5604	1.34944e-06
CALM1	0.412715	15.8658	0.0018878
AGFG1	0.412373	19.6987	0.000332424
METRNL	0.411601	17.31	0.000987397
MUC1	0.411478	19.8717	0.000309142
MARCKS	0.409461	28.2715	6.0802e-06
ST13	0.407549	22.1028	0.000112096
SDC1	0.407396	17.0681	0.00109373
FAM46A	0.406645	17.9512	0.000737402
ACSL1	0.405758	36.7429	1.1627e-07
UCA1	0.40406	16.3673	0.00151946
GADD45A	0.401946	12.402	0.00889747
CRNN	0.401899	20.8434	0.000197028
CITED2	0.40173	13.5586	0.00530333
EVI2B	0.401686	26.2236	1.61468e-05
SERTAD2	0.398647	16.6234	0.00134204
B4GALT5	0.398609	17.7124	0.00081779
TMEM159	0.398494	29.3722	3.72468e-06
CLEC5A	0.397871	33.937	4.39267e-07
NR1D2	0.396455	13.6664	0.00504702
PLP2	0.396178	23.4131	6.07411e-05
RP11-864I4.1	0.395932	28.2609	6.10264e-06
RGS18	0.394856	15.8604	0.00189155
KRT23	0.394558	12.9838	0.00682214
DUSP14	0.393684	38.1232	6.03721e-08
TC2N	0.393638	23.0018	7.38729e-05
MAFB	0.393615	15.6942	0.00203723
RPS3	0.393197	12.869	0.0071713
EPS8L2	0.393187	35.2989	2.32136e-07
MT-ND6	0.392781	19.192	0.000417979
VDAC2	0.392264	20.0605	0.000281718
BRK1	0.392182	20.3205	0.000251496
RRAGD	0.391747	14.7779	0.00308262
PLS3	0.391276	21.6853	0.000135747
HLA-DRB1	0.390694	16.0297	0.00175393
CCT8	0.388401	39.5081	3.17596e-08
CD63	0.388394	15.167	0.00258714
PPP4R2	0.387944	16.8439	0.00121251
BLVRB	0.387914	18.7232	0.000519571
NAP1L1	0.387333	24.0844	4.48177e-05
PRSS22	0.387035	22.3212	0.000100564
CD164	0.385412	15.8859	0.00187123
RPS10-NUDT3	0.384735	16.5412	0.00139762
RPL35	0.383595	25.8153	1.94676e-05
MT-ND4	0.383341	11.6596	0.0123758
PDS5A	0.383318	20.9453	0.000188433
MARVELD3	0.383251	35.2092	2.41846e-07
ADAM17	0.380377	14.9199	0.00289567
CEACAM7	0.380168	40.2457	2.23799e-08
KMT2A	0.379677	22.7808	8.13088e-05
XDH	0.378694	37.3614	8.70018e-08
HSPB1	0.378381	21.0669	0.000178399
CCDC50	0.378374	42.3852	7.9341e-09
SBDS	0.378194	20.0947	0.000277691
TEAD1	0.377719	34.2704	3.75513e-07
SPPL2A	0.377283	16.0139	0.001764
DHRS3	0.377139	34.9214	2.78248e-07
ITPRIPL2	0.37695	30.2418	2.46439e-06
PHACTR4	0.376918	18.4646	0.000582596
TES	0.376902	16.0373	0.0017484
TNKS2	0.375702	16.1709	0.00164544
SGTB	0.375563	10.9167	0.0168315
CSTB	0.375203	10.4199	0.0208278
ARAP2	0.375155	14.4768	0.0035123
ERRFI1	0.375061	15.7093	0.00202274
HEXB	0.374893	19.1629	0.000423011
GABARAP	0.374573	23.6757	5.37158e-05
MLLT4	0.374445	15.1003	0.0026714
CD68	0.373831	15.1882	0.00257077
DMXL2	0.373261	11.3703	0.013691
CD44	0.372848	18.8984	0.000479081
CTD-2545G14.7	0.372834	23.3219	6.31731e-05
FEM1B	0.371762	23.4119	6.07411e-05
VAMP8	0.369494	31.7085	1.26132e-06
RPLP2	0.369244	19.0775	0.000440448
EIF3A	0.369206	10.4181	0.0208377
RHOB	0.368935	9.51798	0.0305373
BST1	0.368657	14.6742	0.00321388
SFT2D2	0.36787	16.4109	0.00149027
FRK	0.367652	34.7913	2.95984e-07
PLK2	0.366991	9.70397	0.0283361
GNG12	0.366641	35.692	1.91171e-07
EMP2	0.36645	23.9043	4.87702e-05
PDZD2	0.365175	22.486	9.3306e-05
TRIM16	0.363644	32.6543	8.06963e-07
MT-CO2	0.363591	9.95753	0.0253801
RPL35A	0.363443	13.9902	0.00441607
SIGLEC5	0.363108	15.2193	0.00253926
BPGM	0.362839	19.7635	0.00032341
UXS1	0.361979	28.6932	5.07209e-06
ARRDC3	0.361712	12.6194	0.00805009
VNN2	0.361078	20.2674	0.000256424
FCER1G	0.360838	16.3143	0.00155553
DUSP4	0.359438	19.9628	0.000295792
SPINT2	0.359267	15.6366	0.00208077
TWF1	0.359229	23.5403	5.73782e-05
ST14	0.357916	17.8983	0.00075438
GSPT1	0.357885	16.795	0.00123957
OLMALINC	0.357821	11.7322	0.0119576
TMC5	0.357131	19.2568	0.000405821
PUM1	0.356346	20.9649	0.000186979
STEAP4	0.356223	13.718	0.00493141
RP3-394A18.1	0.355857	13.3424	0.00583878
RP11-54H7.4	0.355564	18.2124	0.00065344
RPL37A	0.355378	29.091	4.24889e-06
ESRG	0.354139	18.2336	0.000647538
DHRS9	0.353788	13.9184	0.00456442
SLC15A2	0.353263	26.8815	1.18177e-05
RAB1A	0.353125	13.442	0.00557959
CSTA	0.353047	17.9136	0.000749822
HMOX1	0.352135	12.7784	0.00746744
DSTN	0.352043	17.1292	0.0010651
STIP1	0.351267	18.5834	0.000555524
CLDN7	0.350831	34.7523	3.01211e-07
RPL30	0.350381	12.9271	0.00698017
NFKBIZ	0.350334	16.6813	0.00130644
SYNCRIP	0.349496	9.4289	0.0317752
TNFAIP6	0.349411	11.5777	0.0126174
PLAC8	0.348452	22.4301	9.55381e-05
ARNTL2	0.348389	19.0309	0.000450418
OSM	0.347842	15.4488	0.00227694
TNPO1	0.347215	14.2463	0.00390066
KLHL24	0.347021	13.5703	0.00527788
TMSB10	0.346255	12.0198	0.0105465
HIST1H1E	0.34578	31.3132	1.51303e-06
C4orf19	0.344818	48.8593	3.76543e-10
TGIF2-C20orf24	0.344793	14.1379	0.00411326
RNF39	0.344523	41.3969	1.28975e-08
KYNU	0.344332	19.6017	0.000347208
MT-TQ	0.344195	13.2739	0.00602216
ATP11B	0.342662	12.0746	0.0103261
RP1-158P9.3	0.340773	10.9969	0.0163329
SUMO2	0.340478	13.125	0.00641764
YWHAQ	0.340406	15.8968	0.0018636
HIST1H2BG	0.339569	29.5755	3.38698e-06
EIF3D	0.339375	15.0852	0.00268853
SERINC2	0.339335	38.7202	4.52279e-08
GPAT3	0.339262	13.5436	0.00533584
ZFR	0.339227	12.1162	0.0101481
B3GALT5	0.338396	34.6424	3.17131e-07
RPS28	0.338332	16.5426	0.00139762
PDCD6IP	0.338276	12.9994	0.00677459
EAF1	0.338193	13.8225	0.00471563
OLR1	0.33747	9.2912	0.0330476
POR	0.337087	11.0499	0.015944
ITGAM	0.336992	11.832	0.0114375
PSMA6	0.336896	20.4863	0.000231999
MANSC1	0.336336	15.6473	0.00207417
FUT6	0.336106	24.5629	3.56598e-05
TSC22D1	0.335127	22.4304	9.55381e-05
JAK2	0.333683	12.1183	0.0101431
MT-ND3	0.333609	14.3	0.00380831
LRRC8A	0.333506	20.3455	0.000248819
RNASE7	0.333391	32.2256	9.9039e-07
UHMK1	0.333247	19.0171	0.000452636
PHACTR2	0.333005	13.7033	0.00495939
PRDM1	0.332604	10.3413	0.0215106
AMOTL2	0.332598	44.903	2.43148e-09
NBR1	0.332338	11.8618	0.0113041
TJP2	0.331773	16.8615	0.00120247
FPR2	0.330115	17.8356	0.000774972
SMAD3	0.329665	21.2495	0.000164232
FAM83A	0.32951	21.6141	0.000139505
TFEC	0.329387	29.4048	3.68381e-06
MET	0.329269	46.562	1.11571e-09
GLTSCR2	0.32876	19.4817	0.000366801
DSE	0.328417	9.03286	0.0363398
RASAL2	0.32799	26.0705	1.73355e-05
LAMC2	0.327832	15.7492	0.00199069
PTBP3	0.326719	11.5914	0.0126174
LIPH	0.32636	18.3712	0.000609328
CYR61	0.326096	26.132	1.68751e-05
EVPL	0.326019	53.1051	4.8911e-11
RP4-541C22.8	0.325301	20.4389	0.000237533
PDLIM5	0.324182	10.2735	0.0221894
APLP2	0.323759	14.2807	0.00383751
TMOD3	0.323445	10.0447	0.0244966
CAPG	0.322549	25.7105	2.04224e-05
GET4	0.321656	14.9649	0.00283769
MT-ND1	0.321239	8.93798	0.0378415
HMGA1	0.321031	13.4302	0.00560703
KLF2	0.320893	10.8516	0.017197
CTTNBP2NL	0.320866	25.9916	1.79412e-05
ARHGAP32	0.320727	17.1669	0.00104914
TRAF4	0.320541	27.2378	1.00184e-05
RFK	0.320308	25.2093	2.61453e-05
IL10RA	0.320246	14.7569	0.00311102
SH3D19	0.320049	31.4854	1.39656e-06
ATP6V0E1	0.319394	12.4737	0.00860157
USP6NL	0.319113	17.5881	0.00086535
USP53	0.318583	24.5409	3.60148e-05
RDX	0.318506	24.5975	3.51347e-05
TBC1D2	0.318255	10.6069	0.0192529
NCKAP1	0.317952	16.0747	0.0017203
KRT18	0.315489	13.7216	0.00492554
ATP5G3	0.315016	21.7244	0.000133976
C2orf54	0.314237	43.055	5.86495e-09
KLF3	0.313811	9.30025	0.0330476
U2SURP	0.313646	13.8151	0.00472736
JUP	0.313304	15.783	0.00196384
AGPAT6	0.313103	9.82492	0.0268535
EPRS	0.312409	24.3912	3.88042e-05
NDUFB10	0.312322	8.72884	0.0410675
HIST2H2BE	0.311967	12.795	0.00741116
NONO	0.311478	11.8371	0.011413
MXD1	0.311085	28.4736	5.56728e-06
FXR1	0.310216	12.6538	0.00791894
GRN	0.309535	8.48191	0.0458019
TGFBR1	0.309458	11.8463	0.0113709
RP11-419I17.1	0.309323	10.1253	0.0236838
CHP1	0.308555	10.3724	0.0212603
SUN1	0.308082	28.3361	5.9124e-06
LRIF1	0.30783	14.6254	0.0032844
MYH14	0.306935	22.9647	7.52054e-05
NCL	0.306864	8.52307	0.0449918
CAPZA2	0.306728	11.4319	0.0133052
LY6E	0.306445	22.7626	8.19208e-05
C1orf43	0.305688	10.6081	0.0192509
SMARCA4	0.305528	15.6891	0.00204095
H2AFJ	0.305517	17.2038	0.00103191
SCD	0.305498	22.4752	9.36488e-05
TMEM59	0.304544	9.45263	0.0314686
CYFIP1	0.304428	23.4084	6.07411e-05
FHL2	0.304378	14.7771	0.00308262
MS4A6A	0.304298	19.7444	0.000326278
UBE2H	0.304148	8.90955	0.0383544
AHR	0.304039	11.8743	0.0112385
YWHAZ	0.303839	17.5163	0.000894259
RNF223	0.303774	19.8695	0.000309142
ZBTB38	0.303037	11.4741	0.0130658
PDZK1IP1	0.301989	17.5798	0.000867432
HPS5	0.301861	10.0437	0.0244967
TMEM165	0.301849	10.6775	0.0186604
ELOB	0.301683	12.0264	0.0105213
GALNT5	0.301655	18.9915	0.000457748
DNAJA4	0.301619	13.8059	0.0047443
RP11-701P16.4	0.301213	18.2397	0.000646147
SLC38A1	0.30084	10.3599	0.0213606
CNBP	0.300773	11.4104	0.0134445
ARL4A	0.300604	10.4249	0.0208043
SEC62	0.299522	9.5785	0.0299096
LAIR1	0.298957	31.2304	1.56882e-06
HES4	0.298798	9.81121	0.0269737
DYNLT1	0.298358	11.4701	0.0130866
NIPAL3	0.298144	17.265	0.00100594
NCCRP1	0.29782	17.7677	0.000800282
LARP1	0.29765	14.8283	0.0030073
CDC27	0.297594	9.31078	0.0330476
PEA15	0.297097	24.2244	4.20568e-05
MT-TP	0.296204	14.8038	0.00304418
YWHAE	0.295993	10.0636	0.0242948
CIITA	0.295848	13.4155	0.00564716
MAPRE1	0.295558	8.62696	0.0429244
UBTF	0.29494	11.5707	0.0126174
ATP10B	0.294915	28.984	4.46447e-06
PDXK	0.294468	9.83466	0.0267446
SNX9	0.294372	16.8794	0.00119452
CTGF	0.294221	24.3784	3.90027e-05
WEE1	0.293819	20.9924	0.00018455
P2RY1	0.293467	30.5598	2.13904e-06
NUCKS1	0.293264	22.0709	0.000113491
FGD6	0.293256	21.3363	0.000158153
CAND1	0.292987	15.1821	0.00257486
DDR1	0.292837	26.6611	1.30678e-05
PHC1	0.29248	16.1326	0.0016729
MYL12B	0.292333	11.1976	0.01489
PAX9	0.291724	30.2834	2.41698e-06
ITCH	0.291611	8.54699	0.044582
CCT4	0.291505	29.2169	4.01983e-06
MGAM	0.29037	8.37856	0.0477419
ACADM	0.290168	30.3632	2.34792e-06
PDE4DIP	0.290012	13.2368	0.00610442
TRIM29	0.289892	20.7585	0.000204451
FAM3C	0.289711	24.0897	4.47621e-05
IGLC3	0.289478	30.3976	2.31132e-06
PXK	0.289459	10.5544	0.0197129
SCYL2	0.289173	9.5154	0.0305661
GIPC1	0.288054	22.957	7.54008e-05
ACOT13	0.286995	18.9125	0.000476075
WSB1	0.286651	10.6273	0.0190722
CD9	0.286427	11.5559	0.0126174
NTN4	0.286407	31.8049	1.20286e-06
S100A16	0.286012	12.4911	0.00853821
MYO1C	0.285849	15.1843	0.00257406
SORT1	0.285065	8.49444	0.0455419
HPGD	0.284943	30.9469	1.78519e-06
VAV3	0.284715	9.89672	0.026053
TNIP1	0.284622	9.95976	0.0253618
GCLM	0.284362	9.22835	0.0331944
TTN	0.283394	12.6925	0.00777724
UBE2V1	0.282245	11.7845	0.0116546
DNASE1L1	0.281994	12.8616	0.0071947
MAP3K4	0.281898	38.9056	4.14875e-08
TP53BP2	0.281761	8.80765	0.0396567
LDLR	0.281414	14.6993	0.00317729
RPL3	0.281049	11.9237	0.011029
SCAMP2	0.280627	12.06	0.0103735
EEF1B2	0.280354	12.5464	0.00832574
CDS1	0.280159	13.4588	0.00553368
RP11-727A23.10	0.280154	13.3434	0.00583878
GLUD1	0.27956	19.9996	0.000290502
ILF3	0.279275	8.68654	0.0418129
CST7	0.279084	9.07634	0.0355617
NDFIP2	0.278787	23.4647	5.9419e-05
ADGRE1	0.278371	12.6907	0.00777928
TNF	0.277659	8.46373	0.0461705
COPB2	0.2772	8.43137	0.0468323
SERPINB6	0.277148	13.5685	0.00527925
SMAGP	0.276506	17.9655	0.000733378
PARD3	0.276437	20.2099	0.000262692
ZNF185	0.276194	11.3591	0.0137659
CCT3	0.276065	13.6238	0.00514787
RP11-697E2.6	0.276047	19.0035	0.000455378
RAP2B	0.275958	13.6379	0.0051131
NDFIP1	0.275948	13.3226	0.00588826
RPS17	0.275943	23.8418	5.00799e-05
DUSP10	0.275196	12.8879	0.0071041
PPP1R16B	0.275097	20.4997	0.000230667
GNAS	0.275042	9.31616	0.0330476
UQCRFS1	0.274983	23.0317	7.28355e-05
TICAM1	0.274796	12.9516	0.00690194
KIF13B	0.274328	14.751	0.00311798
CAPN1	0.273798	11.9036	0.0111418
CDKN2AIP	0.273559	14.235	0.00392116
DDI2	0.273252	11.0169	0.0161849
ARHGAP21	0.27301	19.1122	0.000433916
HNRNPA1	0.272843	9.4423	0.0315917
LINC00506	0.27279	27.6231	8.29242e-06
C20orf24	0.272641	9.09195	0.0352745
TIMP3	0.272285	19.7679	0.000323399
MTPN	0.271728	8.27953	0.0498176
TUBB6	0.271592	22.5654	8.99005e-05
NGRN	0.271365	12.4705	0.00861041
ZC3H6	0.271301	11.1283	0.0153521
ZDHHC3	0.270686	9.20448	0.0335429
CHORDC1	0.270626	17.2983	0.000991327
FAM63B	0.270441	9.6714	0.0287562
AC007278.3	0.270312	15.0509	0.00272875
MYO1B	0.269959	20.8648	0.000195793
CALU	0.26986	18.2722	0.000636527
KCNK1	0.269851	22.8048	8.09041e-05
API5	0.269823	24.8551	3.09781e-05
CCNC	0.26979	28.8645	4.68615e-06
XXbac-BPG252P9.10	0.269403	17.5703	0.000870906
GBA	0.269224	10.9407	0.0166972
RXRA	0.269195	10.9002	0.0168315
BMPR2	0.268827	15.8772	0.00187806
RP11-379B18.8	0.268827	9.23374	0.0331255
PCDH1	0.268742	17.1233	0.00106641
EFNB2	0.268428	16.3233	0.00154951
STS	0.268354	28.6313	5.18838e-06
CTSL	0.268348	22.3684	9.83917e-05
PSMD1	0.26756	9.61006	0.0295114
IL36G	0.267409	13.3429	0.00583878
OVOL1	0.267103	18.7746	0.000507916
FKBP4	0.267015	14.4868	0.003499
SERPINH1	0.266444	17.8806	0.000759878
RNF7	0.265655	16.3843	0.00150863
OSTM1	0.265584	9.01626	0.036547
SNX5	0.265577	26.4082	1.47965e-05
GOLM1	0.265574	11.1615	0.0151396
FOXN2	0.265274	16.949	0.00116014
SGPP2	0.264936	10.9713	0.0165052
YWHAG	0.263714	9.64164	0.0290943
DYNC1LI2	0.263266	8.40571	0.0473113
MFSD4A	0.263238	21.5266	0.000145155
EIF2S2	0.262596	11.7986	0.0115844
SH3BP4	0.262534	26.5676	1.36478e-05
RPL29	0.26249	14.4841	0.00350138
BCL2L1	0.2624	16.2369	0.00161455
SPTAN1	0.262213	10.0187	0.0247891
SERPINA1	0.261503	13.5454	0.00533584
MXRA7	0.259721	14.7706	0.0030908
SPATS2L	0.258997	17.1475	0.00105692
SLC2A1	0.258671	18.4666	0.000582596
CASP3	0.258458	10.6676	0.0187508
PPDPF	0.256755	27.2342	1.00184e-05
KRT24	0.256409	13.7246	0.0049211
ZNRF1	0.256256	11.664	0.0123594
SMIM14	0.255859	9.56231	0.0299787
TP53INP1	0.255492	10.0788	0.0241426
EPAS1	0.255074	21.104	0.000175858
AC005301.9	0.255046	21.4357	0.000151527
RPN2	0.254992	9.92627	0.0256883
RARS	0.25461	15.6583	0.00206394
ADIPOR2	0.254042	8.43235	0.0468256
ELK4	0.253809	12.6249	0.00803157
S100A9	0.253616	22.0295	0.00011581
RP1-34B20.21	0.253457	17.6044	0.000858802
CCL22	0.252735	18.4864	0.000579508
PABPC4	0.252691	23.7962	5.08281e-05
DAAM1	0.252346	13.8164	0.00472736
ATP6V1F	0.251874	9.10353	0.0350819
CXXC5	0.251701	18.5288	0.000570476
IRF8	0.251696	33.2327	6.1761e-07
FAM200B	0.251508	11.1681	0.0150943
ESYT2	0.251451	8.97307	0.0372471
C2orf58	0.25141	10.4941	0.0202392
ST3GAL4-AS1	0.251245	10.4296	0.0207617
CKB	0.251217	23.1147	7.00563e-05
PLEK	0.251009	14.0491	0.00428964
NAV1	0.250364	14.6947	0.00318266
CH17-66N5.1	0.250134	19.0823	0.000439822
CXADR	0.249994	15.794	0.00195411
FN1	0.249912	26.5754	1.36152e-05
HMGCR	0.249775	8.2815	0.0497975
FAM84B	0.249668	10.0603	0.0243262
ZNF57	0.24936	24.5789	3.54207e-05
CXCL17	0.249228	22.4737	9.36488e-05
YARS	0.249057	22.9511	7.54201e-05
ESRP1	0.248516	13.0119	0.00675733
STK39	0.24846	19.83	0.00031415
LMNA	0.248238	11.9003	0.0111483
PPIP5K2	0.247996	8.99098	0.0369585
MAGI3	0.247901	16.7347	0.00127368
LRCH3	0.247144	16.0151	0.001764
BAG3	0.246977	12.991	0.00680046
UQCRH	0.246759	12.1191	0.0101431
RP11-19N8.4	0.24635	20.1283	0.000273182
C15orf57	0.24632	17.3183	0.000984734
NARS	0.245859	10.0054	0.0249128
PDIA4	0.245774	14.304	0.00380309
CD2AP	0.245719	15.9752	0.00179735
LNX1	0.245566	21.6711	0.000136303
WDR33	0.245485	8.35408	0.0482573
CNST	0.244941	10.1989	0.0229073
INSR	0.244614	18.1562	0.000668214
YWHAH	0.244588	8.7404	0.0409108
PPA1	0.244507	15.578	0.00214085
CCND1	0.243679	25.8613	1.90701e-05
ZNF562	0.24349	8.8189	0.0394648
SRGAP1	0.242847	8.79004	0.0399592
SDC4	0.242566	17.2729	0.00100274
IPO11	0.242228	15.2021	0.00255406
SLC20A2	0.242093	22.1652	0.000108783
EIF3F	0.241699	9.50429	0.030723
YTHDF2	0.241103	10.9777	0.0164669
GPNMB	0.240492	14.906	0.00291134
ABCE1	0.240412	27.4037	9.27248e-06
ATP5A1	0.240042	10.6043	0.0192628
KIFC3	0.239819	8.40254	0.0473394
SSRP1	0.239592	13.4723	0.00550572
MARVELD2	0.238869	19.1938	0.000417979
OIP5-AS1	0.238867	9.5535	0.0301065
BACE2	0.238824	18.2186	0.000651974
KLF6	0.238577	9.53726	0.030303
CGN	0.238162	24.5037	3.66608e-05
HILPDA	0.237605	9.5408	0.0302587
B3GNT3	0.237227	22.1024	0.000112096
FAM83D	0.237027	12.0255	0.0105213
USPL1	0.235872	9.97602	0.0252009
ATG14	0.235564	10.2648	0.0222721
RP11-531H8.2	0.235357	16.4336	0.00147385
SRSF10	0.235306	9.60783	0.0295332
SNRPD2	0.23518	15.4692	0.00225621
ELOA	0.235127	9.90291	0.0259782
EREG	0.235114	11.3559	0.0137817
MCFD2	0.235031	11.5787	0.0126174
HINT1	0.234973	15.7589	0.00198382
DUOXA2	0.234567	19.2537	0.000406036
ILF2	0.233571	14.3922	0.00365122
RUFY3	0.233063	31.627	1.30968e-06
HSD17B4	0.232888	10.593	0.0193654
MLPH	0.232847	21.3722	0.00015603
EXOC6B	0.232825	20.7555	0.000204514
NRAS	0.232368	9.35848	0.032702
CDC42BPB	0.232166	19.7088	0.000332041
EHD3	0.231049	26.0188	1.7748e-05
FAM108C1	0.23074	28.4686	5.57145e-06
NUPR1	0.229775	9.01814	0.0365248
CCDC88A	0.229182	10.9549	0.0166155
XPOT	0.229057	13.7797	0.00479619
PTAR1	0.228962	9.62576	0.0293177
TOMM20	0.228888	10.2258	0.0226326
GRB7	0.228597	28.7844	4.85661e-06
ACTB	0.228038	16.7608	0.00125748
EIF5B	0.228027	9.71357	0.0282154
CGNL1	0.227857	28.9557	4.50456e-06
CES1	0.227837	22.6997	8.42947e-05
MYBPC3	0.226867	10.8265	0.0173846
CRKL	0.226758	8.61546	0.0431789
COX5A	0.226715	11.4549	0.0131714
DDX1	0.226332	12.339	0.00914985
SLC34A2	0.225869	23.4094	6.07411e-05
TMPO	0.225866	23.836	5.01576e-05
IKZF2	0.225833	15.8328	0.0019177
RPS27L	0.225713	9.04929	0.0360609
S100A8	0.22546	13.1726	0.00629984
B3GNT7	0.224957	12.5099	0.00846384
ZNF664	0.224528	16.6295	0.00133898
RAD51D	0.224444	10.9514	0.0166375
SCNN1A	0.224375	10.8398	0.017288
TCEA1	0.224194	10.2288	0.0226234
PLEKHA1	0.224135	20.5972	0.000220666
MB21D1	0.223651	9.59614	0.0296907
GUSB	0.223412	13.2399	0.0060984
MARCH5	0.223157	9.67863	0.0286746
UBE3A	0.222283	9.00957	0.0366498
MS4A1	0.221786	28.1349	6.50152e-06
DEPDC5	0.221489	9.26533	0.0330476
CYC1	0.221215	9.67414	0.028731
CAV1	0.221034	23.7596	5.16491e-05
ALDH3A2	0.220945	15.351	0.00238797
OTUD4	0.220753	8.99377	0.0369525
MBNL2	0.22056	12.08	0.0103172
TTC3	0.219848	13.0305	0.00670373
YPEL2	0.218887	15.7377	0.00199843
DSG2	0.218572	18.2864	0.000633741
RAI14	0.218475	18.5599	0.000561825
OSCAR	0.218261	10.364	0.021335
IL1RL1	0.218244	17.9753	0.000730335
HS3ST3B1	0.217679	10.4428	0.0206957
RASSF7	0.217647	14.5551	0.00340338
RABGAP1	0.21685	8.67593	0.04204
FAM60A	0.216417	12.8532	0.00720802
CAMSAP2	0.216092	20.3172	0.000251624
LGMN	0.215937	14.8421	0.00299242
ANAPC7	0.215936	15.6421	0.00207645
ZNF230	0.21533	25.9046	1.86779e-05
RPL7L1	0.215163	12.0795	0.0103172
ATP5H	0.2147	9.02599	0.0364303
G3BP1	0.213869	8.82386	0.0394356
CBX5	0.213747	12.8604	0.0071947
RORA	0.213654	12.0335	0.0104892
RP11-977G19.5	0.213307	10.9444	0.0166819
KLF9	0.212966	16.2338	0.00161575
IL36A	0.212408	21.7114	0.000134707
SLC25A6	0.212387	9.36423	0.0326295
TTC22	0.211852	15.8858	0.00187123
AGRN	0.211609	21.8032	0.000128753
SEPT11	0.211452	15.3372	0.0024014
C12orf76	0.21093	13.2569	0.00606448
FTL	0.210785	15.5573	0.00216071
YES1	0.210085	21.0977	0.000176209
CTSH	0.209973	10.2284	0.0226234
DAP3	0.209507	10.6496	0.0188741
ZNF706	0.209491	13.5804	0.0052571
CENPC	0.209136	17.1309	0.0010651
CAMSAP1	0.208759	10.4332	0.0207325
PLS1	0.208721	20.8541	0.000196171
IPO7	0.208644	9.76726	0.0275087
BCR	0.208641	10.7547	0.0179845
PIEZO1	0.208628	22.7796	8.13088e-05
RPL23A	0.208587	19.1891	0.000418172
RAN	0.208449	12.8011	0.00739174
TTC39C	0.207897	12.2321	0.00963354
TPM1	0.207615	10.4204	0.0208278
TINCR	0.207573	13.8293	0.00470192
CBLB	0.206924	16.0714	0.00172175
RBMX	0.206848	11.4882	0.0129898
AVPI1	0.206817	14.5145	0.00346397
GRHL1	0.206	9.9409	0.0255632
ATMIN	0.205918	9.94598	0.0255147
MYL6	0.205864	8.76	0.0405564
BUB3	0.205835	8.94525	0.037723
PRNP	0.20564	9.60117	0.0296265
GPT2	0.205617	25.22	2.60418e-05
C19orf54	0.205581	22.6284	8.71203e-05
LAMC1	0.205058	30.9772	1.76117e-06
SRD5A1	0.204964	17.3	0.000991327
WWC1	0.204923	16.9337	0.00116844
PRDM4	0.204712	10.2916	0.0220188
KIAA1522	0.204336	15.3709	0.00236479
FBLIM1	0.204251	9.74204	0.0278085
MPP5	0.204233	16.183	0.00164544
ASS1	0.204124	16.2229	0.00162217
MUL1	0.20392	11.1166	0.0154411
SEL1L3	0.203732	16.0938	0.00170602
KRT8	0.2036	14.3326	0.00375135
VGLL4	0.203505	10.1117	0.0237987
PSMC2	0.203291	14.9364	0.0028763
AGFG2	0.203272	28.7459	4.94494e-06
RBBP7	0.203113	10.1826	0.0230592
C11orf31	0.202616	12.5726	0.00822175
TRIB2	0.202557	13.6896	0.00499215
LMBRD2	0.202447	15.1739	0.00257974
RP11-803J6.1	0.202414	14.6294	0.00328187
KCTD5	0.202121	10.8211	0.0174265
PPP2CB	0.202117	10.3796	0.0211997
ZSWIM4	0.201876	13.6521	0.00508178
COA6	0.201321	14.3956	0.00364742
NETO2	0.201255	17.7074	0.000819145
VDAC1	0.20095	10.8003	0.0175882
AC007278.2	0.200944	10.2364	0.0225548
PHLPP1	0.200835	8.53893	0.0446905
PLEKHG1	0.200744	14.4423	0.00356626
RPRD2	0.199308	9.3519	0.0327745
CUL4A	0.199284	9.02039	0.0365109
CRIP1	0.198739	19.7034	0.000332383
RTCB	0.198527	18.9826	0.000459395
SPIN1	0.198173	11.0188	0.0161773
LARS	0.198101	9.94945	0.0254792
TRNAU1AP	0.198059	15.0535	0.00272875
FAM102A	0.197511	10.9466	0.0166714
EIF3M	0.197369	10.7613	0.017931
NKIRAS1	0.197307	15.6677	0.00205721
GLO1	0.197213	17.1133	0.00107103
HIST1H1D	0.196897	15.2641	0.00248792
MYBBP1A	0.196669	8.95099	0.0376363
SCARB2	0.196352	9.61822	0.0294085
SNHG12	0.196222	16.0873	0.00171033
HLA-DQA2	0.195977	28.5262	5.44645e-06
HES1	0.19577	10.5575	0.0196914
FBXW11	0.195538	8.65382	0.0424157
BCAS4	0.19544	8.38213	0.0477287
ASTN2	0.195221	32.3416	9.35062e-07
C19orf53	0.195013	10.1232	0.0236993
MAP4K5	0.194624	16.8957	0.0011887
HS3ST1	0.194563	11.7653	0.0117616
AES	0.194479	11.4791	0.0130386
SMARCE1	0.194358	8.48345	0.0457814
CARD6	0.194292	8.3517	0.0483016
LYNX1-SLURP2	0.194129	22.7426	8.25474e-05
SLURP2	0.194129	22.7426	8.25474e-05
TGFBI	0.193474	20.2784	0.000255516
COX6C	0.193446	18.6746	0.000532422
FRMD6	0.193153	15.9361	0.00182845
RPS26	0.192692	9.37775	0.0324323
SH3BGRL2	0.192409	26.655	1.30879e-05
RP11-977G19.10	0.192283	17.8774	0.000760402
LACC1	0.192223	8.90729	0.0383858
NKIRAS2	0.19201	10.2604	0.0222863
COX7C	0.191909	10.2839	0.0220991
TOMM70	0.191816	18.8963	0.000479094
NQO1	0.191635	16.8008	0.00123806
MIER3	0.191436	18.6029	0.000551042
HTT	0.191372	12.3105	0.00926689
PTPRH	0.191358	16.4826	0.00143888
DYNC1I2	0.190863	20.5738	0.000222974
LDHB	0.190792	9.83768	0.0267326
XXbac-BPG118E17.6	0.19041	21.8956	0.000123353
ZNF395	0.190331	8.30443	0.0493067
EVL	0.190304	12.0378	0.0104716
DLD	0.189988	10.1425	0.0234762
USP12	0.189368	15.7173	0.00201583
DBNDD2	0.188676	16.7907	0.00124127
LYPD2	0.188519	13.3746	0.00575941
CFL2	0.187682	12.7214	0.00767797
PHKB	0.187441	8.71699	0.041254
PFDN1	0.187136	17.6935	0.000824334
CCT6A	0.186689	9.80328	0.0270402
SRPX2	0.186626	11.8916	0.0111796
ALDH6A1	0.186536	15.5954	0.00212375
CSMD2	0.186513	12.3375	0.00915109
HEG1	0.186016	9.26004	0.0330476
FLNB	0.185922	15.3027	0.00244164
HELQ	0.185072	10.8388	0.0172887
RP11-146E13.4	0.184973	14.9569	0.00284743
RP11-240O9.2	0.184972	10.4395	0.0206957
FAM46B	0.184914	13.1433	0.00638147
ZSCAN29	0.184879	10.1508	0.0233821
LY6D	0.184854	21.2532	0.000164126
GCOM1	0.184788	15.5207	0.00219927
TMX3	0.184435	12.8023	0.00739174
ABTB2	0.184304	12.3469	0.00912277
SRP68	0.184244	13.68	0.00501415
GPD2	0.183875	11.8233	0.0114841
UNC13B	0.183835	19.4895	0.000365724
ARHGAP10	0.18383	17.2924	0.000993468
PA2G4	0.183606	11.6358	0.0125103
BHLHE41	0.183369	20.9313	0.000189584
SSR4	0.183344	10.6864	0.0186011
RP11-124N14.3	0.182658	9.49047	0.0308978
FAM134B	0.182214	16.8732	0.0011973
ADGRG6	0.182203	19.0306	0.000450418
KEAP1	0.182188	8.55395	0.0444475
APOBEC3B	0.18193	10.4381	0.0206957
REPS1	0.181852	10.999	0.0163239
GGA2	0.181072	10.7442	0.0180679
YAP1	0.180902	8.90103	0.0384522
PCSK5	0.180729	8.53229	0.0447822
RP11-823P9.4	0.180471	10.0839	0.0241002
HAS2	0.180457	12.4964	0.0085198
LLGL2	0.180444	14.1845	0.00401568
RCC2	0.180237	11.0568	0.0158931
QARS	0.180133	10.862	0.017119
ATF1	0.179492	9.03108	0.0363599
CLDN23	0.179027	20.5473	0.000225814
CTC-205M6.2	0.178588	17.0481	0.00110428
TCERG1	0.178456	17.8284	0.00077713
LY6K	0.17845	13.321	0.00588933
CHRAC1	0.178378	10.1212	0.0237132
MRPS25	0.178335	9.16484	0.0341379
PEX13	0.177986	8.7306	0.0410675
RP11-334C17.5	0.177771	8.91712	0.0382278
NEURL1B	0.177596	9.42288	0.0318585
ATP11C	0.177421	8.50618	0.04532
MCPH1	0.177284	10.0109	0.0248636
SOCS6	0.177223	18.1569	0.000668214
ANKRD13C	0.177158	21.0523	0.000179538
MCU	0.176923	8.99006	0.0369585
RBFOX2	0.176918	15.2767	0.0024734
RP11-54A4.2	0.176482	15.4532	0.0022735
MAP3K12	0.176434	11.0883	0.0156605
OTUD7B	0.176361	13.709	0.00494781
TBC1D9	0.176265	13.9782	0.00443778
SOX9	0.176163	20.0768	0.000279981
ARHGEF5	0.176139	13.494	0.00544622
SH3PXD2B	0.176041	17.4034	0.000945265
RP11-841O20.2	0.175856	11.4166	0.0134072
PRELID3B	0.175707	8.46622	0.0461705
SETDB2	0.175409	10.0322	0.0246257
WBSCR16	0.175381	21.5332	0.000144949
ARL5A	0.175119	12.9103	0.00703816
DOCK9	0.174885	9.9972	0.0250115
SH3PXD2A	0.17482	11.2308	0.0146671
CYCS	0.174774	8.56971	0.0440999
KIAA1161	0.174764	18.7684	0.000509025
PTK2	0.174561	15.2085	0.00254756
FAM118B	0.174244	12.6853	0.0077915
FXYD3	0.174233	9.83417	0.0267446
RP4-617C6.1	0.174231	10.9407	0.0166972
ST8SIA5	0.174187	9.11015	0.03497
C16orf52	0.173331	14.0967	0.00419383
BMS1	0.172994	8.54	0.0446822
ICMT	0.172875	10.7667	0.0178878
CRTAP	0.17277	9.81683	0.0269208
ADIRF	0.172681	12.5548	0.00829527
H1FX	0.172456	11.2541	0.0145095
FOXA1	0.1724	15.0336	0.00274513
PGRMC2	0.172374	13.2333	0.00611174
NSA2	0.172315	12.5118	0.00846384
PALM2-AKAP2	0.171986	11.7969	0.0115844
CIT	0.171515	10.3266	0.0216491
GPRC5C	0.171506	15.2145	0.00254149
GALNT14	0.170942	13.1277	0.00641455
TACC2	0.170783	9.69857	0.0284059
PITRM1	0.170587	14.3801	0.00366906
PTK6	0.170329	10.6821	0.0186242
RCN2	0.170314	10.5342	0.0198836
ACVR1	0.170092	18.2786	0.000635702
SDR16C5	0.169984	15.6855	0.00204141
VAT1	0.169893	9.5867	0.0298045
VPS36	0.169724	9.0192	0.0365192
LRIG1	0.1697	17.2579	0.00100778
OSBPL10	0.169549	21.3778	0.00015577
ESRP2	0.169443	16.5686	0.00138013
RAB9A	0.16926	11.5006	0.0129185
FGFR2	0.169223	8.99277	0.036957
IGF2BP3	0.169212	14.3343	0.00375135
CSE1L	0.169038	9.3274	0.0330476
BCL9L	0.168893	13.1272	0.00641455
CST6	0.168731	10.9888	0.0163954
RP11-513M16.8	0.168449	19.7652	0.00032341
PHLDA3	0.168244	8.9889	0.0369585
PAIP1	0.168042	10.0079	0.0248906
MFHAS1	0.168033	9.41442	0.0319828
RASEF	0.167864	12.0735	0.0103261
ZNF382	0.167576	14.0655	0.00425541
HIST1H4C	0.167212	17.102	0.00107638
MGAT2	0.167178	13.643	0.005103
DNAH5	0.167094	10.9055	0.0168315
OLA1	0.166625	15.1789	0.002575
TSPAN31	0.166109	9.56256	0.0299787
TMEM40	0.166095	10.8129	0.0174945
ECHS1	0.166094	16.7956	0.00123957
STT3A	0.165991	10.12	0.023716
EPOP	0.165238	19.5942	0.000347784
UACA	0.165153	12.6014	0.00812277
SS18	0.165133	9.56729	0.0299787
FSTL1	0.16453	10.1684	0.0232182
STRBP	0.164289	11.7995	0.0115844
GOLPH3L	0.164256	9.22009	0.0333091
TAF9	0.163583	10.0709	0.0242226
KIAA1217	0.163419	9.59546	0.0296907
CSRP1	0.163278	13.9266	0.0045512
SGSM1	0.163248	10.5323	0.0198879
RCC1	0.163126	9.81794	0.0269208
RNF6	0.162805	8.40455	0.047323
LRRC37A3	0.162794	12.0732	0.0103261
PSMD14	0.162579	14.4266	0.00359338
ATG9A	0.162508	9.01217	0.0366133
METTL6	0.162431	9.39391	0.032268
IRF6	0.162103	8.65711	0.0423736
ZBTB40	0.162013	8.4558	0.046317
ENTPD5	0.161784	9.16405	0.0341379
C6orf48	0.161671	8.46272	0.0461778
OR14J1	0.161285	14.2252	0.00393265
COBLL1	0.161188	14.6482	0.00325182
CD86	0.161165	18.4676	0.000582596
CDH3	0.161017	9.14523	0.0343646
MRPL20	0.160914	12.428	0.00878587
ITSN1	0.160639	9.4679	0.0312222
BAIAP2L1	0.160484	9.64802	0.0290177
TTC37	0.160301	12.0439	0.010444
GNL3	0.159862	11.0399	0.0160035
STK25	0.159602	9.84464	0.0266705
IPO5	0.159123	11.8982	0.0111541
HSPA1L	0.159053	8.95005	0.0376399
CLC	0.158756	19.3957	0.000381553
CCR5	0.158681	17.1915	0.00103765
RARG	0.158491	12.8227	0.00732165
RBPMS	0.158282	18.2034	0.000655199
AKR1A1	0.15818	8.72372	0.0411355
OSBPL3	0.158065	9.40091	0.0321599
BCAR1	0.158038	13.2462	0.0060892
FUCA1	0.157981	12.9013	0.00706732
BCAR3	0.157698	11.2085	0.0148276
RUVBL2	0.157645	10.5867	0.019413
VSIG2	0.157507	12.4172	0.00883126
CTSV	0.157052	10.3037	0.0218854
HIST1H2BF	0.157029	11.4658	0.0131096
AC005083.1	0.156865	17.7912	0.000791684
CCNG1	0.156375	13.0101	0.00675733
PDLIM1	0.156274	17.3564	0.000967081
SEC14L2	0.155902	16.702	0.00129465
SNX33	0.155774	11.2444	0.0145686
EDN2	0.155628	19.6968	0.000332424
ANKRD36B	0.155566	10.4374	0.0206957
HSPG2	0.155554	25.4112	2.36596e-05
SPDL1	0.155554	25.4112	2.36596e-05
HACD2	0.155268	10.3968	0.0210468
SERINC4	0.155228	17.752	0.00080492
RP11-111H13.1	0.155155	11.8174	0.0115066
BACE1	0.155046	11.901	0.0111483
TNFRSF21	0.154909	11.8038	0.0115696
GOSR2	0.154336	14.7077	0.00316564
GALE	0.154298	11.8198	0.0114988
TSPAN13	0.153798	10.7245	0.0182413
OCLN	0.1531	8.42218	0.0469955
IBTK	0.152429	10.9381	0.0167109
SHISA9	0.152208	8.40658	0.0473072
ITPR3	0.152076	19.2003	0.000417089
AP000525.9	0.15198	11.0779	0.0157402
SUMO3	0.151896	12.0482	0.010426
STX18	0.151621	13.0114	0.00675733
ARHGAP31	0.151555	15.0165	0.0027679
RMND5B	0.15141	9.79745	0.0270869
FOSL1	0.151297	11.8156	0.0115103
DHX32	0.151072	10.2677	0.0222482
AP5M1	0.150901	8.90989	0.0383544
CRYBG3	0.15046	14.5091	0.00346852
CAPN14	0.14999	10.9683	0.0165227
C11orf72	0.149552	10.8701	0.0170631
ZNF750	0.149358	9.54792	0.030184
AAAS	0.149222	12.9717	0.0068616
AC010761.10	0.149143	10.739	0.018109
ARPC5L	0.149079	8.46198	0.0461782
AC095067.1	0.149023	8.6064	0.0433767
EPHB3	0.148703	19.2843	0.000400901
MGST1	0.148702	19.2843	0.000400901
ATCAY	0.148557	9.44207	0.0315917
NSMCE4A	0.14848	10.9202	0.0168315
FBL	0.148294	8.44497	0.0465385
DERA	0.148184	11.1315	0.0153434
FAM166A	0.148184	12.5455	0.00832574
TCF4	0.14795	8.92501	0.0380791
VMA21	0.147886	14.6712	0.00321498
DND1	0.147651	9.25488	0.0330476
MAL2	0.147542	9.13512	0.0345254
MEX3C	0.147471	9.6699	0.0287562
TSPAN5	0.147223	17.926	0.000745732
TET1	0.146436	8.79496	0.039868
LSM4	0.146184	8.39903	0.0473924
MAP1A	0.146107	10.9812	0.0164447
SHARPIN	0.145823	9.97103	0.0252568
CLDN12	0.145653	14.4992	0.0034842
CCDC6	0.145653	9.09746	0.0351833
ERBB2	0.145616	12.1315	0.0100904
USP54	0.145595	8.89141	0.0384522
HMGXB3	0.145583	11.491	0.0129781
GPR183	0.145308	18.322	0.000623318
HLTF	0.144777	13.7362	0.00489807
RP11-385D13.1	0.144745	9.71104	0.0282409
DNAJC16	0.144686	16.5112	0.00141861
MICALL1	0.144415	10.5148	0.0200349
AMMECR1L	0.144264	9.06871	0.0356952
TRIM17	0.144128	15.6629	0.00206068
VWA1	0.143943	9.64143	0.0290943
EFHC1	0.143911	12.0637	0.0103592
TPRG1	0.143905	15.324	0.00241629
NF2	0.143612	8.89783	0.0384522
IGLV3-10	0.14361	16.3064	0.00156055
RP11-637N19.1	0.14343	11.3934	0.013542
OR10H1	0.143415	9.21966	0.0333091
KIF16B	0.143272	10.4582	0.0205581
AGMAT	0.142804	8.64164	0.0426676
LMAN1	0.142498	8.98883	0.0369585
TRAPPC4	0.142439	8.37923	0.0477419
SLC22A23	0.142165	16.1982	0.00164198
ATG9B	0.142131	16.8652	0.00120121
BANK1	0.142085	23.1011	7.04552e-05
RP11-465N4.4	0.142049	12.1854	0.00984651
HCG23	0.141884	15.7628	0.0019815
RPH3A	0.141718	8.42397	0.0469815
LIN7C	0.141686	12.7541	0.00755971
KB-1208A12.3	0.141491	10.8737	0.0170393
A4GALT	0.14096	9.52961	0.0303869
PIGO	0.140697	13.3309	0.00586651
GDF15	0.140058	13.1608	0.00632636
PIK3C2B	0.140057	8.54283	0.0446484
EFNA1	0.13976	13.9134	0.00457305
C1orf106	0.139602	11.4462	0.0132243
RDH13	0.139586	12.2994	0.00931643
RP11-434D2.3	0.139569	11.3336	0.0139323
CD79A	0.139464	14.719	0.00315409
MSLN	0.139227	15.7211	0.00201355
KLHDC10	0.139086	8.58242	0.0438457
FILIP1L	0.138969	15.2159	0.00254149
GPR137B	0.138547	11.9603	0.0108347
NAXD	0.138499	15.7417	0.00199679
EBNA1BP2	0.138324	9.18715	0.0338326
TCAF2	0.137048	8.59604	0.0435891
MUC12	0.136591	12.7182	0.00768082
EI24	0.136245	18.3354	0.000619573
RP11-886H22.1	0.136183	9.41007	0.0320291
MYO1D	0.135964	9.87355	0.0263188
HN1L	0.135622	11.0573	0.0158931
OSMR	0.135614	11.6563	0.0123882
DKK1	0.135211	17.01	0.0011256
ZDHHC24	0.135097	13.1337	0.00640098
HMGA2	0.135097	13.1337	0.00640098
SNX4	0.135097	13.1337	0.00640098
CASP7	0.135093	10.4798	0.0203531
RP11-227G15.9	0.134963	10.9085	0.0168315
LRIG2	0.1347	8.36396	0.0480331
SCRN1	0.134571	11.9961	0.0106486
PHLDA2	0.134498	9.54294	0.0302376
SPTLC3	0.134244	12.6933	0.00777724
CDC23	0.134239	10.6578	0.0188104
SDHAF3	0.13416	10.543	0.0198148
FCRL4	0.133845	19.1661	0.000422775
AIF1L	0.133814	14.3879	0.00365669
IDE	0.133632	11.7232	0.0120016
CD99	0.133546	9.85987	0.0264894
GPATCH11	0.133272	8.95921	0.0374989
CCDC117	0.13295	8.82487	0.0394301
SIGLEC1	0.132713	10.5922	0.0193654
GRHL3	0.13229	15.9444	0.00182208
RARB	0.132178	17.0911	0.00108156
PSMC3	0.131956	9.02774	0.0364108
SLC7A1	0.131778	11.6112	0.0126174
RHOD	0.131523	19.7024	0.000332383
SLC39A8	0.131342	9.67053	0.0287562
MED19	0.131198	9.81047	0.0269737
ABLIM3	0.130862	19.2976	0.000399007
PRAG1	0.130526	19.4743	0.000367818
PARP1	0.130245	10.089	0.0240587
TGFB2	0.129224	14.855	0.00297911
C8orf59	0.129197	19.798	0.000318709
APRT	0.128995	9.26207	0.0330476
PRRC1	0.128841	10.8791	0.0169993
ASAP2	0.128831	12.1556	0.00997333
NHP2	0.128611	17.3447	0.0009721
RP11-800A3.4	0.128546	9.49886	0.0307854
IRS1	0.128491	20.7909	0.000201756
SLC25A23	0.12849	20.7909	0.000201756
FUT1	0.128416	13.8015	0.0047443
CCDC127	0.128416	13.8015	0.0047443
AC147651.4	0.128415	13.8015	0.0047443
ZNF850	0.128342	11.0413	0.0160003
ZNF440	0.128342	11.0413	0.0160003
ZNF441	0.128248	8.50549	0.04532
PARM1	0.127782	13.4605	0.00553278
SERPINB13	0.127759	10.2034	0.0228622
STYK1	0.127708	12.1641	0.00994681
PFKP	0.1276	9.81675	0.0269208
RP11-983P16.4	0.127566	9.28263	0.0330476
LRRC1	0.127541	14.8687	0.00296233
NBL1	0.127501	9.17936	0.0339624
GLMP	0.127067	14.5216	0.00345625
FAM149B1	0.127032	10.5857	0.0194138
XXbac-BPGBPG55C20.2	0.126816	16.784	0.00124446
DLAT	0.125642	12.4419	0.0087349
NAA25	0.125296	9.31936	0.0330476
CD79B	0.125224	9.9635	0.0253352
IGHM	0.125087	10.9593	0.0165946
CLIP4	0.124886	10.9579	0.0165979
SLCO5A1	0.124252	14.9729	0.00282797
C2orf16	0.123898	11.4453	0.0132243
TCAIM	0.123595	9.51802	0.0305373
DIO2	0.12345	9.43555	0.0316895
PHF14	0.122901	14.0361	0.00431613
SNHG6	0.122762	14.3205	0.00377269
CAPN5	0.122612	13.7733	0.0048091
OTOF	0.122506	14.541	0.00342629
TBCEL	0.121919	15.1453	0.00261085
PKP2	0.121663	9.83546	0.0267446
RP11-1C8.5	0.121639	15.0465	0.00272875
EIF3B	0.121639	15.0464	0.00272875
MDH1	0.121639	15.0464	0.00272875
SUCLA2	0.121639	15.0464	0.00272875
CAMK2D	0.121639	15.0464	0.00272875
PKD1	0.121629	11.3265	0.0139778
RP11-56H2.2	0.121619	9.32073	0.0330476
RP11-615I2.6	0.121619	9.32074	0.0330476
MRPS5	0.121618	9.32074	0.0330476
DDX47	0.121612	9.96116	0.025355
MS4A10	0.121524	11.458	0.0131571
SAMD12	0.121504	14.9192	0.00289567
CRIM1	0.121491	10.0167	0.0247973
SLC6A8	0.121332	8.98974	0.0369585
ZNF155	0.121232	8.83974	0.0391746
NFIB	0.121182	9.88588	0.0261813
NXN	0.120978	14.494	0.00349105
TMCO4	0.12093	9.92338	0.0257159
KIAA1755	0.120092	10.9258	0.0168129
SRL	0.119967	9.22739	0.0331973
PDCD11	0.119818	9.75854	0.027613
FBP1	0.119617	9.53489	0.030328
CD3G	0.119341	9.9805	0.0251521
VWA3A	0.119313	10.8557	0.0171682
SLC25A24	0.119221	13.0948	0.00650395
AFG3L2	0.118634	9.51834	0.0305373
SAA2	0.118606	8.31215	0.049135
MISP	0.117989	15.5209	0.00219927
HMBS	0.117902	14.6733	0.00321388
RRAS	0.117393	14.7437	0.00312049
APOBEC3C	0.11723	8.40127	0.0473524
MOSPD1	0.116542	8.43291	0.0468256
RP1-122P22.4	0.116482	15.0044	0.00278347
MRPS33	0.116456	8.73015	0.0410675
CYSRT1	0.116148	10.7109	0.0183661
RINT1	0.116026	9.51192	0.0306098
NRP2	0.116023	8.6618	0.0422816
AKT3	0.115221	9.65573	0.0289237
SKA2	0.114901	8.71042	0.0413861
SCIMP	0.114874	9.37702	0.0324323
GEMIN6	0.114874	9.37702	0.0324323
RP11-386G11.10	0.114874	9.37703	0.0324323
RP11-27J8.3	0.114874	9.37703	0.0324323
SLFN11	0.114874	9.37703	0.0324323
PLCD3	0.114874	9.37703	0.0324323
CTC-340A15.2	0.114821	11.8738	0.0112385
LINC00547	0.114821	11.8738	0.0112385
ITGB7	0.11482	11.8738	0.0112385
EPB41L2	0.11482	11.8738	0.0112385
C19orf10	0.11482	11.8738	0.0112385
SEPW1	0.114788	9.14551	0.0343646
CTD-2144E22.9	0.114766	18.4807	0.000579508
ZNF599	0.114766	18.4807	0.000579508
MUC22	0.114766	18.4807	0.000579508
RP11-382B18.1	0.114766	18.4808	0.000579508
TOP3B	0.114766	18.4808	0.000579508
PPFIBP1	0.114766	18.4808	0.000579508
INF2	0.114766	18.4808	0.000579508
CTD-2192J16.24	0.114766	18.4808	0.000579508
MYO19	0.114413	9.1638	0.0341379
OR5AN1	0.114375	13.4348	0.00559708
SAMM50	0.114327	9.62002	0.0293936
MAP4K3	0.114267	12.0772	0.0103233
KCTD3	0.114204	17.2125	0.0010282
PLA2G4A	0.114085	8.95802	0.0375075
SPHKAP	0.113883	9.14872	0.0343406
RUSC2	0.113795	11.4815	0.0130294
PLEKHB1	0.113152	12.0687	0.0103378
LRP1	0.113077	12.2762	0.00942054
CCNE2	0.113035	13.5404	0.00533945
ANO6	0.112764	8.32044	0.0489684
WDR11	0.112641	14.2272	0.00393155
SHMT2	0.112267	12.1283	0.0101015
SLC10A3	0.112206	9.35622	0.0327274
FCRL5	0.111974	9.37327	0.0324838
ISOC1	0.111847	15.2309	0.00252574
PTGES2	0.111639	14.625	0.0032844
SLC9A3R2	0.111213	11.6593	0.0123758
RP1-37E16.13	0.111108	15.1535	0.00260344
PTPRK	0.110934	9.84503	0.0266705
ABCA13	0.110687	17.6816	0.000827086
CLU	0.110333	11.8114	0.0115296
C12orf36	0.110309	13.5047	0.0054229
ZNF823	0.110029	9.58037	0.0298932
NUP210	0.109673	9.75963	0.0276099
C22orf46	0.109663	13.3347	0.00585867
NOB1	0.109223	13.2839	0.00599438
IRF5	0.10881	9.21573	0.0333661
MAK16	0.108386	8.80886	0.0396468
RP11-85K15.3	0.108034	9.5656	0.0299787
RP3-468B3.2	0.108034	9.5656	0.0299787
RP11-90L1.8	0.108034	9.5656	0.0299787
CTC-425F1.4	0.108034	9.56562	0.0299787
EMC1	0.108034	9.56561	0.0299787
CSNK2A2	0.108034	9.56561	0.0299787
RP11-15H20.6	0.108033	9.56561	0.0299787
BNC2	0.107915	12.959	0.00688073
RP11-1020A11.2	0.107915	12.9589	0.00688073
ARL14EP	0.107915	12.9589	0.00688073
DBP	0.107915	12.959	0.00688073
RP11-54O7.14	0.107914	12.959	0.00688073
MTCH2	0.106607	10.5586	0.0196901
RP11-384K6.8	0.106298	10.4693	0.0204476
RAB27B	0.106272	11.8818	0.0112314
TULP3	0.106054	8.52191	0.0450025
IDNK	0.105912	8.53531	0.0447615
TUBB2B	0.105679	13.2454	0.0060892
DNAJC19	0.105521	9.86345	0.0264507
ZNF880	0.105343	10.5535	0.0197129
SDCCAG3	0.105283	8.81875	0.0394648
LRP4	0.10518	10.5336	0.0198836
AC006077.3	0.104664	8.96386	0.0374194
CAMK2N1	0.104597	9.41019	0.0320291
CLDN1	0.104596	8.50383	0.0453435
CDKN2A	0.10426	12.286	0.00937731
CRAT	0.103992	10.1083	0.023831
IGF2BP2	0.103747	13.2423	0.00609493
C11orf96	0.103599	9.36329	0.0326312
DUOXA1	0.103036	9.80352	0.0270402
MSH2	0.102475	13.0698	0.00658249
REEP4	0.10216	9.04017	0.0362257
LEMD1	0.102015	13.0894	0.00651825
RP11-573D15.2	0.102	8.88559	0.0384522
GOLGA8N	0.101096	9.98666	0.0250804
POU2AF1	0.101096	9.98667	0.0250804
RP11-989E6.10	0.101096	9.98667	0.0250804
ZNF33B	0.101096	9.98667	0.0250804
NDUFB11	0.101096	9.98667	0.0250804
SEMA5A	0.101096	9.98667	0.0250804
FZD6	0.10091	16.1706	0.00164544
ABO	0.10091	16.1706	0.00164544
MUC17	0.10091	16.1706	0.00164544
TLCD1	0.10091	16.1706	0.00164544
NFIA	0.10091	16.1706	0.00164544
GREM2	0.10091	16.1706	0.00164544
MYC	0.10091	16.1706	0.00164544
CEP170B	0.10091	16.1706	0.00164544
ARHGEF10L	0.10091	16.1706	0.00164544
SLC9A4	0.100909	16.1706	0.00164544
KIFAP3	0.100909	16.1706	0.00164544
CEP70	0.100909	16.1706	0.00164544
TEAD3	0.100615	10.4492	0.0206398
TMEM176B	0.100182	9.59201	0.0297324
COL7A1	0.10008	11.1289	0.0153521
CACNA2D4	0.0999324	8.80635	0.0396687
SEPT10	0.0992602	11.7976	0.0115844
SLC26A9	0.0992395	8.98013	0.0371192
VARS2	0.0990919	14.4463	0.0035641
KCNMA1	0.0985159	10.8892	0.0169159
EIF2B4	0.0982393	8.40249	0.0473394
FRA10AC1	0.0978916	13.2937	0.00596714
ZMYND11	0.0977659	13.0018	0.00677054
AC000403.4	0.0976631	8.82665	0.0394079
HEATR6	0.0969512	8.83621	0.0392181
RP11-613M10.8	0.0969233	10.3803	0.0211997
PDXP	0.0968683	12.9609	0.00688073
GAREM1	0.0967406	12.8934	0.00709259
DPYSL2	0.0963051	10.3583	0.0213684
C1QB	0.096256	10.3185	0.0217327
SCRIB	0.0962396	10.2216	0.0226612
UNC5C	0.0960991	9.16137	0.0341505
MSR1	0.0960605	10.4417	0.0206957
NRARP	0.0960032	8.29147	0.0495825
SCN1A	0.0952269	9.16362	0.0341379
TMEM160	0.0949725	8.8788	0.0384522
AR	0.0947853	8.81883	0.0394648
SNRPF	0.0944703	10.3683	0.0212967
SPDYE5	0.0943828	8.80532	0.0396749
POLRMT	0.0941905	12.1084	0.0101843
MUC3A	0.0940587	10.8994	0.0168315
AC013402.2	0.0940586	10.8995	0.0168315
CTA-992D9.11	0.0940586	10.8995	0.0168315
PWRN2	0.0940585	10.8995	0.0168315
IFT172	0.0940585	10.8995	0.0168315
CBR4	0.0940585	10.8995	0.0168315
VSIG10L	0.0940584	10.8995	0.0168315
PRPF19	0.0940584	10.8995	0.0168315
SYT17	0.0940584	10.8995	0.0168315
CEP41	0.0940584	10.8995	0.0168315
IGHG1	0.0940583	10.8995	0.0168315
KCNMB3	0.0940583	10.8995	0.0168315
GOLIM4	0.0940583	10.8995	0.0168315
PKIG	0.0940583	10.8995	0.0168315
SEMA3F	0.0940583	10.8995	0.0168315
WDR34	0.0940583	10.8995	0.0168315
PTER	0.0940582	10.8995	0.0168315
RP11-588K22.2	0.0936265	8.74128	0.0409077
THOC3	0.0935405	8.54153	0.0446623
VILL	0.0934725	8.82042	0.0394648
SLC2A13	0.0931752	11.5468	0.0126305
ACACA	0.0930937	9.85305	0.0265748
CALB1	0.0928251	10.2616	0.0222863
CTD-2562J15.4	0.0922362	10.2611	0.0222863
NTHL1	0.0922114	12.1571	0.00997171
RP11-190A12.4	0.0910783	9.17421	0.0340288
POLR2I	0.090917	10.9228	0.0168306
STC1	0.0905425	8.71967	0.0412102
MBD3	0.0900094	8.6349	0.0427721
C17orf58	0.0898684	8.65553	0.042393
MRPL14	0.0896799	9.25527	0.0330476
APOB	0.0893728	13.8577	0.0046383
RP11-20I20.4	0.0893034	8.72634	0.0410932
ZNF420	0.0887715	10.2231	0.0226543
MMP19	0.0882185	8.66795	0.0421903
DMD	0.087779	12.349	0.00911842
GPATCH4	0.0877642	10.081	0.0241262
ASPM	0.08738	10.1903	0.0229792
AP001065.2	0.0870543	10.182	0.0230592
RP11-67H24.3	0.0869192	13.8605	0.00463482
ITFG2	0.086919	13.8605	0.00463482
AC005944.2	0.086919	13.8605	0.00463482
SLC35F2	0.086919	13.8605	0.00463482
FAHD2A	0.086919	13.8605	0.00463482
NOS3	0.086919	13.8605	0.00463482
C2CD2	0.086919	13.8605	0.00463482
TNFRSF13B	0.086919	13.8605	0.00463482
POLR3G	0.086919	13.8605	0.00463482
SLC27A1	0.086919	13.8605	0.00463482
RPE	0.086919	13.8605	0.00463482
C14orf37	0.0869189	13.8605	0.00463482
RP6-65G23.1	0.0869189	13.8605	0.00463482
ATP6V0A4	0.0869188	13.8605	0.00463482
CCNB1IP1	0.0869188	13.8605	0.00463482
HIST1H2AE	0.0869188	13.8605	0.00463482
AL133243.1	0.0869188	13.8605	0.00463482
BMP1	0.0869187	13.8605	0.00463482
DOCK1	0.0869187	13.8605	0.00463482
GIPR	0.0865667	8.75308	0.0406938
PCDHB11	0.0863608	10.1187	0.0237212
TBC1D12	0.0863197	10.3088	0.0218363
ASPHD2	0.0856744	12.9507	0.00690194
C1QA	0.0854406	11.1996	0.0148824
TCN2	0.0853201	11.6077	0.0126174
MYCBPAP	0.0853068	8.59207	0.0436666
IGSF21	0.0851479	8.63882	0.0427145
SERPINB7	0.0850091	11.4376	0.0132718
UBA5	0.0846338	8.62932	0.0428862
ILVBL	0.0846017	11.3927	0.013542
CTD-3107M8.4	0.0844797	10.0872	0.0240695
RP11-326F20.5	0.0838979	10.3857	0.0211519
RUVBL1	0.0838543	10.1909	0.0229792
OLFM1	0.0837068	10.0713	0.0242226
CAD	0.0826399	8.58973	0.0437052
ACER2	0.0825646	10.1922	0.0229791
SNAPC3	0.082541	9.68334	0.0286149
RP11-472I20.4	0.0823904	13.3913	0.0057123
CXCR5	0.0811391	8.51547	0.045144
RP11-306O1.2	0.0806342	8.57463	0.0440161
AFAP1L2	0.0806333	12.0948	0.0102455
NADK2	0.080492	10.6462	0.0188985
KLHL3	0.0803791	8.46565	0.0461705
AC007038.7	0.0800681	8.87598	0.0384522
CTD-2378E12.1	0.080068	8.87599	0.0384522
LRRC49	0.0800679	8.87599	0.0384522
OR10K1	0.0800679	8.87599	0.0384522
AC011518.1	0.0800679	8.87599	0.0384522
C3orf70	0.0800679	8.876	0.0384522
RPL10L	0.0800679	8.87599	0.0384522
NAPEPLD	0.0800679	8.87603	0.0384522
DPYSL3	0.0800679	8.87599	0.0384522
RP11-286E11.2	0.0800679	8.876	0.0384522
RP11-646E18.2	0.0800678	8.876	0.0384522
SDHAF4	0.0800678	8.876	0.0384522
TARBP1	0.0800678	8.876	0.0384522
FBLN1	0.0800678	8.876	0.0384522
RHNO1	0.0800678	8.876	0.0384522
MIF-AS1	0.0800678	8.87603	0.0384522
HRK	0.0800678	8.87603	0.0384522
RP5-1198O20.4	0.0800678	8.876	0.0384522
CAMSAP3	0.0800678	8.876	0.0384522
ADRA1A	0.0800677	8.876	0.0384522
SLC41A2	0.0800677	8.87601	0.0384522
RP11-315I20.1	0.0800677	8.876	0.0384522
BTRC	0.0800677	8.87602	0.0384522
PORCN	0.0800677	8.876	0.0384522
SLC52A3	0.0800677	8.87601	0.0384522
BLMH	0.0800677	8.87601	0.0384522
SIM2	0.0800677	8.87601	0.0384522
NME1-NME2	0.0800676	8.87601	0.0384522
ARHGEF37	0.0800676	8.87601	0.0384522
SMG8	0.0800675	8.87601	0.0384522
GOLGA8F	0.0800674	8.87601	0.0384522
AC006262.4	0.079899	8.53258	0.0447822
RF02202	0.0798034	11.205	0.0148471
CATSPERG	0.079735	8.50193	0.0453728
RAB3C	0.0796281	8.46437	0.0461705
SLC12A7	0.0795166	11.1708	0.0150809
KIAA1147	0.0789976	11.1779	0.0150315
KCNV2	0.0788179	8.41397	0.0471523
SCNN1B	0.0787671	10.0182	0.0247891
RTP4	0.0782588	8.68986	0.0417707
PARP2	0.0779107	8.39605	0.0474144
ZBTB5	0.077601	9.82353	0.0268608
PTCRA	0.0775652	9.20959	0.0334637
TASP1	0.0773034	8.42862	0.0468848
IL5RA	0.0772453	8.4649	0.0461705
CENPF	0.0763216	10.4222	0.020824
NUDCD2	0.075861	8.66885	0.0421865
CPE	0.075474	8.37637	0.0477807
NENF	0.0754134	9.93977	0.0255632
SMC2	0.075102	8.3423	0.0484956
RP5-1180D12.1	0.0750128	9.15331	0.0342719
CACHD1	0.0748115	8.45277	0.0463759
P3H2	0.0747596	8.39776	0.0474068
RP11-477B16.5	0.0746397	9.91253	0.0258553
FOXE1	0.07403	8.36573	0.048005
ZNF627	0.0739515	11.209	0.0148276
RAP1GDS1	0.0736754	10.0649	0.024289
ACTR5	0.0736744	10.3553	0.0213811
COL4A2	0.0734284	8.41141	0.0472003
ULK2	0.0732405	11.5498	0.0126174
C4orf6	0.0731467	8.33667	0.0485894
MED24	0.0731394	11.5501	0.0126174
SNHG4	0.0727915	11.5503	0.0126174
KANK3	0.0727915	11.5503	0.0126174
RP1-101D8.1	0.0727915	11.5503	0.0126174
RP11-81N13.1	0.0727915	11.5503	0.0126174
ZNF704	0.0727914	11.5503	0.0126174
STIL	0.0727914	11.5503	0.0126174
CTD-2008P7.9	0.0727914	11.5503	0.0126174
TXNRD2	0.0727914	11.5503	0.0126174
STAB1	0.0727914	11.5503	0.0126174
RP11-88I18.2	0.0727914	11.5503	0.0126174
DCDC1	0.0727914	11.5503	0.0126174
DOCK3	0.0727914	11.5503	0.0126174
AMER2	0.0727914	11.5503	0.0126174
PASK	0.0727913	11.5503	0.0126174
B3GALT5-AS1	0.0727913	11.5503	0.0126174
RP11-333A23.3	0.0727913	11.5503	0.0126174
NME2	0.0727913	11.5503	0.0126174
PEX12	0.0727913	11.5503	0.0126174
MPI	0.0727913	11.5503	0.0126174
GPR180	0.0727913	11.5503	0.0126174
SMYD2	0.0727913	11.5503	0.0126174
SHB	0.0727913	11.5503	0.0126174
FAM234B	0.0727913	11.5503	0.0126174
VASH1	0.0727913	11.5503	0.0126174
CD52	0.0727913	11.5503	0.0126174
RP11-542C10.1	0.0727913	11.5503	0.0126174
NR2F2	0.0727913	11.5503	0.0126174
NFATC2	0.0727913	11.5503	0.0126174
GRHL2	0.0727912	11.5503	0.0126174
MRPL45	0.0727912	11.5503	0.0126174
RP11-80B9.1	0.0727912	11.5503	0.0126174
PIR	0.0727912	11.5503	0.0126174
TSKU	0.0727912	11.5503	0.0126174
NOL3	0.0727912	11.5503	0.0126174
ATXN10	0.0727912	11.5503	0.0126174
KMT5C	0.0727912	11.5503	0.0126174
CTC-276P9.1	0.0727912	11.5503	0.0126174
INTS14	0.0727912	11.5503	0.0126174
ACVR2B	0.0727912	11.5503	0.0126174
MTRR	0.0727912	11.5503	0.0126174
RAB11FIP3	0.0727912	11.5503	0.0126174
TTYH1	0.0727912	11.5503	0.0126174
NDST3	0.0727912	11.5503	0.0126174
DAB2	0.0727912	11.5503	0.0126174
POLA1	0.0727911	11.5503	0.0126174
KCTD1	0.0727911	11.5503	0.0126174
ADCY9	0.0727911	11.5503	0.0126174
MYL6B	0.0727911	11.5503	0.0126174
MRPL1	0.072791	11.5503	0.0126174
PEPD	0.072791	11.5503	0.0126174
ARHGEF35	0.0725214	9.80066	0.0270657
BLK	0.0724002	8.37921	0.0477419
IGHA2	0.0722904	8.38362	0.0477209
SERPINE2	0.0721814	9.83031	0.0267879
PLEKHF1	0.0718841	10.3436	0.0215058
RP11-369C8.1	0.0714039	9.79229	0.0271499
ATP13A4	0.0712397	8.34728	0.0484005
TP53RK	0.0704782	8.42344	0.0469815
TLE2	0.0701439	8.3189	0.0489909
CAPN13	0.0697014	8.30231	0.0493445
NUDT9	0.0696775	8.69628	0.0416578
CYP4B1	0.0693643	8.29586	0.049482
TLE1	0.0690927	8.28581	0.0496986
SH2D1B	0.0685803	9.89456	0.0260708
THEM6	0.0682114	8.33774	0.0485797
P2RX5	0.0665192	8.32094	0.0489684
C6orf118	0.0660608	8.31756	0.049008
LRIG3	0.0648806	8.28698	0.0496861
MIR600HG	0.063273	9.23504	0.0331163
KB-1995A5.5	0.0599904	9.24018	0.0330476
FAM120C	0.0590934	9.23964	0.0330476
CPVL	0.0587248	9.31707	0.0330476
RP11-674E16.4	0.0585241	9.24015	0.0330476
F2RL2	0.058524	9.24016	0.0330476
RP11-262H14.3	0.058524	9.24016	0.0330476
CH17-140K24.6	0.058524	9.24016	0.0330476
RP11-659E9.6	0.058524	9.24016	0.0330476
AC004053.1	0.058524	9.24016	0.0330476
SBK1	0.058524	9.24017	0.0330476
TMEM254	0.058524	9.24016	0.0330476
AC005618.6	0.058524	9.24016	0.0330476
PPFIA4	0.058524	9.24016	0.0330476
ILDR2	0.058524	9.24016	0.0330476
SGCD	0.058524	9.24017	0.0330476
COL1A2-AS1	0.058524	9.24017	0.0330476
FBXW8	0.058524	9.24016	0.0330476
CORO2B	0.058524	9.24017	0.0330476
RP11-1096D5.1	0.058524	9.24017	0.0330476
RP11-586K12.2	0.058524	9.24017	0.0330476
RP11-259O18.5	0.0585239	9.24017	0.0330476
RP4-565E6.1	0.0585239	9.24017	0.0330476
RP11-429H9.4	0.0585239	9.24017	0.0330476
OR4E1	0.0585239	9.24017	0.0330476
RP4-612B15.3	0.0585239	9.24017	0.0330476
GS1-306C12.1	0.0585239	9.24017	0.0330476
TPH1	0.0585239	9.24017	0.0330476
ARPP21	0.0585239	9.24017	0.0330476
AC098971.2	0.0585239	9.24017	0.0330476
TCEAL8	0.0585239	9.24017	0.0330476
SYNGR1	0.0585239	9.24017	0.0330476
SLC18B1	0.0585239	9.24017	0.0330476
RP11-249C24.10	0.0585239	9.24017	0.0330476
AUNIP	0.0585239	9.24017	0.0330476
CSPG5	0.0585239	9.24017	0.0330476
SAMD3	0.0585239	9.24017	0.0330476
DZIP1L	0.0585239	9.24018	0.0330476
CAPS2	0.0585239	9.24017	0.0330476
CENPO	0.0585239	9.24017	0.0330476
ZNF550	0.0585239	9.24018	0.0330476
SIGLEC11	0.0585239	9.24017	0.0330476
ADD2	0.0585239	9.24017	0.0330476
SEPT3	0.0585239	9.24018	0.0330476
ZNRF3	0.0585239	9.24017	0.0330476
ALDH1L1	0.0585239	9.24018	0.0330476
RP11-156E6.1	0.0585239	9.24018	0.0330476
NRBP2	0.0585239	9.24017	0.0330476
RP11-156P1.2	0.0585239	9.24017	0.0330476
CXorf36	0.0585239	9.24018	0.0330476
RP11-1077A2.1	0.0585239	9.24017	0.0330476
BMP4	0.0585239	9.24018	0.0330476
IGSF3	0.0585239	9.24018	0.0330476
NDC1	0.0585239	9.24018	0.0330476
HINT2	0.0585239	9.24018	0.0330476
SF3A2	0.0585239	9.24018	0.0330476
DPCR1	0.0585239	9.24018	0.0330476
PCDHGA5	0.0585239	9.24018	0.0330476
C10orf10	0.0585239	9.24018	0.0330476
KIAA0125	0.0585239	9.24018	0.0330476
MYCL	0.0585239	9.24018	0.0330476
LRFN5	0.0585239	9.24018	0.0330476
PAX3	0.0585239	9.24018	0.0330476
RP13-279N23.2	0.0585239	9.24018	0.0330476
BOK	0.0585238	9.24018	0.0330476
C3orf66	0.0585238	9.24018	0.0330476
ZNF462	0.0585238	9.24018	0.0330476
TP53AIP1	0.0585238	9.24018	0.0330476
MGAT3	0.0585238	9.24018	0.0330476
IRX2	0.0585238	9.24019	0.0330476
CTD-2186M15.3	0.0585238	9.24018	0.0330476
DDTL	0.0585238	9.24018	0.0330476
KCTD16	0.0585238	9.24018	0.0330476
FERMT2	0.0585238	9.24019	0.0330476
RP11-104H15.10	0.0585238	9.24019	0.0330476
AXL	0.0585238	9.24018	0.0330476
ADAT2	0.0585238	9.24018	0.0330476
LANCL1	0.0585238	9.24019	0.0330476
CAAP1	0.0585238	9.24019	0.0330476
AJUBA	0.0585238	9.24019	0.0330476
RP11-335I12.2	0.0585238	9.24018	0.0330476
ZNF22	0.0585238	9.24019	0.0330476
SIGLEC8	0.0585238	9.24019	0.0330476
METTL10	0.0585238	9.24019	0.0330476
AURKB	0.0585238	9.24019	0.0330476
BTG3	0.0585238	9.24019	0.0330476
EBI3	0.0585237	9.24019	0.0330476
RNF26	0.0585237	9.24019	0.0330476
AL021546.6	0.0585237	9.24019	0.0330476
CPOX	0.0585237	9.24019	0.0330476
TCEAL4	0.0585237	9.24019	0.0330476
PDZD11	0.0585237	9.24019	0.0330476
LZTS3	0.0585237	9.24019	0.0330476
FZD1	0.0585236	9.24019	0.0330476
LLNLR-276H7.1	0.0585236	9.24019	0.0330476
RP11-645N11.3	0.0577887	8.74642	0.0408093
METTL13	0.0576199	8.69297	0.0417165
CHCHD3	0.0568592	8.57004	0.0440999
THAP11	0.0562552	8.54541	0.0446029
STON2	0.0538223	8.42109	0.0470052
RP4-666F24.3	-0.0736312	8.32426	0.0489035
EFHC2	-0.082483	8.6619	0.0422816
MIR4738	-0.0834897	9.43213	0.031734
SPRYD3	-0.0856755	8.9432	0.0377494
MIR132	-0.0885492	9.65016	0.0289977
RP11-308B5.2	-0.0885935	8.78377	0.0400639
ZNF669	-0.0926835	9.12473	0.0347073
RP11-474G23.3	-0.0935095	9.57467	0.0299579
PGM5	-0.0950823	10.0372	0.0245716
RP11-245J9.4	-0.0955867	9.84029	0.0267207
RENBP	-0.0960263	10.604	0.0192628
TATDN3	-0.110011	8.36277	0.0480457
AC079584.3	-0.114403	12.583	0.00818489
DGCR11	-0.121846	11.5315	0.0127277
LIF	-0.123717	8.79552	0.039868
CITF22-49E9.3	-0.124943	9.48061	0.0310497
CTB-83J4.1	-0.126632	14.3403	0.00374465
RP5-1160K1.6	-0.1273	8.82032	0.0394648
UBALD1	-0.128094	8.37119	0.0478983
RP11-70C1.1	-0.129082	9.93999	0.0255632
FUT7	-0.131068	8.44772	0.0464865
EPHB6	-0.132493	12.4309	0.00877796
RP11-707G18.1	-0.132511	15.439	0.0022869
SPDYA	-0.137457	9.9291	0.025674
PMS2	-0.139603	15.3394	0.00240061
AC002398.11	-0.141419	10.2273	0.022625
IFNG	-0.141568	11.5216	0.0127808
RP11-862L9.2	-0.141905	10.2359	0.0225548
RP11-300J18.2	-0.146015	16.3035	0.00156157
AP000240.9	-0.146505	9.56217	0.0299787
CLEC1A	-0.148285	11.647	0.0124431
RP11-44N11.2	-0.148834	15.9634	0.00180694
RP11-640L9.2	-0.14934	9.66504	0.0288049
HBA2	-0.150799	12.8591	0.00719504
RP11-483E17.1	-0.152992	10.8675	0.0170782
MAP3K14	-0.153897	9.61682	0.0294169
RP11-678G14.2	-0.154602	10.3778	0.0212089
KLF16	-0.155027	12.3897	0.00894475
SEMA3B	-0.161999	8.74968	0.0407531
RP11-293M10.2	-0.1632	10.5279	0.0199198
RP3-508I15.22	-0.16505	15.0917	0.00268144
CLASRP	-0.166464	9.24219	0.0330476
CTD-2552B11.4	-0.167295	10.4171	0.0208377
RP11-326C3.15	-0.169483	9.17247	0.0340454
LY75	-0.174099	13.9183	0.00456442
SNHG16	-0.17426	9.1403	0.0344426
CHKB	-0.179763	11.1559	0.0151769
RP11-96O20.5	-0.180729	17.675	0.000829113
RP11-589C21.5	-0.183046	10.1068	0.0238393
SRGN	-0.183118	15.2475	0.00250572
DNASE2	-0.184383	11.5235	0.0127751
RN7SL288P	-0.185081	9.22951	0.0331877
RNU6-1003P	-0.187443	13.1105	0.00646068
PDK3	-0.18839	8.78681	0.0400137
LINC00921	-0.188612	8.34552	0.0484284
CBX7	-0.190114	12.3927	0.00893633
RP11-758H9.2	-0.190601	9.66791	0.0287737
RP11-138A9.1	-0.192876	9.65711	0.0289158
RP11-482G13.1	-0.20025	8.89235	0.0384522
RP11-274B21.14	-0.201653	8.66483	0.0422454
RP11-4B16.4	-0.203198	10.9876	0.0163969
FOXO4	-0.207576	9.17739	0.0339843
RP11-582J16.5	-0.207993	9.49971	0.0307854
RP3-508I15.14	-0.209343	14.1155	0.00415635
EEPD1	-0.210737	9.32387	0.0330476
RAP1GAP2	-0.210753	8.3819	0.0477287
RP11-326C3.13	-0.212592	14.0958	0.00419383
CTB-119C2.1	-0.212931	17.7621	0.000801463
CEACAM4	-0.214594	13.002	0.00677054
DNAJC25	-0.218082	10.1566	0.0233439
NUDT16	-0.218646	10.2599	0.0222863
CCR3	-0.219253	12.1839	0.00984838
H3F3B	-0.219757	19.3747	0.000385355
RP11-326C3.2	-0.223905	21.615	0.000139505
TSSC4	-0.225738	9.8384	0.0267326
PRRC2A	-0.225846	8.56413	0.0442175
TMEM185B	-0.226443	9.14808	0.0343406
RP11-455F5.3	-0.226846	11.6731	0.0123065
FAM214B	-0.229196	8.59825	0.0435538
RASGRP2	-0.230053	10.9715	0.0165052
H3F3C	-0.231231	9.2657	0.0330476
RP11-809O17.1	-0.231247	12.6859	0.0077915
UBE2S	-0.231813	9.75006	0.0277141
OAZ1	-0.236436	10.8066	0.017544
IFI35	-0.236553	13.0405	0.00667265
RP3-510H16.3	-0.236599	14.4632	0.00353494
FAM49B	-0.238099	10.0462	0.024489
FTH1	-0.238833	28.8938	4.6244e-06
IER2	-0.238975	10.3354	0.0215678
AC116366.4	-0.239148	9.03781	0.0362572
ARHGEF6	-0.239269	8.87119	0.0385373
RP11-496N17.2	-0.239729	10.0501	0.0244489
AC092620.2	-0.239824	18.6674	0.000533856
MEPCE	-0.239871	10.2749	0.0221839
RNF13	-0.24043	8.5481	0.0445728
RF00015	-0.240709	16.6814	0.00130644
TFEB	-0.24242	8.48513	0.0457572
RP11-452H21.4	-0.243601	16.0512	0.0017387
RP11-68I3.11	-0.244669	9.37786	0.0324323
MEF2D	-0.244742	8.30441	0.0493067
RP11-678G14.4	-0.245292	9.54539	0.0302116
SRRM1	-0.245907	8.41577	0.0471242
NOV	-0.246007	18.4573	0.000584216
HLA-A	-0.246249	25.6801	2.07138e-05
RNF149	-0.247332	14.7378	0.00312535
HCST	-0.248658	10.6396	0.0189558
ACTN1	-0.248943	8.36653	0.0480025
LCP2	-0.249437	12.3712	0.00902238
ZBP1	-0.249502	9.30591	0.0330476
RNF31	-0.251076	11.1883	0.0149558
RP11-274B18.2	-0.252961	9.96408	0.0253352
RN7SL336P	-0.253258	17.2345	0.00101894
TRIM69	-0.255502	16.3584	0.00152518
CHST12	-0.255668	9.02457	0.036443
RN7SL834P	-0.256524	19.3338	0.000392387
HLA-E	-0.256582	40.866	1.65489e-08
FAM41C	-0.256634	12.6313	0.00800952
RP11-214F16.2	-0.257287	11.9275	0.011018
ADAM8	-0.258923	10.1666	0.0232296
SP140L	-0.259429	13.7632	0.00483167
TNFRSF10B	-0.259457	11.6983	0.0121485
TSC22D4	-0.260111	10.5266	0.0199198
CTDSP1	-0.260428	8.64156	0.0426676
ITGB2	-0.261002	9.8149	0.0269348
KMT2E	-0.26513	8.58586	0.0437806
TNFRSF8	-0.265435	19.4218	0.000377225
SPG21	-0.265778	8.83729	0.039211
ICAM4	-0.265939	8.69949	0.0416012
NCF4	-0.2661	9.5322	0.0303582
PHACTR1	-0.267004	8.5068	0.04532
CCNJL	-0.268273	8.51206	0.0452107
RP11-810P12.7	-0.270328	10.7988	0.0175896
IQSEC1	-0.270765	8.33966	0.0485472
BEST1	-0.271124	10.4833	0.0203308
TAP2	-0.274533	10.6568	0.0188104
ST20	-0.275728	9.49711	0.0308004
MARK2	-0.275824	8.38018	0.0477419
BAZ1A	-0.276308	11.0655	0.0158367
COL18A1	-0.276864	9.68767	0.0285613
CASP4	-0.278977	11.6221	0.0125875
PDS5B	-0.279091	9.31431	0.0330476
VCPKMT	-0.279561	15.737	0.00199843
CDC123	-0.279573	8.53265	0.0447822
CXCL8	-0.280335	11.5875	0.0126174
MICAL2	-0.28075	8.70944	0.0413917
SH3BP2	-0.281176	9.17173	0.0340454
NRDC	-0.28323	9.93719	0.0255864
GS1-484O17.5	-0.283283	11.3021	0.0141549
LYN	-0.28329	24.6954	3.35488e-05
SOD2	-0.283383	34.3631	3.61551e-07
NR4A3	-0.28367	9.74802	0.0277314
RP11-25K21.6	-0.283978	9.32411	0.0330476
AKT1	-0.284244	12.0975	0.0102371
SLC11A1	-0.284315	10.3423	0.0215093
SPI1	-0.284739	9.44427	0.0315831
S100A11	-0.284929	10.2071	0.0228288
CDIPT	-0.285076	11.857	0.0113263
STX10	-0.285783	8.73437	0.0410129
MSL1	-0.285918	9.80496	0.0270402
PFKFB4	-0.286688	12.7246	0.0076701
ARID5A	-0.286704	8.29628	0.049482
EGR2	-0.286941	10.3286	0.0216362
CCM2	-0.287428	9.88247	0.026217
MORF4L1	-0.28743	8.9336	0.0379164
RP11-332M2.1	-0.287586	12.2235	0.0096598
RP11-43N16.4	-0.288265	12.5827	0.00818489
HNRNPA2B1	-0.289191	10.4828	0.0203308
KMT2D	-0.28975	10.5366	0.0198728
ITPRIP	-0.289895	8.72822	0.0410675
RASSF2	-0.289948	12.5129	0.00846384
MAP7D1	-0.290916	8.63749	0.0427286
IVNS1ABP	-0.291159	18.2502	0.000643254
ESCO1	-0.291524	9.27335	0.0330476
NMI	-0.291548	9.19092	0.0337777
TMEM259	-0.291608	11.8542	0.0113364
TBXAS1	-0.29389	9.56417	0.0299787
PDPK1	-0.294208	12.4747	0.00860157
[truncated: 592 more rows]

## Sheet: neut FvH
	Supplemental File 4. Balanced Group Differential Expression with Gene Ontology
flu vs healthy	logFC	LR	FDR
HBB	3.3088	138.133	3.08939e-29		Category	Term	Count	%	P-Value	Benjamini
RSAD2	2.36485	511.662	4.4372e-109		GOTERM_BP_DIRECT	type I interferon signaling pathway	11	45.8	3.4e-19	6.8e-17
IFIT2	2.17582	490.129	1.07456e-104		GOTERM_BP_DIRECT	defense response to virus	11	45.8	6.6e-15	6.6e-13
IFIT1	2.12815	508.756	1.26839e-108		GOTERM_BP_DIRECT	response to virus	10	41.7	1.2e-14	8.1e-13
ISG15	2.05312	523.593	2.25146e-111		GOTERM_BP_DIRECT	negative regulation of viral genome replication	7	29.2	1.2e-11	6.1e-10
IFIT3	1.93433	486.275	5.92857e-104		GOTERM_BP_DIRECT	cellular response to interferon-alpha	3	12.5	6.4e-05	0.0026
IL18R1	1.83572	423.569	1.87536e-90		GOTERM_BP_DIRECT	interferon-gamma-mediated signaling pathway	4	16.7	0.00012	0.004
IFI44L	1.64768	418.719	1.86546e-89		GOTERM_BP_DIRECT	immune response	6	25	0.00022	0.0064
CD69	1.55325	176.734	1.52004e-37
HBA2	1.42857	76.3586	4.72795e-16
PLIN2	1.41397	115.714	1.74934e-24		<no GO term enrichment>
OAS3	1.33714	291.301	4.16461e-62
OASL	1.29632	322.429	1.06036e-68
OAS2	1.24846	297.403	2.43785e-63
HMOX1	1.23272	157.621	1.88259e-33
C3AR1	1.20905	291.078	4.32724e-62
ABCA1	1.20641	247.524	9.05158e-53
OAS1	1.19694	253.937	3.99277e-54
IFI44	1.16903	247.564	9.05158e-53
ALOX5AP	1.11604	362.501	2.35112e-77
ASPH	1.08273	215.768	6.25233e-46
IFITM3	1.05913	349.03	1.84788e-74
IL1R2	1.05495	205.282	1.09973e-43
FKBP5	1.01608	124.085	3.0205e-26
XAF1	1.00639	188.062	5.88933e-40
TNFSF10	0.944188	129.032	2.72112e-27
ELF1	0.914706	269.912	1.46771e-57
HERC5	0.909734	120.004	2.18422e-25
EVI2B	0.906223	293.793	1.32525e-62
SAMD9L	0.899612	148.209	2.11358e-31
CTD-2370N5.3	0.887859	211.747	4.59413e-45
IFIT5	0.882919	158.022	1.56342e-33
TMEM123	0.882515	170.686	3.01084e-36
SAMD9	0.881456	179.915	3.32111e-38
IL1R1	0.88066	125.877	1.25319e-26
DDX58	0.879951	127.287	6.23098e-27
EPSTI1	0.877118	161.481	2.98036e-34
MX1	0.873092	128.282	3.91758e-27
MYL12A	0.845025	220.89	5.16927e-47
NT5C3A	0.837611	137.023	5.24277e-29
TXNIP	0.832517	253.675	4.40234e-54
NAIP	0.823931	145.937	6.43555e-31
TNFAIP6	0.820124	130.322	1.45578e-27
GBP1	0.800727	111.633	1.293e-23
GBP3	0.779446	127.515	5.62457e-27
TLR4	0.776238	175.648	2.57491e-37
CREM	0.774887	133.177	3.50073e-28
CPD	0.768102	161.421	3.01896e-34
TRAF3IP3	0.759574	127.836	4.84342e-27
IRAK3	0.757008	94.9967	4.72044e-20
DDX60L	0.745793	177.091	1.29437e-37
IFIH1	0.741726	105.706	2.41359e-22
CD177	0.733716	72.1632	3.68489e-15
UPP1	0.730718	100.926	2.47735e-21
EMP1	0.730129	31.1582	1.73929e-06
JUN	0.726833	58.8841	2.65096e-12
DDX60	0.725299	103.885	5.79705e-22
TRIM22	0.720774	123.027	5.02929e-26
FNDC3A	0.719051	73.5413	1.87648e-15
CSGALNACT2	0.718619	92.2097	1.85826e-19
LY6E	0.704836	158.364	1.33754e-33
CTSB	0.703898	77.0635	3.3294e-16
ABCG1	0.696036	116.517	1.21517e-24
IL18RAP	0.693847	105.185	3.08572e-22
HCP5	0.683518	108.959	4.89201e-23
SLFN5	0.682969	107.496	9.95874e-23
SAMSN1	0.682657	162.511	1.80572e-34
CREG1	0.677605	87.6497	1.73398e-18
C19orf59	0.67128	83.4729	1.39498e-17
ATF3	0.665303	70.918	6.80834e-15
AC007192.4	0.66407	97.6778	1.24738e-20
CLEC12A	0.663972	92.0374	2.01245e-19
EVI2A	0.658581	109.173	4.42998e-23
STK17B	0.650234	116.238	1.38442e-24
C9orf72	0.649909	95.1759	4.34518e-20
PCNX1	0.647159	94.2773	6.68599e-20
SKIL	0.64679	105.314	2.91676e-22
TMCC3	0.645563	89.7617	6.26423e-19
GAPT	0.626515	89.1076	8.65586e-19
IRF7	0.624195	84.3205	9.14749e-18
TRIM38	0.623746	93.683	8.95958e-20
WSB1	0.596776	101.744	1.66675e-21
CEP170	0.590184	60.7131	1.07853e-12
ANXA1	0.58731	19.5263	0.000440386
RNF213	0.586391	118.717	4.09092e-25
MXD1	0.582301	219.267	1.13665e-46
CR1	0.579869	75.4876	7.2588e-16
NCOA7	0.576007	79.7435	8.90773e-17
USP10	0.564008	69.0696	1.71823e-14
TOR1B	0.552906	67.1252	4.43182e-14
HIF1A	0.550922	103.283	7.78986e-22
HSPA1B	0.549379	27.3582	1.07926e-05
SLA	0.547434	112.598	8.09874e-24
TIMP1	0.542465	42.2075	8.49294e-09
CMPK2	0.53544	59.5024	1.96518e-12
SERINC3	0.5275	58.5824	3.04519e-12
SIGLEC5	0.513081	65.3609	1.07889e-13
IFITM1	0.512841	116.693	1.12339e-24
FBXL5	0.511507	88.7409	1.03442e-18
AKIRIN2	0.507277	56.0222	1.07246e-11
SPRR3	0.503084	11.4386	0.0188035
POR	0.502506	48.9601	3.22061e-10
GRN	0.502162	47.1131	7.95634e-10
RGS18	0.501665	53.3533	3.88146e-11
DSC2	0.501397	44.3545	3.01929e-09
CD274	0.491753	36.7598	1.19326e-07
ITGAM	0.490654	53.0995	4.39786e-11
TAP1	0.489769	74.745	1.03823e-15
RNF19B	0.488471	59.0122	2.49614e-12
ACOT9	0.485615	53.9175	2.97697e-11
LEPROT	0.485258	58.4926	3.17205e-12
CLEC5A	0.482175	79.3108	1.09462e-16
PLSCR1	0.482124	70.2913	9.30121e-15
HIST1H2BC	0.481901	47.0866	8.03492e-10
TDP2	0.481428	56.0601	1.05692e-11
CHSY1	0.477644	53.7182	3.25167e-11
TMSB4X	0.477255	141.077	7.21914e-30
TPP1	0.475381	56.8964	7.00581e-12
TFEC	0.470363	82.7768	1.97062e-17
CKAP4	0.467802	42.2124	8.49294e-09
GBP4	0.467493	26.416	1.67427e-05
TGFBR1	0.464591	50.8409	1.33189e-10
ARRDC3	0.463084	40.5304	1.93447e-08
AIM2	0.462863	50.8036	1.34627e-10
FCAR	0.461039	50.2075	1.78745e-10
PSCA	0.457	50.0258	1.92986e-10
ZC3HAV1	0.456129	32.7556	8.10296e-07
PRKDC	0.455765	34.4261	3.69087e-07
SFT2D1	0.454622	53.7596	3.19776e-11
FCGR3B	0.454161	104.628	4.01789e-22
SLC3A2	0.452916	31.4326	1.52389e-06
ZNFX1	0.452491	45.8527	1.45474e-09
HIST1H2AC	0.449474	41.0329	1.50992e-08
RASA2	0.444739	43.4075	4.76746e-09
APOBEC3B	0.444366	79.8436	8.52316e-17
CD53	0.444036	106.984	1.27793e-22
AREG	0.442477	18.736	0.000632286
USP18	0.441858	92.7112	1.45303e-19
TOR1AIP1	0.438155	43.6731	4.19039e-09
SLC38A2	0.437748	40.0093	2.50251e-08
ATP6V0E1	0.436949	51.0528	1.20055e-10
SRXN1	0.436721	46.0017	1.36611e-09
CEACAM1	0.436569	45.9766	1.37531e-09
STX6	0.436482	45.856	1.45474e-09
FCGR2C	0.436373	94.8078	5.15321e-20
FLNA	0.436007	35.923	1.78523e-07
CTSA	0.435342	47.2907	7.34817e-10
ZBP1	0.435223	46.3905	1.12953e-09
CKLF	0.433685	47.1468	7.84942e-10
RP5-850E9.3	0.431681	44.993	2.20936e-09
CTB-61M7.2	0.431171	43.5416	4.46653e-09
ARAP2	0.430743	38.5935	4.96886e-08
SP140	0.430314	40.6553	1.82034e-08
APLP2	0.430043	54.4874	2.25743e-11
HLA-A	0.428674	188.392	5.10197e-40
HSPA1A	0.422666	14.6235	0.00437642
MAPK13	0.416576	36.375	1.43505e-07
CYFIP2	0.416428	32.4828	9.23508e-07
ARL5B	0.413316	33.1067	6.86336e-07
PAG1	0.41265	33.5881	5.47906e-07
ACOD1	0.41213	71.895	4.17325e-15
VPS13D	0.410473	29.1446	4.54101e-06
ZCCHC2	0.409887	34.0446	4.41015e-07
RIT1	0.409464	38.3119	5.67288e-08
DDAH2	0.406445	42.8856	6.18368e-09
APOL6	0.40381	29.4161	3.98925e-06
LIPN	0.403729	40.1256	2.36522e-08
TSC22D3	0.403695	34.667	3.28673e-07
ZNF438	0.402394	36.9105	1.11162e-07
HMGB2	0.402329	32.0623	1.12781e-06
NCF2	0.400999	100.946	2.47292e-21
IFI27	0.399036	54.2143	2.57576e-11
HES4	0.396225	31.4688	1.49923e-06
MKNK1	0.394801	36.4779	1.37253e-07
TFDP1	0.39285	42.459	7.56554e-09
IL10RA	0.392728	45.0643	2.1528e-09
CHD7	0.392202	26.2967	1.77757e-05
DDX17	0.391598	49.3136	2.7102e-10
DMXL2	0.390787	26.4165	1.67427e-05
SHISA5	0.390038	39.0661	3.95446e-08
RP11-213H15.3	0.388461	34.5534	3.46611e-07
ITGA5	0.386216	34.5773	3.43278e-07
CEACAM5	0.385727	14.7667	0.0041091
SAMHD1	0.383732	29.1979	4.42695e-06
FCGR3A	0.38254	46.3139	1.17034e-09
KATNBL1	0.381151	22.4371	0.000111435
CLEC4D	0.381018	33.5934	5.47768e-07
RAB31	0.377726	37.1523	9.90297e-08
BTN3A1	0.377712	30.769	2.09224e-06
TACSTD2	0.374542	19.2304	0.000506455
PLPP3	0.373813	12.9997	0.00925643
BTG1	0.373559	50.6382	1.45276e-10
MGAT1	0.373556	26.6276	1.52073e-05
ANTXR2	0.370357	28.7057	5.6017e-06
PARP14	0.367116	33.0552	7.03059e-07
EXOSC4	0.365973	29.458	3.91217e-06
MAP3K2	0.36588	32.3352	9.8694e-07
MOB1A	0.36528	34.3344	3.82931e-07
PRDM8	0.364737	28.5053	6.13528e-06
MYLIP	0.364015	27.573	9.73544e-06
DYNLT1	0.362962	33.7286	5.12273e-07
PTEN	0.362682	47.2754	7.37857e-10
GNS	0.361288	27.9232	8.15627e-06
PER1	0.359771	25.9582	2.08288e-05
SPATS2L	0.359473	51.5171	9.51599e-11
USP3	0.359453	29.7359	3.43336e-06
ITGB8	0.359398	23.2432	7.70749e-05
PTP4A1	0.357061	28.6402	5.77051e-06
NDRG1	0.355723	21.7784	0.000154106
PLEKHO2	0.354433	30.7246	2.1277e-06
KRT23	0.354166	22.7953	9.53703e-05
SWAP70	0.352738	45.6502	1.60742e-09
PXK	0.352597	31.8891	1.22436e-06
TNKS2	0.352148	29.6192	3.61532e-06
IDO1	0.351256	28.3027	6.74432e-06
HEXB	0.350936	34.803	3.08913e-07
PLXNC1	0.348671	41.1252	1.44483e-08
MAP2K1	0.346064	27.475	1.02006e-05
EIF2AK2	0.344059	24.8804	3.50506e-05
MYD88	0.34283	33.1299	6.81541e-07
CXCL10	0.341152	23.6644	6.33002e-05
CD164	0.340216	26.914	1.32647e-05
PGD	0.339238	25.6351	2.43979e-05
SPG11	0.339182	25.1437	3.10196e-05
PDE7A	0.338633	29.103	4.61039e-06
IFI6	0.337705	24.6435	3.93534e-05
UBXN2B	0.336541	26.7408	1.44528e-05
CYP27A1	0.336108	40.4316	2.02848e-08
TRIM33	0.335509	20.697	0.000255334
ATP6V1B2	0.334074	35.4819	2.22077e-07
KRT13	0.333864	19.0869	0.000541656
MT-RNR2	0.333766	73.2973	2.11087e-15
AC018755.18	0.333451	37.1701	9.84091e-08
ZFYVE16	0.333017	20.723	0.000252639
DOCK4	0.332263	19.6488	0.000416493
HERC6	0.331728	36.2551	1.51779e-07
MAN1A2	0.331434	29.1344	4.55527e-06
ACTG1	0.331145	48.2984	4.47857e-10
FBXO38	0.331021	28.0278	7.75791e-06
GNG2	0.330648	23.7806	6.00025e-05
CNBP	0.329429	30.3141	2.59291e-06
CCDC93	0.328765	18.3586	0.000757817
DIAPH1	0.328213	22.471	0.000110246
SATB1	0.327666	24.2082	4.88109e-05
ACSL1	0.326649	49.7341	2.23036e-10
PIK3CB	0.326177	25.0005	3.31105e-05
PHF12	0.325853	25.0155	3.29144e-05
ATP11B	0.325771	24.3492	4.56055e-05
DUSP6	0.325435	15.2121	0.00334963
ZDHHC20	0.325339	29.1272	4.56273e-06
LCP2	0.325326	49.3045	2.71238e-10
TLR2	0.324291	35.378	2.33001e-07
CXorf21	0.32398	24.7935	3.65369e-05
TLE4	0.32386	25.0921	3.17468e-05
TTPAL	0.323107	22.8836	9.13924e-05
NSMAF	0.322117	23.7828	6.00025e-05
PPP4R1	0.320798	23.4329	7.06662e-05
GCLM	0.320568	24.308	4.64274e-05
P2RY14	0.320535	19.8283	0.000381563
PPP4R2	0.319926	24.8511	3.55233e-05
SIPA1L2	0.318306	18.8672	0.000595713
CTSL	0.317982	37.8883	6.96685e-08
FPR2	0.31659	35.6304	2.06332e-07
FLT1	0.316431	20.5783	0.000270077
FRMD4B	0.316301	10.7872	0.025086
RNF145	0.315996	23.1476	8.07314e-05
MTMR3	0.312833	23.8077	5.93667e-05
CYP1B1	0.31264	34.8391	3.04041e-07
RP11-334C17.5	0.312626	42.5188	7.36151e-09
RUBCN	0.312355	37.4357	8.71064e-08
MAFB	0.311492	20.3275	0.000301262
CMTM3	0.309612	32.2103	1.04752e-06
CSNK1A1	0.309448	25.5053	2.59998e-05
VPS9D1	0.308429	22.6449	0.000101963
PARP4	0.307916	21.0314	0.000217973
FGD4	0.307783	20.413	0.000290201
RALGAPA1	0.306957	20.83	0.000239976
ZFAND5	0.30424	18.6791	0.000649525
PFKFB3	0.302405	26.481	1.62813e-05
CCDC71L	0.301661	18.0318	0.000884862
FNIP1	0.300374	19.0421	0.000553025
ZCCHC11	0.300078	23.4054	7.15596e-05
IVNS1ABP	0.299835	44.2233	3.20663e-09
RAB1A	0.299791	21.1206	0.000208681
TLK1	0.299015	23.5218	6.79363e-05
KYNU	0.298369	33.1116	6.86292e-07
RAP2C	0.29782	20.3885	0.000293076
CYTIP	0.297781	26.4845	1.62813e-05
ARHGAP18	0.2972	33.5277	5.63769e-07
OSTM1	0.297168	23.4474	7.03479e-05
MOB3C	0.297104	30.014	3.00056e-06
STK17A	0.295455	21.184	0.000202196
ELF3	0.295418	15.9725	0.00234745
CD93	0.295051	15.13	0.00347231
SERPINA1	0.29503	38.1834	6.02383e-08
GTPBP1	0.294604	18.9693	0.000567669
LMNB1	0.292943	23.1079	8.18649e-05
TNFAIP3	0.292132	23.3893	7.20402e-05
FCER1G	0.292042	23.0213	8.54971e-05
SIRPB1	0.291978	22.5827	0.000104979
THBS1	0.291849	33.1833	6.64703e-07
SIGLEC14	0.291385	38.4487	5.32797e-08
TNFRSF1B	0.291383	37.1842	9.79763e-08
MX2	0.290248	26.1458	1.91485e-05
PLEC	0.289498	21.9057	0.00014489
INPP5D	0.288584	19.7981	0.000386802
XRN1	0.288026	15.5757	0.00284039
IFNGR1	0.28797	27.7997	8.67617e-06
RAB8B	0.287845	20.5754	0.000270086
TPST1	0.287549	26.1746	1.89002e-05
LMO7	0.287359	18.1689	0.000832884
ATP6V1C1	0.286532	16.3646	0.00194599
C1orf162	0.28643	37.651	7.82277e-08
TMEM140	0.286117	17.1682	0.00133439
NR4A3	0.284853	15.2082	0.00334963
CYBB	0.284536	12.8443	0.00997466
HIST2H2BE	0.284098	21.5964	0.000167636
BIRC2	0.28367	19.0093	0.000560352
NEDD9	0.283479	20.513	0.000278626
ADAM9	0.282507	33.1871	6.64703e-07
CEACAM6	0.281877	23.6969	6.23447e-05
MTPN	0.281575	20.0079	0.000352015
STK4	0.281426	23.9685	5.47991e-05
CD58	0.281396	19.2973	0.000491074
PKM	0.281178	15.1371	0.00346296
CNST	0.280984	27.0069	1.26916e-05
GSN	0.280632	21.4512	0.000178855
MT2A	0.280473	34.7872	3.10624e-07
SBF2	0.279477	16.488	0.00184472
VNN2	0.279185	26.0828	1.97025e-05
LATS2	0.279126	22.1231	0.000129787
BACH1	0.278221	21.6475	0.00016385
SERINC1	0.277834	22.3651	0.000115142
CTB-89H12.4	0.277092	18.8184	0.000607928
CAPZA1	0.276982	25.9518	2.08593e-05
AGPAT6	0.276888	17.2004	0.00131513
ARID5B	0.276731	38.392	5.46068e-08
BMP6	0.276383	21.5913	0.000167793
SEC62	0.276304	18.0841	0.000864202
IRAK1	0.275926	10.6376	0.0267291
NFAT5	0.275627	15.3828	0.00310404
OLR1	0.274914	12.892	0.00975064
RNASEL	0.274672	16.8571	0.00154446
STXBP5	0.273857	15.8247	0.00251807
KIAA1551	0.273233	28.4016	6.43449e-06
KCNJ2	0.273159	13.9273	0.00595954
TBC1D2	0.273127	16.3248	0.00197822
MTMR6	0.272505	20.5047	0.00027902
C1GALT1	0.272416	19.5281	0.000440386
LAMB3	0.272091	10.8876	0.0239253
KIAA0040	0.271899	16.8564	0.00154446
RP11-295K3.1	0.271389	13.7424	0.00648718
C15orf39	0.271355	18.7138	0.000638859
SCEL	0.271152	17.5849	0.00109557
HIP1	0.269967	14.5663	0.00448873
FLOT1	0.269836	22.3954	0.000113701
BTNL3	0.269733	52.7641	5.1942e-11
CD44	0.26787	20.6386	0.000262466
GBA	0.267483	22.466	0.000110246
RGS2	0.26738	29.637	3.58995e-06
MAN1A1	0.267355	14.4173	0.0048136
MANSC1	0.267045	22.4542	0.000110628
FOXN2	0.266584	32.5696	8.85258e-07
LY96	0.265552	17.6783	0.00105091
C10orf128	0.264467	17.2248	0.00130308
YWHAZ	0.264266	29.0594	4.70566e-06
CTC-205M6.3	0.26406	23.1382	8.09886e-05
QPCT	0.263631	16.6897	0.00167428
RASSF2	0.263514	25.0921	3.17468e-05
CYSLTR1	0.263	19.3861	0.000470689
BST1	0.262432	16.4361	0.00187833
ANXA2	0.262005	22.6268	0.00010276
ANKRD13A	0.261284	15.2832	0.00324717
ZNF267	0.261037	16.1863	0.00211848
KLHL24	0.260471	17.2944	0.00126464
GPX1	0.260395	17.5504	0.00111425
OXSR1	0.25919	12.0801	0.0140641
PAPSS1	0.258505	32.3708	9.7365e-07
CANX	0.25821	11.782	0.0160504
PNRC2	0.256436	19.5434	0.00043827
TPD52L2	0.256363	17.1451	0.00134904
MFSD14B	0.256085	20.261	0.000311473
SERPINB9	0.255591	9.75856	0.0386832
LIMS1	0.255506	11.9785	0.0146884
E2F3	0.255387	14.2274	0.00521785
EPAS1	0.255163	39.5898	3.06441e-08
CYP4F3	0.254791	14.6828	0.0042591
FAM46A	0.253992	16.6108	0.00174126
RTP4	0.253411	58.8715	2.65485e-12
HMGN4	0.252006	24.3705	4.51839e-05
DTX3L	0.251489	14.1938	0.00529605
DGKD	0.251462	18.1138	0.000852956
JOSD1	0.251458	14.1695	0.00534892
TBC1D7	0.250955	18.0022	0.000897618
RC3H1	0.250519	13.9508	0.00590257
TMSB10	0.250305	14.2888	0.00507923
BRPF3	0.250115	30.1778	2.76957e-06
SLC16A3	0.249885	16.0591	0.00225784
INAFM2	0.249698	14.9446	0.0037899
TGIF2-C20orf24	0.249531	16.4483	0.0018728
SP3	0.249037	14.4078	0.00483291
TES	0.248913	16.2112	0.00209557
GPAT3	0.248557	15.798	0.00255093
HNRNPLL	0.248018	29.3424	4.13491e-06
ADAM17	0.246579	14.0699	0.00558945
MMP9	0.246439	11.3024	0.0200411
RBKS	0.246375	16.348	0.0019584
HBEGF	0.246291	9.82988	0.0375592
MEFV	0.246234	19.362	0.00047601
TOR1AIP2	0.246201	11.7036	0.0166028
SPPL2A	0.246157	15.1433	0.00345529
CTSD	0.246077	9.88202	0.0367847
SSH2	0.245726	16.5915	0.00175339
KIFC3	0.245619	17.3467	0.00123416
SPECC1	0.245368	15.0621	0.00358791
WASHC4	0.24535	13.2725	0.00810709
FOSL2	0.245184	18.5297	0.00069997
NECAP1	0.244742	14.7662	0.0041091
DENND3	0.243818	15.996	0.00232374
APAF1	0.2438	12.672	0.0107598
AQP9	0.242533	39.7763	2.80237e-08
EREG	0.241369	21.3424	0.000188715
SCYL2	0.241109	14.7299	0.00416912
LILRA5	0.241077	14.9714	0.00374055
SAT1	0.240936	44.6209	2.66251e-09
APOBR	0.240638	15.7854	0.00256218
SDF2	0.240432	16.5914	0.00175339
CTC-205M6.2	0.240342	43.7683	4.00482e-09
PIK3IP1	0.239486	18.0342	0.000884862
KLHL2	0.237995	13.2895	0.00804124
SULF2	0.237722	11.2789	0.0201967
LBR	0.237376	13.7198	0.00655328
ADGRE1	0.236921	18.3979	0.000744261
EIF4G3	0.236692	12.0073	0.0145244
AZI2	0.235948	22.0351	0.000135662
FKBP15	0.23564	10.675	0.0262931
LRPAP1	0.235414	10.3068	0.0306167
TNFRSF1A	0.235038	17.8206	0.000980061
EAF1	0.234711	16.3557	0.00195292
GLIPR2	0.234595	14.8211	0.00401182
PTPN7	0.23436	12.6572	0.0108359
PLXDC2	0.233922	10.5172	0.027962
LILRA6	0.23354	14.6667	0.00428511
BNIP2	0.233482	12.9456	0.00950136
LGALSL	0.233271	17.917	0.000936339
TUG1	0.232965	11.3022	0.0200411
RPLP0	0.232902	10.9251	0.0235737
PDCD6IP	0.232858	14.9252	0.00382107
HAL	0.23219	12.5019	0.0115563
JAK2	0.232117	13.8303	0.00623848
SERPING1	0.231432	10.1067	0.0335003
SDCBP	0.23114	31.7603	1.30523e-06
TRPM2	0.231103	18.1859	0.000826531
HBA1	0.230707	17.6356	0.00106807
IL1RN	0.230429	9.82383	0.0376318
RASSF3	0.230266	14.4396	0.0047617
PPM1A	0.229879	13.019	0.0091784
LAMTOR3	0.229839	14.8193	0.00401182
PSAP	0.229413	21.2502	0.000196217
SNRK	0.228823	11.5254	0.0180348
RAB37	0.228557	14.6655	0.00428511
UBR4	0.228381	9.40097	0.0454624
POU2F1	0.228178	14.2035	0.00527408
PARP12	0.228169	16.4641	0.00186377
CLK1	0.228124	12.1712	0.0134516
GNG5	0.228004	14.1056	0.00550626
TMEM106B	0.227488	17.1933	0.00131849
GALC	0.227368	14.3287	0.00499457
SRGN	0.227315	52.3149	6.44606e-11
ATG2A	0.227209	11.8072	0.0158879
TOR1A	0.226759	20.7017	0.000255082
ZEB1	0.224928	11.9865	0.0146381
NUB1	0.224895	9.97129	0.0353527
CMTM6	0.224675	19.7532	0.000395446
SNX20	0.224357	11.5252	0.0180348
MTF1	0.223955	10.8586	0.0242659
C1orf43	0.223927	12.8002	0.0101568
SETDB2	0.223823	26.6099	1.53181e-05
OSER1	0.223137	11.7904	0.0159913
RP1-158P9.3	0.222826	10.4717	0.0284918
GTPBP2	0.222649	24.505	4.22108e-05
DCUN1D3	0.22217	10.0969	0.0336111
TPST2	0.221009	15.3601	0.00313121
DNAJA2	0.220598	12.5351	0.0114028
LAMP2	0.220384	15.3293	0.00317919
GTF2B	0.220323	13.9326	0.00594862
SYAP1	0.220255	11.1997	0.0209262
QKI	0.220185	12.4676	0.0117598
SLC40A1	0.219968	11.294	0.0200972
HOPX	0.219519	13.7966	0.00633943
PRNP	0.219208	19.8992	0.000369972
EDEM3	0.218974	10.1672	0.0326261
TRIM26	0.218873	14.837	0.00398287
WDR26	0.218594	11.2034	0.0209015
AGTRAP	0.218218	13.4487	0.00746377
NOTCH2	0.217817	10.4208	0.0291183
ARID3B	0.217791	19.9353	0.000364081
CKLF-CMTM1	0.217716	17.2384	0.00129537
LAMP1	0.217396	11.5128	0.0181407
ACOT13	0.217133	25.7933	2.25193e-05
MMADHC	0.216629	13.7625	0.00643056
LAT2	0.216306	12.0454	0.0142554
PNPLA6	0.216293	16.346	0.0019584
PPP1R3B	0.215925	11.8449	0.0156083
ALAS2	0.21519	31.2541	1.663e-06
VPS13B	0.214816	10.6094	0.0269581
CARD16	0.21456	11.3082	0.0200177
SPOPL	0.214498	10.737	0.0256187
ZMYND8	0.214042	14.9926	0.00370271
MTRNR2L12	0.213845	27.1951	1.16048e-05
LTB4R	0.213811	12.5035	0.0115563
ANPEP	0.213545	10.5572	0.0275249
EFR3A	0.213223	16.8451	0.00155181
STK38L	0.213152	12.5882	0.0111431
TIMP2	0.212653	11.0587	0.0222251
GLRX	0.212523	10.0676	0.0339663
LITAF	0.212037	37.3904	8.88991e-08
ALOX5	0.21182	10.5807	0.0272777
CLTA	0.211735	18.3834	0.000748986
MAP3K1	0.211547	9.53398	0.0427054
HINT3	0.211296	16.7134	0.00165739
KPNA1	0.21109	11.616	0.0173026
LRRK2	0.210888	13.9218	0.00596996
KLF3	0.210868	9.81646	0.0377571
CHST15	0.21078	10.6303	0.0267749
SP1	0.210586	9.54065	0.0426572
CBL	0.210306	9.65705	0.0405994
RPS4X	0.210117	23.7495	6.08746e-05
WDFY3	0.209805	9.93948	0.0358777
ADIPOR2	0.209776	13.3309	0.00790287
DOK3	0.209092	10.8243	0.0246629
METTL9	0.208721	10.0967	0.0336111
RP1-257A7.5	0.207581	12.6937	0.0106452
HIST2H2BF	0.207535	19.8584	0.00037637
TMEM127	0.207457	10.9308	0.0235666
RP11-266K4.15	0.207224	9.85288	0.0371683
SPG20	0.20686	10.1552	0.0328158
RP4-714D9.5	0.205789	10.7467	0.0255044
CD68	0.205719	10.6311	0.0267749
CHD9	0.20567	11.1944	0.0209523
CHMP5	0.205519	10.8355	0.0245332
B3GNT5	0.205392	10.2791	0.0309683
RP11-476D10.1	0.205161	36.4689	1.3751e-07
MECP2	0.205093	9.57036	0.0422511
GLTSCR1L	0.203964	16.4373	0.00187833
UBE2W	0.20371	10.3469	0.030089
DCAF12	0.201885	12.5091	0.0115323
TNPO3	0.20144	15.597	0.00281478
SETX	0.201351	10.5425	0.0276837
TOM1	0.201312	9.60471	0.0415231
GAPDH	0.201254	9.86897	0.0369958
DRAM1	0.201187	11.537	0.01795
MARCKS	0.200985	14.3088	0.00504255
ZC3H11A	0.2002	9.20364	0.0497891
ARHGAP30	0.199909	10.9754	0.0231205
RP2	0.199568	11.0485	0.0223309
PELI1	0.199451	14.8718	0.00392235
RREB1	0.19833	15.2769	0.00325102
HSD17B4	0.198001	16.9604	0.00147613
EIF1B	0.197869	14.7546	0.00412146
TMEM71	0.197829	10.0522	0.0341683
GSPT1	0.197681	13.6605	0.00673753
RP11-213H15.4	0.197473	12.3769	0.0122052
CAPZA2	0.197251	10.6325	0.0267749
FGFR1OP2	0.196988	11.4326	0.018834
RIN2	0.196888	31.0074	1.87129e-06
C18orf32	0.195612	10.0143	0.0347584
CLEC2B	0.195127	10.0726	0.0339581
AC068491.1	0.194629	10.5212	0.0279218
SLC26A11	0.194382	17.2098	0.00131026
MFSD14A	0.194293	9.25014	0.0487279
CCNT2	0.193171	9.62747	0.041121
KIAA0922	0.193152	11.3595	0.0195262
TNFSF8	0.192748	15.4035	0.0030771
CTDP1	0.192355	10.9029	0.0237661
STK26	0.191751	10.6648	0.0264183
UTY	0.191472	13.9343	0.00594862
EPS15	0.191257	11.8904	0.0152956
ITGB1	0.191247	14.0182	0.00572848
ARHGEF2	0.189746	9.25756	0.0486023
POMP	0.189157	10.9285	0.0235666
RP3-508I15.21	0.188719	11.7983	0.0159367
CISH	0.188702	12.1114	0.0138542
TMEM154	0.188624	14.0191	0.00572848
CD9	0.188478	11.729	0.0164285
AMN1	0.187717	15.3637	0.0031288
PHF11	0.186846	9.29867	0.0476069
TDRD7	0.186245	9.56709	0.0422983
GRB10	0.185928	21.4858	0.000175925
PHACTR2	0.18533	10.1679	0.0326261
LARP1	0.185159	15.5862	0.00282777
FAM192A	0.185151	9.93829	0.0358777
BROX	0.184199	10.4884	0.0283185
RFFL	0.183974	10.1147	0.0334261
FBXL13	0.183864	14.6873	0.00425344
AC007278.2	0.183791	16.7506	0.00162716
DAAM2	0.183168	27.3196	1.09667e-05
TNPO1	0.180629	9.3858	0.0458102
NDST1	0.179702	13.8115	0.0062953
TRIM5	0.17957	12.85	0.00995355
ECHDC1	0.179538	9.9329	0.035954
CCND3	0.178922	9.34559	0.0467045
SPNS2	0.178749	17.2112	0.00131026
PCGF5	0.178439	14.128	0.00545175
LHFPL2	0.176781	19.228	0.000506455
ADAR	0.17655	10.7289	0.025712
ACVR1B	0.175851	10.4208	0.0291183
GPR27	0.175659	9.88337	0.0367829
KLF9	0.174886	22.4642	0.000110246
MSMB	0.174831	15.2255	0.00333686
ARHGAP5	0.174693	11.1439	0.021463
TMPRSS2	0.174516	11.0151	0.0226835
CORO2A	0.174008	12.432	0.0119123
MS4A6A	0.172911	15.416	0.0030601
H1F0	0.172731	18.4757	0.00071819
ATP1B1	0.172695	9.54427	0.0426013
NECTIN2	0.172287	20.0938	0.000338958
B2M	0.172129	55.0066	1.76505e-11
RP11-874J12.2	0.172084	17.8267	0.000978121
RP11-326C3.15	0.171458	11.1253	0.0215767
SLC25A39	0.168653	18.4171	0.000737758
SMCHD1	0.16859	19.0256	0.000556714
FBXO30	0.168089	18.8937	0.000589049
C19orf66	0.167617	11.2852	0.0201549
RP1-34B20.21	0.167605	20.4274	0.000288845
RPL18	0.167505	9.35278	0.0465519
PHKB	0.167084	15.4665	0.00299255
ARRDC4	0.166712	9.31498	0.0473071
JMY	0.166025	10.2882	0.0309046
EEF1G	0.165387	9.54451	0.0426013
FHOD1	0.164738	11.8628	0.015498
TIMM10	0.164079	26.6891	1.47878e-05
MYO18A	0.163677	11.0829	0.022041
APPBP2	0.162415	11.136	0.021491
UCA1	0.162297	10.6274	0.026797
CLEC12B	0.162177	28.4342	6.34005e-06
ADCY3	0.162126	39.0255	4.01804e-08
CDK5RAP2	0.161111	9.33674	0.0468395
ABHD3	0.160407	9.55042	0.0425711
NDFIP1	0.159818	13.056	0.00903252
RASAL3	0.159815	20.057	0.000344053
GM2A	0.159655	16.1084	0.00220233
MOV10	0.159426	11.1608	0.0212854
CSTF1	0.158346	14.2845	0.00508232
SMARCD3	0.15644	15.0568	0.00359422
ADCY7	0.155729	9.41077	0.0452791
STAM2	0.15528	10.6544	0.0265273
AP2B1	0.155241	10.5686	0.0273962
KCTD12	0.154783	12.2076	0.0132717
SESTD1	0.154702	11.8765	0.0153977
ITPKC	0.153991	12.5987	0.0111099
ZNF230	0.15339	29.7008	3.48236e-06
HIST1H2BD	0.153294	12.1736	0.0134516
BLZF1	0.153193	9.85433	0.0371679
CCL2	0.153071	20.0405	0.000346549
BPGM	0.152994	11.1356	0.021491
TMEM184B	0.151785	9.30022	0.0476069
NFATC3	0.150969	9.72081	0.0393989
GPD2	0.1508	18.8444	0.000601285
GALM	0.150404	10.932	0.0235666
VAMP7	0.15029	15.2187	0.00334536
PUM1	0.149283	9.86677	0.0370148
PSMA6	0.148002	10.111	0.0334454
CDKN2B	0.147966	14.301	0.00505841
RP11-324I22.3	0.147384	12.7185	0.0105434
S100A10	0.14717	14.402	0.00483795
CARD6	0.146319	10.4249	0.0290955
HS3ST3B1	0.145775	10.485	0.0283499
SIGLEC1	0.144939	28.5017	6.13528e-06
TK2	0.144578	11.0341	0.0224873
TM4SF1	0.144402	10.4932	0.0282653
RHBDD2	0.143804	10.5593	0.0275145
ABRACL	0.142857	13.0121	0.00920399
AQP3	0.142301	10.5471	0.0276355
RP11-54A4.2	0.141102	21.2819	0.000193291
RP11-76E17.4	0.141102	15.713	0.00265327
PPL	0.140712	10.4829	0.0283604
CAPN2	0.140622	11.9699	0.0147312
LAMP3	0.140086	10.6631	0.0264233
RP11-76E17.3	0.139508	14.15	0.00539371
LCP1	0.138622	17.1058	0.00137561
FBXO32	0.135605	19.5356	0.000439456
AC079630.4	0.134637	9.5046	0.043275
OTOF	0.13463	28.3532	6.58409e-06
TMC8	0.134419	9.47771	0.0438563
YARS	0.133546	20.4945	0.000280114
TPP2	0.133521	10.0453	0.0342501
YOD1	0.132563	10.5321	0.0277981
IGFBP3	0.129977	12.3005	0.0126596
AC009303.2	0.128829	13.5371	0.0071542
TSPYL1	0.127714	12.2379	0.0130686
STX17	0.127173	14.2925	0.00507604
GUSB	0.126722	10.6001	0.0270537
RP1-249H1.4	0.124167	18.588	0.000679743
SOCS1	0.124105	10.8908	0.0239031
LAPTM5	0.123691	9.56307	0.0423628
RP11-609D21.3	0.122661	11.0859	0.0220223
PTPN22	0.120467	14.0053	0.00575241
NFRKB	0.118692	9.54856	0.0425862
IKZF5	0.118557	11.0637	0.0222006
TBC1D9B	0.118219	9.98421	0.0351838
TKTL1	0.118073	21.3323	0.000189428
CD2AP	0.117733	10.4548	0.0286909
SAP30	0.117095	26.69	1.47878e-05
GDF15	0.116313	18.0547	0.000876515
KRT80	0.115686	17.6577	0.00105966
KRT10	0.115404	21.6458	0.00016385
TRIM2	0.115346	12.9014	0.00971049
ZNF684	0.115131	17.6428	0.00106538
GALNT5	0.114839	10.2632	0.0312138
RP11-29G8.3	0.114171	12.0661	0.0141342
ZNRD1	0.113891	11.7226	0.0164611
MGAM2	0.11381	13.7467	0.0064786
HBD	0.1134	19.2704	0.000497371
CREB3L2	0.11298	13.2466	0.00820451
HLA-DPA1	0.112836	15.5291	0.00290162
APOBEC3G	0.11225	9.6502	0.0406695
B4GALT4	0.112048	11.5608	0.01778
TWISTNB	0.111862	11.9	0.0152425
FAM108C1	0.111599	21.8471	0.000149151
ZBTB16	0.111543	12.8164	0.0101062
FRMD3	0.11098	15.0945	0.00353435
SNTB1	0.110296	11.8452	0.0156083
LRCH3	0.11017	10.2215	0.0317731
KLHDC8B	0.109363	10.5815	0.0272777
GPNMB	0.109055	9.80802	0.0378676
LAIR1	0.108872	16.3934	0.00191887
TSC22D1	0.108606	10.2444	0.0314654
ZCCHC10	0.10857	10.9949	0.022896
IRF5	0.108496	17.0081	0.00144476
CXCL5	0.107878	10.4007	0.0293512
SAV1	0.106533	18.7977	0.000612941
SRD5A3	0.105663	14.76	0.0041147
SLC26A6	0.105428	14.8753	0.0039193
VAT1	0.102116	9.61349	0.0413525
MTUS1	0.101345	12.7318	0.0104777
AC017076.5	0.101286	12.3443	0.0123982
GMFB	0.101005	11.2222	0.0207569
USP53	0.100489	12.2056	0.0132741
GS1-251I9.4	0.099052	13.7067	0.00659256
TMIGD3	0.0965041	16.9739	0.00146746
CENPC	0.0961135	10.5694	0.0273962
ARL4C	0.0958385	12.6953	0.0106452
SGSH	0.0956631	13.2493	0.00820045
FYCO1	0.0954709	14.458	0.00472511
OLAH	0.0954061	10.7211	0.0258008
MUC20	0.0953473	14.1182	0.00547476
HLA-DPB1	0.0951861	13.3191	0.00793776
CISD1	0.0945727	14.3293	0.00499457
TJP1	0.0938837	12.7356	0.0104664
SSB	0.0926506	10.1922	0.0322313
RP11-589P10.5	0.0924148	15.8949	0.00243453
MMP7	0.0920671	15.0474	0.00360816
PTPN23	0.0915718	11.7044	0.0166028
RP11-799M12.2	0.0913741	9.30034	0.0476069
RP11-803J6.1	0.0912273	9.55716	0.0424432
CDCP1	0.0909525	10.0975	0.0336111
SPACA6	0.0900767	13.117	0.00875928
NBPF11	0.0898952	22.765	9.65723e-05
CASP7	0.0898567	10.6868	0.026165
C7orf50	0.0898031	12.5678	0.0112452
TMEM62	0.089034	10.0534	0.0341683
PALM2-AKAP2	0.0879435	10.0239	0.0346184
NAXD	0.0865576	15.2104	0.00334963
LPAR6	0.0863946	9.87064	0.0369875
B4GALNT2	0.0861722	10.5395	0.0277078
PIWIL4	0.0847205	14.3626	0.00492038
LYRM5	0.0845501	9.21864	0.0494463
ANKRD33	0.0844315	11.7319	0.0164259
IL1RL1	0.0842717	12.2722	0.0128423
SOX4	0.0842463	9.62533	0.0411231
AC009495.2	0.0833564	10.3083	0.0306137
SEL1L3	0.0832762	9.35864	0.0464336
HIST1H2BF	0.082889	10.0694	0.0339663
COMMD4	0.0821117	9.46808	0.0440583
SDHAF3	0.0807918	9.93808	0.0358777
EIF3E	0.0800323	11.6573	0.0169785
RP11-6I2.3	0.0796251	9.6997	0.0397744
GPR183	0.079086	14.1504	0.00539371
CA1	0.0787758	12.7963	0.0101597
TMX2	0.0778047	12.3797	0.0121975
FAM134B	0.0777307	9.65202	0.0406564
NECTIN4	0.0774814	12.5992	0.0111099
CLC	0.0760052	14.8484	0.00396286
RP11-259O2.3	0.0759855	10.0891	0.0337025
HAUS6	0.0753454	10.9486	0.0234029
GNLY	0.0750969	13.5014	0.00727769
PLXNB2	0.0748095	11.2061	0.0208877
RP11-382B18.1	0.073887	18.8857	0.000590734
CXCL11	0.0728779	14.534	0.00456156
SNX5	0.0710241	10.4067	0.0292979
FAM149B1	0.0708835	10.324	0.0303986
STAT4	0.0697546	12.0496	0.0142354
SEPT4	0.0692326	17.6672	0.00105569
HSBP1L1	0.0686208	11.4274	0.0188708
PPARG	0.0675255	14.3848	0.00487248
SRRD	0.0670492	14.7597	0.0041147
RNF39	0.0655257	13.9203	0.00596996
ASTN2	0.0645631	16.4488	0.0018728
HBM	0.0620217	11.9279	0.0150286
WASL	0.0619787	10.5144	0.027984
RAD18	0.0614466	9.81392	0.0377838
FAP	0.0605011	11.297	0.0200805
RIPK4	0.0604507	11.1394	0.021491
HEMGN	0.0595474	11.7456	0.0163262
ANO6	0.0593922	9.98847	0.0351782
LRIG1	0.0584975	9.8928	0.0366199
GNA12	0.0575303	14.6211	0.00437642
AKR1C1	0.0574459	12.071	0.0141089
FRA10AC1	0.0557255	13.7274	0.00653309
TLE1	0.055596	12.3923	0.0121357
PPDPF	0.0546167	10.6832	0.0261966
RN7SKP97	0.054313	13.5405	0.00714799
RP5-1180D12.1	0.0535003	13.5114	0.00724587
TGFBI	0.0532801	10.3924	0.0294623
AKR1C3	0.0530272	9.4278	0.0448897
ABCA13	0.052969	11.9304	0.0150211
GAREM1	0.0524003	11.3243	0.0198674
ASPHD2	0.0517835	11.9955	0.0146043
CTD-2643I7.4	0.0516051	12.3908	0.0121357
TCN2	0.0514699	10.6232	0.0268177
SLCO5A1	0.0509107	10.8559	0.0242828
C5orf27	0.0504634	12.7934	0.0101661
COL7A1	0.0496713	11.8182	0.015807
WDR11	0.0495831	10.528	0.0278395
RP11-645N11.3	0.0494752	11.8479	0.0156083
RP11-472I20.4	0.0493564	12.4278	0.0119293
SLC22A23	0.0492341	9.54472	0.0426013
RP11-256L6.2	0.0484936	11.6455	0.0170624
ITPR3	0.0480346	10.0035	0.034939
SPINK7	0.0477967	9.53783	0.0426665
AC005083.1	0.045912	10.5557	0.0275265
SNORD5	0.0433615	10.9657	0.0232053
RP11-355N15.1	0.0433614	10.9657	0.0232053
THAP11	0.0422384	9.44844	0.0444744
C4orf19	0.0419795	10.3619	0.029887
EVPL	0.0417429	10.2616	0.0312185
RP11-105C19.1	0.0417395	9.80735	0.0378676
MAP3K4	0.0408699	9.6907	0.0399427
AC003029.1	0.0407965	9.19581	0.0499388
BMI1	0.0399832	9.23844	0.0489772
TRMT1	0.0377181	9.21323	0.0495607
SH2D4A	0.0334322	9.25722	0.0486023
SNORD118	-0.0255578	9.94304	0.0358552
CTC-527H23.2	-0.0259358	9.97239	0.0353527
RP11-61L19.2	-0.0261866	9.98659	0.0351782
MTRNR2L3	-0.0272117	10.6961	0.0260752
DEFA4	-0.0272117	10.6961	0.0260752
AP000356.2	-0.0272118	10.6961	0.0260752
RP11-361L15.3	-0.0272776	10.696	0.0260752
AC108004.3	-0.0277045	10.0644	0.0339911
AC083843.2	-0.0285733	12.0613	0.0141583
CTSG	-0.0289419	10.1119	0.0334454
POU4F1	-0.0290116	10.0797	0.0338522
RP11-203J24.8	-0.0329629	10.1255	0.0332767
MTRNR2L11	-0.0339351	13.3704	0.0077453
ATP1A3	-0.0371878	10.2837	0.0309505
SNORA80B	-0.0381841	10.9133	0.0236511
FUZ	-0.0381841	10.9133	0.0236511
RP11-90L20.3	-0.0405369	9.83537	0.0374908
RP1-67K17.3	-0.0406274	16.0447	0.00227247
DERL3	-0.0408386	12.5519	0.0113109
TAS2R40	-0.0422359	9.49229	0.0435379
RP11-36B15.1	-0.0424061	10.4038	0.0293238
CTC-429P9.5	-0.0431708	11.6906	0.0167049
RP11-1008C21.1	-0.0436984	11.822	0.0157884
AC003051.1	-0.0466017	10.3311	0.0303038
RP11-414H17.5	-0.0466017	10.3311	0.0303038
RP11-1275H24.2	-0.047341	11.7735	0.01611
RP11-154H23.3	-0.0506127	11.2259	0.0207314
AC006328.1	-0.0506946	9.44027	0.0446438
CTD-2545G14.6	-0.0507708	10.4573	0.0286728
RP11-303E16.10	-0.0514762	15.7245	0.00264012
RP11-34C15.2	-0.051719	17.0759	0.00139575
RP11-297D21.4	-0.0566132	9.62493	0.0411231
RP11-325K4.2	-0.0588547	10.9203	0.0236143
RP11-490O6.2	-0.0590318	10.9982	0.0228734
ZNF785	-0.0597957	9.93043	0.0359775
TEDDM1	-0.0614549	12.5886	0.0111431
RP4-666F24.3	-0.061455	12.5886	0.0111431
CRABP2	-0.0616154	10.7805	0.0251573
BPIFA1	-0.0616299	13.7921	0.00634838
CTC-232P5.3	-0.0622823	11.9722	0.0147257
MIR5684	-0.0624291	9.83448	0.0374908
DFNB31	-0.0644325	13.5635	0.00707449
EFHC2	-0.0649673	11.0794	0.0220473
RP11-20I23.2	-0.0684285	10.9325	0.0235666
PIWIL2	-0.0744479	16.5417	0.00179747
ZNF570	-0.0752418	9.19693	0.0499388
KIAA1683	-0.0752505	12.5562	0.0112951
MIR3198-1	-0.0767124	9.31735	0.0472764
RP11-121C2.2	-0.0774656	11.4619	0.0186147
ANGPT1	-0.0780824	13.4035	0.00761703
SRFBP1	-0.0786296	9.76697	0.0385518
SWSAP1	-0.0786817	12.561	0.0112762
CTD-2368P22.1	-0.0799076	9.71959	0.0393989
RP11-588H23.3	-0.0829174	14.4987	0.00462901
TTLL12	-0.0835932	12.0174	0.0144584
RP1-78B3.1	-0.0847658	12.8065	0.0101413
PDE6A	-0.0870102	9.33715	0.0468395
PIGP	-0.0891661	9.46232	0.0441679
OBFC1	-0.0894795	10.4434	0.0288468
RP11-344B5.2	-0.0910773	14.3537	0.00493864
FUNDC1	-0.0915106	11.0242	0.02259
HLA-C	-0.0915503	11.3831	0.0192953
FIS1	-0.0944844	10.7971	0.0249902
RP11-293M10.5	-0.0947105	11.7516	0.0162872
TTC39B	-0.095096	9.80203	0.0379516
SDC2	-0.0951341	11.1315	0.0215217
KIAA0391	-0.0953054	9.92331	0.0360427
ERF	-0.0953717	11.4434	0.0187696
CNDP1	-0.0965082	12.9287	0.00957873
RP11-14I17.2	-0.0969629	27.1029	1.21002e-05
PMF1	-0.0983721	11.0808	0.0220473
MIF	-0.0987302	10.6062	0.0269848
SMC6	-0.100657	10.1489	0.0328819
SOD1	-0.100789	9.74932	0.0388367
SPRR2F	-0.100828	21.3292	0.00018944
RP11-186N15.3	-0.100945	10.919	0.0236143
ZC3H12C	-0.101743	10.6911	0.0261233
MIGA1	-0.102123	11.3073	0.0200177
IL18BP	-0.102325	16.9184	0.00150553
ING2	-0.103	9.53804	0.0426665
DISP2	-0.103116	9.66337	0.040487
RP11-708J19.1	-0.104161	10.5779	0.0273
RP11-678G14.2	-0.104443	9.22738	0.0492425
RP5-906C1.1	-0.104474	9.65568	0.0406026
HMG20B	-0.106697	12.7973	0.0101597
AC137934.1	-0.108024	11.2493	0.0205042
MNT	-0.108044	12.3409	0.01241
CTD-3203P2.2	-0.109912	14.7734	0.00410215
ZNF354A	-0.110288	11.1356	0.021491
SNF8	-0.110815	10.3603	0.0298925
COPE	-0.111375	9.97974	0.0352448
FAM213A	-0.112097	14.6748	0.00427285
PRR11	-0.112313	14.729	0.00416912
RP11-293M10.2	-0.112769	11.1963	0.0209483
AC002398.11	-0.114312	15.3662	0.0031281
ORM1	-0.11679	12.4631	0.0117716
RNU6-1003P	-0.116898	10.2828	0.0309505
KCNJ3	-0.116959	10.6105	0.0269581
AC016629.8	-0.117166	15.6405	0.00275395
TNNI2	-0.117357	9.78499	0.0382531
TMC7	-0.118101	19.4798	0.000450011
KLF16	-0.120441	15.3831	0.00310404
NPFFR1	-0.121328	14.3763	0.00488962
ZNF268	-0.121842	12.9692	0.00939104
RF01978	-0.121995	16.4428	0.00187602
ADPRHL1	-0.122218	15.3267	0.00318012
TMEM19	-0.122303	13.5421	0.00714799
MAP2K7	-0.124889	9.51168	0.0431367
RELL1	-0.126067	11.1899	0.0209868
RP11-96O20.5	-0.126893	14.9998	0.00369246
MLLT11	-0.127054	13.6903	0.00663762
KLK13	-0.128227	22.6952	9.94888e-05
EMC9	-0.128477	15.1612	0.00342648
RP11-44N11.2	-0.128503	27.218	1.15129e-05
CLASRP	-0.129542	12.4539	0.0118154
RP11-1024P17.1	-0.129951	14.1914	0.00529745
RPS24	-0.130004	9.35962	0.0464336
CTB-114C7.3	-0.130412	11.2842	0.0201549
RP5-1065J22.8	-0.130919	11.336	0.0197584
AP000350.10	-0.131659	15.4389	0.00302657
CTC-250I14.6	-0.133013	12.5148	0.011507
IFNG	-0.133341	29.8893	3.18603e-06
H3F3B	-0.134688	16.8617	0.00154446
BLOC1S1	-0.135189	12.9905	0.0092936
RP3-510H16.3	-0.135496	10.597	0.0270786
CTD-2013N17.4	-0.136349	10.0684	0.0339663
TNFRSF8	-0.136524	9.43883	0.0446497
CYBRD1	-0.136597	17.8619	0.00096139
RP11-482G13.1	-0.137547	9.92382	0.0360427
IGHMBP2	-0.137719	12.1095	0.0138562
CTA-29F11.1	-0.139602	16.6965	0.00167024
UBE2M	-0.143514	10.6478	0.0266024
BRD8	-0.144249	11.2411	0.0205786
PPP1R14B	-0.145076	11.0718	0.0221204
EIF5A	-0.148076	15.4596	0.0030003
SERPINB3	-0.148661	16.0001	0.00232136
AP000437.3	-0.149086	18.1241	0.000849441
RP11-393I2.4	-0.1495	14.853	0.00395755
ARF5	-0.150073	11.6854	0.0167378
RP11-4B16.4	-0.150318	13.1393	0.00867182
RPL39	-0.151205	14.2774	0.00509133
HNRNPR	-0.151234	10.1501	0.0328819
TRMT6	-0.151382	13.1893	0.00845146
DNAJB11	-0.151936	11.5379	0.01795
SLC35E1	-0.153372	9.98577	0.0351782
PNRC1	-0.153437	11.6451	0.0170624
RP11-701P16.2	-0.154373	12.5703	0.0112404
RP11-20B24.4	-0.155575	21.2207	0.000198964
UBE2B	-0.156097	9.5959	0.0416951
YPEL1	-0.156613	21.8416	0.000149347
LINC01002	-0.157027	10.2432	0.0314654
CTC-444N24.11	-0.157894	22.742	9.7412e-05
TSSC4	-0.157924	11.4344	0.0188303
HCST	-0.158622	10.0905	0.0337019
RP11-326C3.2	-0.159021	24.1553	5.0081e-05
CXCR2	-0.159031	12.4326	0.0119123
RP11-805I24.1	-0.159865	14.1752	0.00533803
RF01955	-0.160175	16.9504	0.00148214
LYN	-0.160528	18.9882	0.000564315
AF213884.2	-0.160575	20.1619	0.000327555
NDUFB10	-0.160689	12.8793	0.00980796
FOXO1	-0.16097	14.2784	0.00509133
FAM184B	-0.162543	9.53374	0.0427054
CDK11B	-0.163432	10.1242	0.0332767
TPT1	-0.164083	19.1674	0.00051997
C1orf27	-0.164884	10.4189	0.0291261
RP1-93H18.7	-0.164921	10.4419	0.0288491
TRAF1	-0.165052	16.0244	0.00229433
CFLAR	-0.165181	11.7985	0.0159367
RNF31	-0.165286	9.9875	0.0351782
THOC5	-0.165508	9.92706	0.0360188
VMP1	-0.166387	10.3779	0.0296724
CSF3R	-0.166781	20.3641	0.000296399
WBP11	-0.166832	15.3152	0.00319614
PLEKHG2	-0.168399	16.8907	0.00152401
DTNBP1	-0.169272	10.7567	0.025406
HVCN1	-0.16935	15.8419	0.00250084
U73166.2	-0.169719	21.5467	0.000171212
MED25	-0.170516	13.9644	0.00586573
HNRNPA0	-0.170645	15.8997	0.00243111
RN7SL336P	-0.171005	18.161	0.000835282
RP11-134P9.3	-0.171171	14.7808	0.00409033
BASP1	-0.171603	13.9683	0.00585933
ZNF66	-0.172072	30.7775	2.08778e-06
RF01979	-0.17208	23.4448	7.03479e-05
PTPN2	-0.17214	10.8016	0.0249487
RP11-43N16.4	-0.172208	10.4784	0.0284099
RPL27A	-0.173037	9.77934	0.0383451
AKT1	-0.173476	9.79417	0.0380883
KSR1	-0.174526	16.4516	0.0018728
AKAP8	-0.174897	13.7736	0.00639894
TMEM192	-0.17538	17.4201	0.00118993
STIM2	-0.175817	12.706	0.010595
CTD-2369P2.8	-0.176385	14.7079	0.00421165
PHOSPHO1	-0.177607	11.578	0.0176452
OXA1L	-0.177968	14.0153	0.00573161
SEC61B	-0.178178	17.9628	0.000915201
TNFRSF9	-0.17839	14.6199	0.00437642
CRNKL1	-0.178923	9.3187	0.0472722
POLR1C	-0.179495	15.2768	0.00325102
MIR3945	-0.179686	13.1244	0.00873295
SLC9A8	-0.18036	9.67341	0.0402934
GBP2	-0.180389	11.6381	0.0171122
PRPF3	-0.180594	13.8672	0.00612935
ZNF467	-0.181231	12.3343	0.0124433
DRC7	-0.181332	13.4055	0.00761616
NDUFB6	-0.181524	9.75824	0.0386832
PITPNM1	-0.181553	22.2484	0.000121971
RP11-398A8.3	-0.18211	11.5386	0.01795
HLA-F	-0.182276	10.6166	0.0268938
TRMT112	-0.183198	11.896	0.0152628
RABGAP1L	-0.183357	9.8625	0.0370754
GBE1	-0.183787	14.0817	0.00556087
GABPB2	-0.185301	17.7334	0.00102214
ATP6V0B	-0.186674	11.0592	0.0222251
SREK1	-0.187142	11.9865	0.0146381
MBP	-0.188208	9.70035	0.0397744
DDX46	-0.188376	10.9297	0.0235666
PDS5B	-0.188395	10.067	0.0339663
XPO6	-0.188503	14.1024	0.00551013
CBX4	-0.189264	10.3185	0.0304662
CCNJL	-0.189445	9.86103	0.0370798
MIR7705	-0.189461	23.4968	6.87053e-05
RALB	-0.189601	11.4659	0.0185892
LTBR	-0.190757	10.7501	0.0254764
RNF44	-0.190961	12.1811	0.0134374
XXbac-BPG246D15.8	-0.191055	9.26539	0.0484484
AP3B1	-0.191529	9.97029	0.0353527
RP11-678G14.4	-0.191883	14.4045	0.00483641
UBALD2	-0.192037	10.5101	0.0280291
C17orf107	-0.19223	10.3647	0.0298643
AL035209.2	-0.193149	9.828	0.037572
CTC-479C5.12	-0.194887	13.8401	0.00621207
VCPKMT	-0.195701	18.1932	0.000825511
PTPRC	-0.195826	33.9059	4.71204e-07
RBM8A	-0.196676	11.3968	0.0191692
RP1-111C20.3	-0.197744	20.51	0.000278652
KLF2	-0.198003	9.51277	0.0431367
CABIN1	-0.198239	25.5144	2.59247e-05
PACS1	-0.198478	10.6237	0.0268177
HM13	-0.198655	12.1714	0.0134516
JAK3	-0.199094	9.64538	0.0407491
AKT2	-0.199365	26.0758	1.97025e-05
STX10	-0.199395	10.0476	0.0342303
RP11-670E13.6	-0.200158	13.0353	0.00912434
SARAF	-0.200203	10.2213	0.0317731
TRIM8	-0.200512	9.40473	0.0453986
FLOT2	-0.200564	10.2449	0.0314654
PDCD4	-0.200617	9.51399	0.0431367
GUK1	-0.200751	9.29984	0.0476069
H3F3C	-0.200833	17.2454	0.00129223
WAPL	-0.201369	9.34133	0.0467829
ARPC2	-0.202233	18.9376	0.000576391
RPAP3	-0.203317	19.0023	0.000561647
TIFA	-0.203996	10.7916	0.0250458
ARGLU1	-0.205112	9.776	0.0383889
USP48	-0.205468	12.4402	0.0118814
AC114271.2	-0.205844	19.6276	0.000420554
TPM3	-0.206702	19.4226	0.000463033
MTCH1	-0.206725	10.4679	0.0285302
UBE2S	-0.20686	19.3041	0.000489993
GAS7	-0.206904	10.7687	0.0252997
UBE2D3	-0.207243	23.1211	8.14429e-05
NUDT5	-0.207683	11.7278	0.0164285
CUL3	-0.207789	9.56161	0.0423686
RF00015	-0.207879	29.7001	3.48236e-06
PPP1R10	-0.207917	10.023	0.0346184
SUSD6	-0.208188	12.4245	0.0119399
ARPC3	-0.208661	14.3948	0.00485151
ENSA	-0.209809	10.9252	0.0235737
RP11-214F16.2	-0.209848	19.1983	0.000512327
ICAM4	-0.210065	12.808	0.0101413
CCM2	-0.210868	11.9925	0.0146153
PRMT2	-0.211573	14.532	0.00456186
CPQ	-0.212004	12.4485	0.0118392
RP11-318K15.2	-0.212534	20.3429	0.000299284
RP11-810P12.7	-0.212686	16.3173	0.00198371
SPG21	-0.212701	13.4303	0.00752321
TMCC1	-0.212727	9.85415	0.0371679
IDS	-0.213234	13.0228	0.00916858
POLR2C	-0.213968	20.4365	0.000288273
RELB	-0.214345	13.0792	0.00892941
TACC3	-0.214535	11.2068	0.0208877
HOTAIRM1	-0.215116	20.8453	0.000238687
VASP	-0.21522	25.1909	3.03244e-05
CXCR1	-0.21575	17.7503	0.00101437
TUBB4B	-0.217861	13.2931	0.00803356
RABAC1	-0.217929	18.8044	0.000611612
PBX2	-0.21805	12.1712	0.0134516
LY75-CD302	-0.218182	12.1558	0.0135397
PSMB3	-0.218493	14.2875	0.00507923
ARHGDIA	-0.218576	15.5121	0.00292448
NEDD8	-0.218668	12.7141	0.0105587
WWC3	-0.218672	10.2403	0.0314912
AC006369.2	-0.219013	29.9414	3.10828e-06
SLC7A7	-0.219156	31.4762	1.49693e-06
SKAP2	-0.21922	12.1658	0.0134785
TXN	-0.219426	11.5744	0.0176653
PIM1	-0.2201	10.2177	0.0318126
LST1	-0.220115	13.7011	0.00660612
CIRBP	-0.220534	14.5897	0.00443783
IRF2BP2	-0.220798	9.24289	0.0488897
USP7	-0.22097	10.86	0.0242659
HERC3	-0.221044	11.95	0.0148769
CCNI	-0.221531	13.7782	0.00638914
ATF4	-0.221644	12.1796	0.0134374
SIRT1	-0.222283	14.5175	0.00459238
RPL34	-0.222842	15.8368	0.00250483
PSENEN	-0.222961	16.2033	0.00210188
CHST7	-0.222978	22.5411	0.000107104
FAM41C	-0.225579	24.9796	3.34119e-05
MAPK6	-0.22569	11.2921	0.0201013
PLIN4	-0.226418	10.7641	0.0253432
SEPT7	-0.22655	12.6409	0.0109009
RP11-977B10.2	-0.226826	19.8645	0.000375694
OAZ1	-0.227098	23.3518	7.33342e-05
EFHD2	-0.227198	23.6987	6.23447e-05
RPL41	-0.227309	13.435	0.00751141
BID	-0.22743	13.4521	0.0074573
SEC31A	-0.228154	20.796	0.000243917
COL18A1	-0.228312	15.7735	0.0025755
SNORD89	-0.228377	12.8328	0.0100272
SLC12A9	-0.228674	12.6126	0.0110478
ATP5E	-0.228798	15.9331	0.00239134
ARID4B	-0.229003	16.1553	0.00215088
ZNF292	-0.229143	9.25015	0.0487279
CALCOCO2	-0.229259	13.5988	0.00695606
DEK	-0.229818	13.5832	0.00700719
PPP4C	-0.229954	15.1727	0.00340937
IMPDH1	-0.230265	14.5901	0.00443783
GGNBP2	-0.230647	13.3046	0.00799185
HNRNPF	-0.230819	12.359	0.0123117
RHBDF2	-0.230847	22.8922	9.1131e-05
NFAM1	-0.231062	12.6189	0.0110205
RP11-356C4.4	-0.231325	24.0794	5.18235e-05
JADE1	-0.231514	13.0301	0.00914138
COQ10B	-0.231683	14.2585	0.00513739
SRRM1	-0.232255	19.216	0.000508954
CHD4	-0.232613	10.7604	0.0253739
DNAJC25	-0.232782	34.0074	4.48391e-07
NCF4	-0.232886	17.3354	0.00123999
SRSF7	-0.233403	19.8268	0.000381563
ARF1	-0.233739	17.2522	0.00128913
AC005943.2	-0.23471	24.8992	3.4773e-05
RP3-395M20.12	-0.234922	31.1698	1.73287e-06
TCIRG1	-0.234971	15.5445	0.00288119
FCN1	-0.235685	9.74848	0.0388367
CNTNAP3B	-0.23623	39.0781	3.94659e-08
RP11-274B18.2	-0.236356	21.4476	0.00017891
ISG20L2	-0.236452	14.0814	0.00556087
IFITM2	-0.236663	61.3453	7.944e-13
CDC42EP3	-0.23676	12.651	0.010862
CD46	-0.236801	14.4495	0.00474157
CHST12	-0.237404	18.9989	0.000561898
SMARCA2	-0.237547	11.1763	0.0211249
FAM26F	-0.237938	21.2844	0.000193291
KREMEN1	-0.238381	11.5539	0.0178319
SYK	-0.239417	12.0743	0.0140962
FAM212B	-0.239838	11.7312	0.0164259
EGLN1	-0.239869	11.2101	0.0208759
RNMT	-0.241141	20.9719	0.000224169
DIS3	-0.241589	22.4756	0.000110246
TRA2B	-0.241611	17.2621	0.00128404
PYGL	-0.241674	12.7768	0.0102473
RIF1	-0.24225	14.5112	0.00460292
MYCBP2	-0.243213	10.2806	0.0309649
NOTCH1	-0.243418	14.9255	0.00382107
NUDT3	-0.243572	13.8857	0.00607521
IGF2R	-0.24368	23.1708	7.98959e-05
RP11-163O17.1	-0.243694	16.591	0.00175339
CSRNP1	-0.243972	22.3695	0.000115062
COX7A2	-0.244337	20.9634	0.000224836
SH3KBP1	-0.244514	15.2081	0.00334963
IL17RA	-0.245274	14.0204	0.00572848
PRRC2C	-0.245788	17.2933	0.00126464
PIM2	-0.247833	16.891	0.00152401
GLIPR1	-0.248372	13.3264	0.00791424
RAB21	-0.248699	16.8314	0.00156118
FRY	-0.248853	12.4625	0.0117716
FAM133B	-0.249225	17.4954	0.00114556
MYO1F	-0.249967	24.0916	5.1587e-05
MICAL2	-0.252089	16.5092	0.00182635
YPEL5	-0.252259	19.2407	0.000504477
R3HDM4	-0.25373	21.3039	0.000191662
TBL1X	-0.254289	13.4929	0.00730407
RP11-22N19.2	-0.254308	19.2097	0.00050997
RPS2	-0.254639	15.0007	0.00369246
HNRNPC	-0.255248	22.71	9.88866e-05
IQGAP1	-0.255594	30.7918	2.07711e-06
ARHGAP25	-0.256107	15.9596	0.00236075
RRP12	-0.256961	18.1417	0.000842733
EGR2	-0.257755	20.3902	0.000293076
PCBP2	-0.257926	18.1883	0.000826531
NFKB1	-0.258484	14.0048	0.00575241
ATHL1	-0.259713	16.8572	0.00154446
SBNO2	-0.259821	18.4517	0.000726363
ATRX	-0.260028	12.8013	0.0101568
ARPC1B	-0.260179	17.4184	0.00118993
SORL1	-0.260439	28.6357	5.77205e-06
SCARF1	-0.260627	15.0774	0.00356283
LAMTOR5	-0.26066	18.9776	0.000566711
DPEP2	-0.261662	17.7881	0.00099569
HDGF	-0.261949	19.936	0.000364081
NFE2	-0.26198	15.5523	0.00287252
JAK1	-0.262755	19.0243	0.000556714
ANKRD12	-0.263374	18.9716	0.000567669
UNC119	-0.265336	20.579	0.000270077
ITPK1	-0.265338	17.0016	0.00144795
GOLGB1	-0.266687	12.6425	0.0109009
NUCB1	-0.26708	18.8564	0.000598303
FTH1	-0.267116	82.2832	2.51285e-17
MT-ND4	-0.267501	14.2193	0.00523512
LSP1	-0.268261	20.641	0.000262466
GCA	-0.268892	26.9682	1.2923e-05
ABTB1	-0.270561	19.4937	0.000447353
CSK	-0.271221	17.6506	0.0010623
MALAT1	-0.271958	75.7795	6.29997e-16
USF2	-0.273402	22.5277	0.000107675
FGL2	-0.273988	15.4446	0.00302075
SNAPC1	-0.274541	12.5218	0.0114743
C5AR1	-0.274801	31.299	1.62873e-06
HNRNPUL1	-0.275025	19.8768	0.000373802
TYROBP	-0.275183	44.613	2.66404e-09
RPGR	-0.275835	26.0781	1.97025e-05
ENTPD1	-0.276493	21.1978	0.00020105
AD000864.6	-0.277135	31.664	1.36842e-06
UBC	-0.277936	34.0666	4.37177e-07
TMEM164	-0.278088	18.5201	0.000702565
HIPK3	-0.278179	18.4212	0.000737122
RALGDS	-0.279259	16.6607	0.00169807
SCAP	-0.279975	36.7596	1.19326e-07
KIAA1324	-0.281129	19.9098	0.000368441
TLCD2	-0.28153	50.6455	1.45276e-10
CYLD	-0.282047	18.8237	0.000607041
LPCAT1	-0.282368	15.9875	0.00233152
RTN3	-0.282685	23.3324	7.39514e-05
RP11-10J21.2	-0.283643	28.9811	4.88936e-06
FAM210A	-0.286344	20.4129	0.000290201
PLEKHG3	-0.287294	19.9989	0.000353167
ABHD2	-0.288056	19.7034	0.000405315
ELOVL5	-0.288147	22.8531	9.26996e-05
TNFRSF10D	-0.28963	23.122	8.14429e-05
COTL1	-0.29108	30.3962	2.50191e-06
CALM1	-0.2929	18.0947	0.000860489
BATF	-0.294079	19.3876	0.000470689
JMJD6	-0.294169	20.0696	0.000342785
RAB4B-EGLN2	-0.294806	22.2826	0.000120005
UQCR11	-0.295038	30.071	2.91996e-06
HSPD1	-0.295684	23.6302	6.43238e-05
BTNL8	-0.296007	22.2238	0.00012335
TKT	-0.296038	20.9972	0.000221567
RBM39	-0.296221	25.1937	3.03244e-05
SET	-0.296307	29.4786	3.87907e-06
RLF	-0.297924	16.478	0.00185227
ELMSAN1	-0.298593	19.0633	0.000547653
CMTM2	-0.298684	21.1065	0.000209907
HMGB1	-0.298718	21.6889	0.000160707
MKNK2	-0.300074	22.517	0.000108106
EGLN2	-0.300783	23.3263	7.40623e-05
FCGRT	-0.30096	24.1015	5.14104e-05
JMJD1C	-0.301128	42.8199	6.35275e-09
LRMP	-0.301895	20.761	0.000248045
GADD45G	-0.302049	32.9282	7.46867e-07
ADGRE3	-0.302211	21.5033	0.000174592
WASF2	-0.303077	18.6772	0.000649525
CDKN1B	-0.303345	21.5961	0.000167636
ATG16L2	-0.303557	24.313	4.63899e-05
ACSL5	-0.305209	26.1099	1.9471e-05
RF01871	-0.305694	32.2419	1.03307e-06
HP1BP3	-0.305761	22.9662	8.78373e-05
TLE3	-0.306149	25.9178	2.11907e-05
TBC1D22A	-0.306866	30.3405	2.56342e-06
UBL5	-0.307236	29.8427	3.25645e-06
CDKN2D	-0.308587	22.7447	9.7412e-05
RP11-324E6.6	-0.309842	25.4585	2.65897e-05
BNIP3L	-0.310135	21.6909	0.000160707
CSDE1	-0.310368	22.7906	9.54494e-05
FUS	-0.310902	25.9828	2.06034e-05
NLRP1	-0.311291	21.5044	0.000174592
SRSF5	-0.313133	25.3766	2.76914e-05
SPRR2E	-0.313343	51.7964	8.32374e-11
LRP10	-0.313777	35.3585	2.34721e-07
PSME2	-0.314548	33.8839	4.75376e-07
RP4-635A23.6	-0.316439	22.4639	0.000110246
TMA7	-0.317034	27.542	9.87288e-06
AC058791.1	-0.31846	21.7136	0.000159146
GMFG	-0.31852	36.3358	1.46018e-07
PPTC7	-0.318662	25.2226	2.9939e-05
CEP350	-0.319423	15.7897	0.00255936
NFKBIA	-0.320739	37.2753	9.40366e-08
KDM3A	-0.3212	19.5709	0.000432606
PECAM1	-0.321883	27.3467	1.08357e-05
HN1	-0.322278	30.7264	2.1277e-06
TUBA1B	-0.3224	29.2194	4.38739e-06
CTSC	-0.323807	26.6822	1.48118e-05
ICAM1	-0.324281	31.5881	1.41639e-06
TMX4	-0.325941	21.5577	0.000170498
MT-CO2	-0.326025	20.0648	0.00034315
RB1CC1	-0.327684	23.29	7.53476e-05
TALDO1	-0.327845	35.9299	1.78375e-07
GNB2	-0.327857	32.6711	8.44273e-07
TCF25	-0.328443	30.1812	2.76957e-06
CNTNAP3	-0.329781	52.5538	5.73202e-11
TFRC	-0.330066	32.0173	1.15155e-06
ERI1	-0.331204	27.1416	1.19067e-05
RBM25	-0.331624	23.8422	5.8416e-05
S100A12	-0.331799	20.4339	0.000288273
IMPA2	-0.332929	35.2577	2.46533e-07
GPR155	-0.333565	27.3591	1.07926e-05
RPS6KA5	-0.334093	26.862	1.36005e-05
ABCF1	-0.334544	33.0148	7.16071e-07
UTRN	-0.335284	20.8432	0.000238687
YWHAB	-0.33569	28.5068	6.13528e-06
SLC43A2	-0.335897	30.3527	2.55304e-06
TSPAN2	-0.336027	38.7826	4.53679e-08
MORF4L1	-0.336251	29.2933	4.2322e-06
HERPUD1	-0.33684	25.8834	2.15316e-05
STX11	-0.337229	28.9485	4.96212e-06
FOS	-0.337443	62.898	3.64832e-13
DUSP2	-0.337444	17.8701	0.000958491
PPP3CA	-0.337859	26.4271	1.67104e-05
GNG10	-0.338338	36.7561	1.19326e-07
NCF1	-0.339999	35.8554	1.8432e-07
GLA	-0.341065	26.5893	1.54528e-05
GPR82	-0.341749	34.8995	2.95531e-07
DNAJC25-GNG10	-0.34205	38.0507	6.42904e-08
KDM4B	-0.34443	27.2098	1.15394e-05
DNAJB9	-0.344526	37.6533	7.82277e-08
RP4-671O14.6	-0.346347	33.7662	5.03733e-07
CFL1	-0.348259	44.9947	2.20936e-09
MORF4L2	-0.348944	28.5915	5.8932e-06
TLR8	-0.350356	27.9826	7.92547e-06
BRD2	-0.354209	30.5943	2.26902e-06
KLF7	-0.35772	30.5353	2.33393e-06
CCNL1	-0.359615	64.7418	1.46924e-13
MON1B	-0.360297	35.3928	2.31858e-07
RP11-473I1.9	-0.3603	30.845	2.02544e-06
IL4R	-0.36051	33.2022	6.61541e-07
RBPJ	-0.360514	28.8905	5.10237e-06
KLF4	-0.361669	25.0682	3.20842e-05
SRPK2	-0.362557	30.7234	2.1277e-06
TAPBP	-0.363841	38.2376	5.87574e-08
SLC8A1	-0.365398	39.3407	3.46031e-08
RP11-884K10.5	-0.365753	32.6657	8.44573e-07
RAPGEF2	-0.367185	24.6754	3.87761e-05
S1PR4	-0.367996	38.7291	4.64906e-08
HNRNPDL	-0.369019	34.2012	4.08991e-07
PLAU	-0.369704	11.4563	0.0186556
RP11-467L13.7	-0.370084	28.6876	5.64247e-06
SRF	-0.37029	33.4348	5.8989e-07
BOD1L1	-0.371648	47.8031	5.74381e-10
OAZ2	-0.372343	37.05	1.04069e-07
CWC25	-0.373137	34.4022	3.72679e-07
HNRNPA2B1	-0.373653	41.6217	1.13502e-08
NCOA4	-0.374711	32.9062	7.53547e-07
ZMIZ1	-0.375051	32.3559	9.78816e-07
MYADM	-0.37515	31.9715	1.17626e-06
PGK1	-0.375571	47.4508	6.79724e-10
ARHGDIB	-0.376426	50.1248	1.85691e-10
TOPORS	-0.376636	31.0119	1.87123e-06
PKN2	-0.378139	32.8608	7.69455e-07
EEF1D	-0.379134	39.6562	2.97095e-08
SENP3-EIF4A1	-0.379174	34.3625	3.78414e-07
HSPA6	-0.380593	31.5915	1.41639e-06
TSPO	-0.381138	34.3629	3.78414e-07
MIR147B	-0.383426	27.2271	1.14816e-05
SERF2	-0.384276	42.0398	9.22358e-09
PITPNA	-0.385368	37.1872	9.79763e-08
WAS	-0.38701	41.414	1.25428e-08
PCF11	-0.390181	33.3722	6.07661e-07
RILPL2	-0.39043	45.9968	1.36611e-09
EIF1	-0.392482	78.8969	1.34118e-16
MLKL	-0.395812	32.4394	9.42115e-07
RP11-875O11.4	-0.397731	41.8623	1.00682e-08
SMARCC1	-0.398444	42.8449	6.29286e-09
CCNY	-0.401825	42.4094	7.73457e-09
FCGR1B	-0.401861	39.0624	3.95446e-08
SLC15A3	-0.401953	43.8589	3.83656e-09
IRAK2	-0.404122	34.6969	3.24514e-07
TAX1BP1	-0.404502	39.7838	2.80017e-08
CREB5	-0.407084	38.4458	5.32797e-08
PTGER4	-0.408264	40.9983	1.53206e-08
PFN1	-0.409297	45.2361	1.97891e-09
IQGAP2	-0.409466	30.8525	2.02222e-06
MVP	-0.409761	45.0024	2.20936e-09
STK10	-0.410775	47.5809	6.38481e-10
PTMA	-0.410973	41.3719	1.27751e-08
EIF4A1	-0.411826	48.3157	4.45612e-10
CIR1	-0.413512	44.4865	2.83202e-09
HNRNPD	-0.414863	49.6328	2.32114e-10
SRRM2	-0.418515	47.0717	8.06667e-10
NABP1	-0.42117	81.3852	3.93215e-17
NEAT1	-0.422471	52.6798	5.39897e-11
FAM129A	-0.422483	87.9467	1.51313e-18
CTA-384D8.28	-0.422905	50.5416	1.51987e-10
TYMP	-0.423128	49.705	2.25489e-10
MAP3K8	-0.424592	36.9749	1.07854e-07
IGSF6	-0.426834	63.2935	3.01606e-13
SMAP2	-0.430541	58.7113	2.86598e-12
MIDN	-0.432143	50.0466	1.92472e-10
CYBA	-0.433012	56.6921	7.73622e-12
ARRB2	-0.434242	78.1708	1.91258e-16
ADGRE5	-0.435714	59.8001	1.69779e-12
SLC45A4	-0.43809	42.9605	5.9711e-09
GPCPD1	-0.442527	42.2604	8.31982e-09
MTRNR2L1	-0.443559	26.0727	1.97025e-05
NFKBIZ	-0.447579	58.2597	3.55356e-12
PRELID1	-0.447994	55.589	1.3245e-11
PTPRJ	-0.449733	50.806	1.34627e-10
GNAQ	-0.450203	42.8057	6.37818e-09
CAT	-0.452542	67.7188	3.33379e-14
PLK3	-0.454862	51.8206	8.25646e-11
ARHGEF40	-0.456633	51.7344	8.55463e-11
P2RY13	-0.456805	44.2859	3.11628e-09
HCK	-0.45983	75.3467	7.74845e-16
RP11-514O12.4	-0.46062	56.2521	9.63077e-12
CCR1	-0.462568	55.2629	1.55639e-11
PADI2	-0.462871	54.8695	1.87541e-11
ZNF316	-0.464349	79.3656	1.07155e-16
LACTB	-0.464551	49.4051	2.59669e-10
HSP90AA1	-0.465026	36.3903	1.42775e-07
PACSIN2	-0.46514	60.3389	1.29776e-12
PSME1	-0.466384	60.8136	1.03007e-12
SLC44A2	-0.469779	54.654	2.08333e-11
GTF2I	-0.469834	46.7625	9.37623e-10
LRRFIP1	-0.470549	73.1425	2.2698e-15
RNU2-6P	-0.472157	54.9708	1.78933e-11
HEXIM1	-0.473284	47.0214	8.24602e-10
H3F3A	-0.475154	280.352	8.80633e-60
PABPC1	-0.475162	67.9897	2.92189e-14
PLIN5	-0.47628	50.2769	1.73231e-10
GNAI2	-0.47658	87.9058	1.53398e-18
LTB	-0.479919	53.8921	3.00242e-11
PDIA3	-0.482149	61.5865	7.0645e-13
CAMK1D	-0.483489	49.6906	2.26254e-10
SOD2	-0.484259	233.388	1.02959e-49
CTSS	-0.48538	138.246	2.95952e-29
FCGR2A	-0.489716	135.534	1.08275e-28
MIR22HG	-0.490797	53.6474	3.35626e-11
MT-ATP6	-0.49465	39.3412	3.46031e-08
C15orf48	-0.496001	27.1049	1.21002e-05
CD55	-0.497217	142.467	3.63674e-30
H2AFZ	-0.501477	59.2336	2.24158e-12
EIF4A3	-0.502701	47.7541	5.86713e-10
PLEK	-0.504976	124.831	2.09803e-26
MT-CO3	-0.50554	44.115	3.37743e-09
PPM1F	-0.511219	63.2982	3.01606e-13
NARF	-0.513943	67.4202	3.83661e-14
DDX5	-0.517153	120.478	1.75765e-25
MAFF	-0.517209	74.8826	9.74214e-16
IGF1R	-0.519317	54.2107	2.57576e-11
XRN2	-0.520018	61.2779	8.1782e-13
HK2	-0.520881	55.8714	1.15262e-11
KB-1507C5.4	-0.524098	63.2397	3.08345e-13
RP5-1171I10.5	-0.524464	67.6375	3.45514e-14
ATF6	-0.525302	68.449	2.34061e-14
SERPINB1	-0.535287	108.902	4.98758e-23
IRF1	-0.538875	85.8046	4.34788e-18
PNPLA8	-0.549675	68.005	2.91529e-14
SPP1	-0.55135	36.0188	1.70878e-07
IDI1	-0.554744	74.111	1.41442e-15
MIR616	-0.555415	72.5609	3.02997e-15
HNRNPU	-0.563484	88.094	1.4144e-18
PTAFR	-0.572613	95.2783	4.15843e-20
SECTM1	-0.573472	98.0876	1.02222e-20
CD83	-0.578336	41.4536	1.23302e-08
RPS9	-0.583185	123.89	3.29329e-26
PPP1R15A	-0.586803	158.659	1.17182e-33
MNDA	-0.587804	180.324	2.76025e-38
ICAM3	-0.588193	120.393	1.81499e-25
TNFAIP2	-0.590654	108.044	7.61971e-23
AMICA1	-0.602789	115.754	1.73369e-24
MPZL1	-0.60333	104.888	3.5539e-22
CTD-3252C9.4	-0.604729	91.5146	2.60177e-19
AC116366.6	-0.60954	78.2128	1.88415e-16
NFXL1	-0.614261	115.751	1.73369e-24
RP1-56L9.7	-0.62661	304.138	9.49979e-65
HCAR2	-0.628835	121.489	1.06776e-25
ID2	-0.631047	74.6919	1.06014e-15
SOCS3	-0.637395	111.737	1.23867e-23
HSP90B1	-0.651966	57.8387	4.3805e-12
EHBP1L1	-0.652878	112.599	8.09874e-24
BCLAF1	-0.674447	113.117	6.35429e-24
CATIP	-0.67631	100.195	3.55487e-21
RP11-304M2.2	-0.677138	146.98	3.86404e-31
S100A8	-0.700102	280.097	9.5879e-60
CCL3L3	-0.703136	50.0304	1.92986e-10
PLBD1	-0.704709	115.288	2.14662e-24
MT-CYB	-0.70517	101.918	1.5392e-21
TNFRSF10C	-0.714671	206.59	5.83616e-44
MT-RNR1	-0.743561	275.737	8.20917e-59
IL1B	-0.744357	119.345	3.01349e-25
NR4A2	-0.75033	87.1525	2.21426e-18
LDHA	-0.751867	88.7027	1.04711e-18
PBXIP1	-0.752725	121.547	1.04865e-25
CCL4L2	-0.772489	57.3451	5.60325e-12
AIF1	-0.799652	196.801	7.62074e-42
CCL4	-0.81208	64.3192	1.81103e-13
DDX21	-0.820602	160.782	4.0955e-34
ZFP36L1	-0.822748	260.576	1.47702e-55
CYTH4	-0.823919	233.527	9.88892e-50
TAGLN2	-0.829389	223.75	1.26468e-47
AMPD2	-0.831066	179.42	4.09313e-38
FOSB	-0.855043	179.556	3.89827e-38
CPPED1	-0.904783	218.162	1.92802e-46
TPR	-0.911762	187.371	8.15891e-40
JUNB	-0.923394	448.204	9.51336e-96
RNASET2	-0.933131	291.035	4.32724e-62
TUBA1A	-0.936534	174.915	3.65565e-37
IER2	-0.956493	377.858	1.1718e-80
ZFP36	-0.970293	394.824	2.63669e-84
LRG1	-0.971569	296.879	2.98491e-63
SYNE2	-0.985641	129.03	2.72112e-27
CCL3	-0.987813	71.8977	4.17325e-15
CDKN1A	-1.01158	137.353	4.51239e-29
RALBP1	-1.02737	266.829	6.64217e-57
GPR109B	-1.03684	292.462	2.44835e-62
GADD45B	-1.0928	209.837	1.16988e-44
HSPA5	-1.09895	137	5.24277e-29
RP11-875O11.5	-1.15143	298.853	1.25628e-63

## Sheet: neut CvF
Supplemental File 4. Balanced Group Differential Expression with Gene Ontology
cov vs flu	logFC	LR	FDR
KRT13	2.68906	202.371	7.29226e-43		Category	Term	Count	%	P-Value	Benjamini
IGLL5	2.61086	265.32	2.38952e-56		GOTERM_BP_DIRECT	epidermis development	6	13.6	2.2e-06	0.00075
IGLC1	2.6008	264.613	3.20786e-56		GOTERM_BP_DIRECT	response to unfolded protein	4	9.1	0.00016	0.027
SPRR3	2.1238	78.2958	2.01019e-16		GOTERM_BP_DIRECT	innate immune response	7	15.9	0.00065	0.075
MUC21	1.77461	179.905	4.54272e-38
AC009501.4	1.74185	292.585	2.91626e-62
IGHG3	1.73924	173.758	9.46595e-37
PPL	1.73908	200.94	1.39683e-42		Category	Term	Count	%	P-Value	Benjamini
TACSTD2	1.60463	67.255	4.42104e-14		GOTERM_BP_DIRECT	type I interferon signaling pathway	14	41.2	1.9e-24	3.4e-22
LCN2	1.57173	106.196	2.58901e-22		GOTERM_BP_DIRECT	response to virus	15	44.1	2.7e-23	2.5e-21
FOLR3	1.53651	418.383	5.88511e-89		GOTERM_BP_DIRECT	defense response to virus	16	47.1	1e-22	6.3e-21
TMPRSS2	1.51649	88.3591	1.61152e-18		GOTERM_BP_DIRECT	negative regulation of viral genome replication	9	26.5	3.7e-15	1.7e-13
MAL	1.46484	87.716	2.21033e-18		GOTERM_BP_DIRECT	innate immune response	9	26.5	8.1e-07	2.9e-05
TMPRSS11B	1.43157	132.87	4.85427e-28		GOTERM_BP_DIRECT	positive regulation of interferon-alpha production	4	11.8	1.2e-06	3.7e-05
CCL3L3	1.43131	120.7	2.10337e-25		GOTERM_BP_DIRECT	interferon-gamma-mediated signaling pathway	5	14.7	8.5e-06	0.00022
ELF3	1.43128	62.2722	5.03925e-13		GOTERM_BP_DIRECT	positive regulation of interferon-beta production	4	11.8	1.6e-05	0.00037
PI3	1.4309	100.796	3.76863e-21		GOTERM_BP_DIRECT	negative regulation of type I interferon production	4	11.8	2.2e-05	0.00045
SCEL	1.42068	67.0126	4.96056e-14
HSP90AB1	1.41477	111.382	2.15585e-23
KRT17	1.39665	110.959	2.62622e-23
LMO7	1.35792	58.5855	2.99677e-12
KRT19	1.35058	72.061	4.17012e-15
NFKBIA	1.2939	426.923	1.22203e-90
KRT15	1.28564	213.621	2.86723e-45
ITGB8	1.26196	40.455	1.81853e-08
CEACAM5	1.23807	36.7016	1.08572e-07
ANXA1	1.22775	51.2119	1.07148e-10
EMP1	1.2201	22.1349	0.00010352
PSCA	1.21637	42.8401	5.91767e-09
HSP90AA1	1.20108	157.437	2.93699e-33
SLPI	1.1926	87.1547	2.83262e-18
CFD	1.17028	205.857	1.31184e-43
HSPH1	1.16923	42.8983	5.76213e-09
DUSP5	1.16572	92.1973	2.45093e-19
MUC16	1.13083	184.976	3.76021e-39
GADD45B	1.12692	138.512	3.17967e-29
RPL13A	1.12392	137.508	5.17952e-29
ANXA2	1.11139	78.5293	1.82462e-16
S100A12	1.10232	146.082	7.70823e-31
PITX1	1.09279	88.8883	1.26816e-18
ECM1	1.08125	183.609	7.25878e-39
RPLP0	1.07411	80.0634	8.83877e-17
MUC4	1.0612	134.805	1.89081e-28
HSPA8	1.06105	100.515	4.24899e-21
FBXO32	1.00784	77.7036	2.67531e-16
AHNAK	0.999562	76.2737	5.40583e-16
DNAJB1	0.99161	56.3679	8.55759e-12
GCNT3	0.986175	78.7648	1.64325e-16
MUC20	0.976365	96.2377	3.41504e-20
CEACAM6	0.966499	34.2961	3.39222e-07
HSPA5	0.947967	62.9719	3.62744e-13
RPS18	0.945388	78.4888	1.83606e-16
EEF1A1	0.930061	100.775	3.76863e-21
S100A8	0.925562	309.568	7.93392e-66
A2ML1	0.924901	97.0414	2.32413e-20
RND3	0.914588	48.3336	4.22064e-10
RPL4	0.910966	78.9722	1.49038e-16
RPL8	0.890598	95.4885	4.93459e-20
HECTD1	0.888247	47.1221	7.45216e-10
RPS2	0.881166	94.4091	8.3555e-20
PRSS8	0.875732	132.213	6.65408e-28
CDK5RAP2	0.867788	105.081	4.49201e-22
TMPRSS11D	0.865651	32.7795	7.06738e-07
FAM129B	0.863354	46.4973	1.00755e-09
ADM	0.862067	108.426	9.06043e-23
RP11-29G8.3	0.860175	63.4986	2.79138e-13
KRT7	0.855591	36.562	1.15781e-07
LGALS3	0.848014	42.301	7.58426e-09
DUOX2	0.847087	48.2243	4.40019e-10
SPNS2	0.845465	43.8785	3.54682e-09
PTMA	0.838575	87.5325	2.38189e-18
TINAGL1	0.834751	151.113	6.50309e-32
RPS14	0.833883	82.0818	3.36125e-17
TTC9	0.833522	87.6804	2.23027e-18
CCL3	0.832768	34.4841	3.08666e-07
RPL5	0.827175	84.134	1.20953e-17
GPRC5A	0.82524	33.6566	4.60942e-07
RPS4X	0.824768	81.2025	5.12175e-17
ZFP36	0.822947	164.218	1.03878e-34
KRT4	0.822806	26.0273	1.7221e-05
SLAMF7	0.821706	30.9356	1.70295e-06
CCL4L2	0.819604	40.0437	2.1834e-08
TMPRSS11E	0.819438	29.8638	2.81394e-06
GABRP	0.817119	162.407	2.4651e-34
RACK1	0.803619	84.3924	1.07892e-17
MT-ATP6	0.801668	61.0759	8.92478e-13
NFKBIZ	0.797914	115.97	2.1867e-24
F3	0.794997	31.3695	1.38942e-06
RDH10	0.785957	32.9183	6.62256e-07
TSPAN6	0.78593	57.8894	4.16931e-12
RPL34	0.777373	98.1442	1.36059e-20
SPINT1	0.775606	68.8382	2.02306e-14
IER5	0.768202	73.8414	1.76883e-15
DSP	0.768	31.4503	1.34319e-06
RPL13	0.766541	62.6323	4.24164e-13
HLA-DPB1	0.763986	106.511	2.23633e-22
ATP1B1	0.76225	26.4151	1.44081e-05
C6orf132	0.760731	51.0374	1.15718e-10
EEF1G	0.757971	71.5564	5.35186e-15
PLEK	0.755984	175.387	4.28693e-37
MTUS1	0.753356	50.4599	1.5228e-10
RPL10	0.752142	62.0248	5.65464e-13
MYO6	0.748171	45.4704	1.62955e-09
KLF5	0.747807	34.1409	3.64128e-07
RPL15	0.746957	64.8073	1.4683e-13
HSPA1B	0.743562	20.2723	0.000241488
RPS6	0.735736	55.1331	1.57584e-11
AQP5	0.733891	50.6015	1.42792e-10
RPL19	0.731592	62.3281	4.92409e-13
RPS19	0.730874	64.993	1.3437e-13
EPHA2	0.726819	65.2864	1.17085e-13
RPS23	0.726782	70.4329	9.17551e-15
RPL21	0.726438	74.3233	1.39472e-15
IGFBP3	0.726111	30.4527	2.15427e-06
RPL14	0.719687	79.4574	1.17449e-16
RPS8	0.717845	72.1301	4.05167e-15
IER2	0.717519	118.3	6.85115e-25
EHF	0.713867	36.6335	1.12159e-07
RPL27A	0.713571	75.4973	7.84943e-16
SPINK5	0.712155	31.523	1.29958e-06
HSPB8	0.712077	38.6511	4.27972e-08
MT-CYB	0.711847	57.7689	4.4121e-12
RPS12	0.710445	56.4675	8.17107e-12
CALM1	0.705615	63.572	2.71862e-13
AC019349.5	0.704688	140.928	9.58443e-30
ERO1A	0.703783	47.2815	6.91824e-10
CD59	0.694825	46.0451	1.24781e-09
MT-CO2	0.689615	51.895	7.65855e-11
RPS16	0.686689	60.1415	1.41324e-12
RHCG	0.686608	94.4056	8.3555e-20
KRT16	0.686434	94.2627	8.8032e-20
RPL41	0.684702	70.0313	1.1114e-14
TRIM2	0.681085	39.7921	2.46334e-08
YBX1	0.679914	52.8153	4.8926e-11
HSP90B1	0.67375	35.8213	1.63742e-07
GAPDH	0.670288	74.3769	1.36628e-15
RPL9	0.668624	56.4709	8.17107e-12
ITGB1	0.665707	37.0951	8.89499e-08
TMPRSS11A	0.665037	49.5941	2.296e-10
IER3	0.664063	77.6436	2.73313e-16
AC069513.3	0.663584	49.4679	2.42108e-10
HIST1H1C	0.663501	35.752	1.69274e-07
ARHGAP5	0.660048	30.38	2.22299e-06
RPL6	0.659259	58.8309	2.67101e-12
RPS3A	0.657564	52.5331	5.60198e-11
HSPD1	0.65724	52.8797	4.75451e-11
TMPRSS4	0.65606	43.4834	4.31287e-09
CD177	0.654928	22.8111	7.65737e-05
PDP1	0.654653	61.6106	6.87179e-13
MT-ND4	0.650843	47.3736	6.64705e-10
PADI1	0.646985	84.6337	9.62908e-18
RPL18	0.645193	53.8522	2.95969e-11
KRT78	0.6448	78.6348	1.74235e-16
RP11-510N19.5	0.644402	48.1427	4.55429e-10
RP11-16N10.2	0.642928	40.6051	1.70326e-08
SOX4	0.635619	36.6101	1.13238e-07
CSNK1E	0.630717	87.4777	2.42717e-18
MT-ND2	0.629933	43.3927	4.50345e-09
RPS25	0.628285	58.3992	3.27868e-12
RPL11	0.62749	56.6636	7.52954e-12
RPS15A	0.616624	73.6214	1.96461e-15
HLA-DRA	0.616578	19.786	0.000302938
IL1B	0.61449	48.7223	3.47584e-10
RPL18A	0.614437	53.1806	4.09637e-11
RPS11	0.609347	52.3796	6.00797e-11
ITGA2	0.608415	26.9071	1.14106e-05
ADGRF1	0.595375	34.0465	3.80548e-07
CCL4	0.58966	22.5781	8.47614e-05
RPL27	0.588471	60.401	1.25115e-12
EZR	0.587967	24.3115	3.79954e-05
RPS27A	0.587124	46.0032	1.26633e-09
EPS8L1	0.586601	30.9786	1.66898e-06
RPS24	0.580281	65.2127	1.20863e-13
RIOK3	0.578073	34.2467	3.47155e-07
EEF2	0.574657	40.9313	1.45376e-08
RPL26	0.573227	58.346	3.35263e-12
HMGB1	0.572285	45.1532	1.90978e-09
LPIN1	0.571686	78.49	1.83606e-16
RPLP1	0.561759	40.5429	1.74837e-08
NDRG2	0.560365	34.0922	3.72539e-07
LTA4H	0.559136	37.6561	6.80501e-08
CDKN2B	0.55799	20.7192	0.000197377
RPS20	0.557709	41.7094	1.0052e-08
WFDC2	0.557437	11.2329	0.0139813
HIST3H2A	0.557321	37.753	6.54102e-08
TM4SF1	0.553614	16.1395	0.00159384
VIM	0.550159	38.7618	4.05447e-08
PLXNB2	0.5501	51.6406	8.6828e-11
NPM1	0.547258	37.322	7.95684e-08
PERP	0.546683	22.0364	0.000108283
TPI1	0.546566	28.3708	5.76569e-06
RP11-849F2.7	0.545991	57.5523	4.83562e-12
IGKC	0.545165	49.8315	2.04199e-10
RPS27	0.545077	42.6708	6.3737e-09
SERF2	0.544509	47.3493	6.70651e-10
JCHAIN	0.544497	57.7184	4.50584e-12
PLAT	0.543097	15.0991	0.00253237
PRSS27	0.539599	41.0309	1.38954e-08
SRD5A3	0.538685	37.4893	7.33905e-08
MT-CO3	0.532435	27.698	7.96376e-06
SPRR1B	0.53129	22.4476	8.952e-05
MT-ND1	0.530591	33.0449	6.2586e-07
RPL30	0.530189	41.5166	1.1061e-08
CLCA4	0.529683	31.1386	1.54611e-06
TSPO	0.52932	39.248	3.22002e-08
RPL12	0.52684	49.8532	2.02722e-10
ARID5B	0.519514	25.9751	1.75809e-05
CSTB	0.519171	30.4552	2.15427e-06
KLF2	0.518896	38.0216	5.74332e-08
RPS13	0.517125	44.0786	3.22249e-09
CSDE1	0.517043	36.5036	1.18725e-07
RHOB	0.51553	27.5384	8.58846e-06
TRIP10	0.515517	37.9136	6.05465e-08
MT-TA	0.515375	52.7586	5.0151e-11
RPS3	0.514887	32.9453	6.54529e-07
HNRNPU	0.509853	40.3752	1.88376e-08
MT-CO1	0.507465	21.0289	0.00017228
RPL17-C18orf32	0.507398	37.6894	6.7237e-08
TP53INP2	0.506648	31.8859	1.08947e-06
IGHA1	0.505086	64.4822	1.72218e-13
S100A6	0.503805	44.7665	2.28949e-09
CYP1B1	0.501554	16.9698	0.00110595
ERBB3	0.501129	34.699	2.79522e-07
M6PR	0.498974	24.5966	3.33466e-05
PYGL	0.498723	32.1177	9.74783e-07
SASH1	0.496711	50.8688	1.25597e-10
CTNNA1	0.495078	26.6594	1.28644e-05
SET	0.494805	41.7207	1.00234e-08
BTF3	0.494533	40.934	1.45376e-08
TGM2	0.494451	16.1085	0.00161652
SYNCRIP	0.493485	30.3379	2.26341e-06
HLA-DPA1	0.483665	29.2769	3.71107e-06
FMO2	0.483022	57.951	4.05978e-12
XXbac-BPG116M5.17	0.480299	14.8999	0.00276997
C1orf116	0.479261	30.428	2.17761e-06
RPS15	0.478793	40.3691	1.88446e-08
CLDN4	0.478279	12.0301	0.010265
PARD6B	0.477373	40.1314	2.10484e-08
RPS7	0.476909	50.3417	1.59866e-10
BZW1	0.475415	27.8776	7.3087e-06
MT-TS1	0.474169	48.3189	4.22064e-10
NEDD4L	0.47382	57.5532	4.83562e-12
NDUFB10	0.473011	38.7638	4.05447e-08
C15orf48	0.469825	14.1967	0.00381721
CD83	0.469541	15.681	0.00194245
MT-ND5	0.468623	22.0095	0.000109535
HSPA1A	0.467571	10.6683	0.0175786
S100A10	0.467067	27.0179	1.08469e-05
NACA	0.465554	30.1156	2.49014e-06
NECTIN4	0.460936	25.5047	2.20498e-05
PTTG1IP	0.457674	26.1639	1.61535e-05
CAPN2	0.457513	26.558	1.34247e-05
HNRNPC	0.457019	42.3484	7.42508e-09
TJP1	0.456679	26.6488	1.29136e-05
CDKN1B	0.455234	27.2021	9.99461e-06
CRYBG2	0.454874	43.8818	3.54682e-09
HOPX	0.454558	8.4257	0.0448882
TSPAN1	0.454338	39.9915	2.23646e-08
TJP3	0.454141	54.7212	1.91826e-11
EIF4G2	0.453146	26.615	1.30988e-05
PLK2	0.452156	23.2033	6.43328e-05
C12orf45	0.450502	31.6655	1.21259e-06
PRDX1	0.449525	39.5394	2.78858e-08
SERBP1	0.447455	28.2629	6.05312e-06
MT-ND6	0.446433	35.6188	1.80827e-07
PTGER4	0.444581	26.5808	1.33104e-05
SH2D4A	0.443926	46.5415	9.91869e-10
SMS	0.442904	29.6536	3.10697e-06
MT-ND3	0.442597	38.8218	3.95265e-08
SEC31A	0.442394	35.258	2.14181e-07
PPP1R15A	0.441527	49.9029	1.98405e-10
RPL10A	0.441514	32.8588	6.79948e-07
RPS10-NUDT3	0.439726	29.4049	3.48664e-06
ENO1	0.439453	19.3833	0.000361068
SH3GLB1	0.438714	27.3898	9.17893e-06
ZFAND5	0.438227	23.6444	5.26677e-05
MT-TQ	0.436644	33.748	4.41726e-07
SDC1	0.436271	27.2353	9.85801e-06
PTPN3	0.436151	45.0753	1.98084e-09
GAN	0.435892	26.3119	1.50668e-05
MYO5B	0.435527	17.8537	0.000726236
GSTP1	0.433493	40.2831	1.96372e-08
EXPH5	0.431631	29.3051	3.66412e-06
SLK	0.430429	18.1519	0.000637215
CD24	0.429539	15.8169	0.00183582
AGR2	0.428455	42.6835	6.35481e-09
CDYL	0.427614	31.8855	1.08947e-06
RPL32	0.424128	35.3863	2.01397e-07
CSF1	0.42332	11.53	0.0125418
RPL35A	0.421123	28.3264	5.87872e-06
RIPK4	0.418393	32.1826	9.4873e-07
RPL23	0.416808	28.8326	4.6e-06
GNE	0.41525	22.1606	0.000102272
DUSP16	0.412671	19.0692	0.000417336
RALA	0.411741	23.841	4.79598e-05
EMB	0.409165	19.9776	0.000277674
CDCP1	0.40902	20.5593	0.00021116
FUT3	0.406066	26.31	1.50668e-05
ARL4C	0.404389	26.9643	1.11331e-05
SPP1	0.402656	14.9529	0.00270757
SLC6A14	0.40168	17.8667	0.00072198
NCL	0.400155	21.5032	0.000138617
ACTG1	0.399342	46.5103	1.00435e-09
SERTAD2	0.398467	23.1258	6.67041e-05
CEACAM7	0.398337	81.8571	3.73593e-17
CAT	0.397952	30.3334	2.26438e-06
KRT80	0.396905	16.1748	0.00158171
GADD45A	0.393439	15.7142	0.00192257
EPS8L2	0.393152	53.4297	3.63896e-11
MACC1	0.392933	37.5746	7.05995e-08
YOD1	0.392509	20.906	0.000181968
SERPINB2	0.3925	12.9569	0.00672107
GYG1	0.392307	19.8517	0.000294959
CANX	0.390791	14.5433	0.00328681
MUC1	0.390118	21.1112	0.000165824
CRNN	0.389962	30.1031	2.50145e-06
JMY	0.389771	14.1836	0.00384116
RPL24	0.389498	25.4886	2.21824e-05
KIAA1370	0.389024	14.9915	0.00265683
CTNND1	0.38898	22.7631	7.83075e-05
CCT8	0.387197	59.1041	2.34736e-12
EIF4B	0.387153	16.9561	0.00111295
CAPRIN1	0.386978	23.7878	4.92346e-05
TSPAN3	0.386714	25.9913	1.74616e-05
ALDH1A3	0.385008	8.9006	0.0379058
NAP1L1	0.384621	33.6873	4.54723e-07
BCAS1	0.384111	44.8806	2.17378e-09
ARHGEF12	0.383695	18.9337	0.000445814
SQSTM1	0.383689	18.5345	0.000533722
ST13	0.383457	26.1632	1.61535e-05
TNFAIP3	0.383451	26.2919	1.51847e-05
PGD	0.383284	19.1355	0.000404752
TIMP1	0.383059	12.0242	0.0102795
TIPARP	0.382293	18.6623	0.000503515
SUMO2	0.381633	22.0643	0.000107049
ELOB	0.381609	27.9353	7.10629e-06
MT-TP	0.380777	38.455	4.67496e-08
ABLIM1	0.379575	21.0082	0.000173949
SGK1	0.378582	11.7949	0.0112822
SLC11A2	0.378518	22.5023	8.76003e-05
LAMC2	0.378073	38.2624	5.14204e-08
HIST1H2BD	0.377706	15.6982	0.00193525
PDZD2	0.377392	36.3942	1.24677e-07
IGLC2	0.376381	32.7315	7.21323e-07
HP1BP3	0.376103	19.6491	0.000320572
WASL	0.374086	24.5309	3.43526e-05
RAB10	0.372725	18.3318	0.000585462
SLC15A2	0.372283	47.2152	7.13134e-10
RAD23B	0.371123	19.6048	0.000324958
MLLT4	0.369899	19.6662	0.00031873
PRSS22	0.369748	25.2214	2.49196e-05
GNAS	0.369461	21.8046	0.000120666
ARNTL2	0.369019	31.5064	1.30804e-06
VDAC2	0.366497	22.4811	8.84558e-05
RPS5	0.366477	21.3857	0.000145603
KTN1	0.365026	18.3547	0.000580176
ATP2A2	0.36442	18.4148	0.000563257
YY1	0.362582	15.2258	0.00238868
H1F0	0.36186	11.6702	0.0118126
UBTF	0.361859	25.9221	1.79854e-05
OPTN	0.36164	22.3851	9.22749e-05
PKM	0.361018	13.8212	0.00453038
ADCY3	0.360519	25.8073	1.8968e-05
LAMB3	0.358865	9.9273	0.0241009
APP	0.358544	19.65	0.000320572
TMEM165	0.357475	21.2505	0.000155492
PHLDA1	0.356841	12.3274	0.00894343
TMEM59	0.35634	16.8138	0.00118569
MME	0.354326	15.1645	0.00245988
RPL35	0.353608	28.5957	5.16116e-06
DUSP4	0.353601	22.2461	9.84424e-05
CLTA	0.352303	17.3002	0.000945631
DHRS3	0.351495	36.4204	1.23608e-07
PRDM1	0.351369	15.729	0.00191065
RPLP2	0.351158	24.4689	3.51677e-05
RP11-864I4.1	0.350797	27.1939	1.00203e-05
TNF	0.350701	23.2887	6.17931e-05
XDH	0.350428	36.4088	1.24046e-07
ESRG	0.349083	22.1815	0.00010142
OSM	0.347742	20.1892	0.000251361
P4HB	0.347651	15.5047	0.00209684
XBP1	0.347491	13.0077	0.00660869
GALNT1	0.347389	10.8649	0.0160242
PIK3IP1	0.346925	11.1659	0.0143591
HLA-DRB1	0.346785	16.7394	0.00122871
PABPC1	0.346727	19.6054	0.000324958
EIF3E	0.346673	35.9303	1.55201e-07
MTDH	0.344089	16.3957	0.00142953
HDGF	0.343939	17.9562	0.00069143
TMEM159	0.343901	23.4223	5.80546e-05
ZDHHC3	0.343543	20.6252	0.000204709
FEM1B	0.34348	23.7755	4.94801e-05
HSPB1	0.342801	23.167	6.53799e-05
YWHAQ	0.342305	20.84	0.000187253
SLC25A5	0.341159	25.9441	1.78093e-05
DUSP14	0.341056	26.3911	1.45647e-05
RP5-1014D13.2	0.339965	22.4517	8.94724e-05
EIF3D	0.33846	20.6572	0.000202464
SPINT2	0.33832	16.9977	0.00109083
MAPK6	0.337949	12.534	0.00810237
TEAD1	0.337382	24.7214	3.14855e-05
CDKN1A	0.33683	9.13986	0.0340716
CACYBP	0.336378	22.9572	7.19315e-05
BLVRB	0.335807	18.3046	0.000591549
PLS3	0.335085	14.076	0.00404476
JUP	0.334967	24.7967	3.04595e-05
MARVELD3	0.334507	31.0827	1.58499e-06
UXS1	0.333791	31.0902	1.58197e-06
FAM83A	0.332914	29.7497	2.97329e-06
TMC5	0.332806	19.7665	0.000305443
HNRNPA1	0.331755	21.6083	0.000131704
MYL6	0.331576	28.8961	4.46779e-06
TJP2	0.330684	24.7067	3.16673e-05
EIF3A	0.329294	10.8816	0.0158965
IL4R	0.328622	15.5754	0.00203599
SRXN1	0.328569	13.2814	0.00585577
SKP1	0.32833	14.4936	0.00333236
CCRL2	0.327304	8.98182	0.0366052
SDCBP2	0.327104	14.4384	0.00342644
ITPKC	0.326951	13.6215	0.0049692
RP3-394A18.1	0.326561	15.5689	0.00203766
CLDN7	0.326245	35.9672	1.52648e-07
TC2N	0.325895	17.2193	0.000981341
SBDS	0.325375	18.0146	0.000673728
PLBD1	0.325315	14.4753	0.00336247
CD74	0.325028	10.7776	0.0166838
NR1D2	0.324964	10.3186	0.0204427
FRK	0.324909	31.1464	1.54555e-06
GNG12	0.324068	27.6589	8.11214e-06
ANKRD36C	0.323591	9.13646	0.0341062
CCDC50	0.32328	30.2449	2.3473e-06
PDS5A	0.323262	17.3915	0.000904643
AHCYL1	0.322762	16.6133	0.00129651
ARL4A	0.321497	19.0504	0.000421023
SEPT7	0.321285	13.9569	0.00426565
SMARCA5	0.31926	13.3198	0.00574878
RNASE7	0.318525	44.4772	2.63712e-09
H2AFJ	0.318319	27.5324	8.60032e-06
EMP2	0.318067	20.4178	0.000224811
TICAM1	0.317303	26.8186	1.19054e-05
JUNB	0.317264	26.041	1.71258e-05
UBB	0.317233	11.1262	0.0145526
RPS28	0.316697	20.8016	0.000190339
STEAP4	0.31667	13.9993	0.00418536
RPL37A	0.316607	27.4559	8.90679e-06
RP5-850E9.3	0.315735	12.2172	0.00942849
SERPINB6	0.315425	31.615	1.24203e-06
RP4-541C22.8	0.312766	24.865	2.95305e-05
CNN3	0.312464	8.89287	0.0380351
SMEK1	0.311879	12.2714	0.0091915
CAPN1	0.311587	22.8087	7.65737e-05
SWAP70	0.310885	9.50621	0.0289896
ITPRIPL2	0.31007	19.5825	0.000328412
B3GALT5	0.309663	32.6433	7.5164e-07
EMILIN2	0.309657	10.9606	0.0153736
MFN2	0.309176	12.6353	0.00773344
TRAF1	0.308988	22.6619	8.1785e-05
S100A16	0.30868	19.4636	0.000347674
S100A9	0.307953	42.6826	6.35481e-09
RFK	0.307485	31.447	1.34319e-06
GM2A	0.30744	13.1228	0.00629359
RALBP1	0.307082	12.204	0.00946613
PFN1	0.306792	13.6597	0.0048894
ARHGAP32	0.305911	17.9239	0.00070193
FXR1	0.305875	16.0474	0.00165652
TRAF4	0.305611	31.3603	1.39322e-06
PHACTR4	0.304433	13.1222	0.00629359
MIR21	0.304382	17.4388	0.000886506
AMOTL2	0.304039	41.2971	1.22673e-08
ATP5G3	0.303994	26.5592	1.34247e-05
EIF3F	0.303834	25.5906	2.11234e-05
ZFR	0.303611	11.7248	0.0115514
ALPL	0.303137	12.8925	0.00691136
C4orf19	0.302839	37.6718	6.76762e-08
RP11-561B11.2	0.30258	14.6068	0.00318978
ZNF431	0.302474	17.5781	0.000830804
CTTNBP2NL	0.300937	23.0713	6.82489e-05
PDZK1IP1	0.300533	24.5783	3.36156e-05
BRK1	0.300317	15.098	0.00253237
FUT6	0.300273	23.9222	4.60445e-05
CYSTM1	0.300145	14.0127	0.00415854
NDUFV2	0.300127	13.1552	0.00620464
C2orf54	0.299945	50.3713	1.58082e-10
ANKLE2	0.299693	10.5347	0.0186464
SERINC2	0.299625	31.1805	1.52305e-06
TXNRD1	0.298921	9.99913	0.0236155
TRIM16	0.298679	19.7662	0.000305443
GET4	0.298086	16.8013	0.00119244
SEC61B	0.297917	23.9486	4.54826e-05
TMED2	0.297664	16.6118	0.00129651
CAND1	0.297654	23.1871	6.47866e-05
UBL5	0.29714	15.314	0.00229089
SH3D19	0.296811	30.2559	2.34157e-06
MYO1C	0.296646	22.6039	8.38477e-05
ANP32B	0.296592	24.7382	3.12597e-05
SFT2D2	0.296401	12.8507	0.00703514
STIP1	0.295938	16.9152	0.00113378
NFXL1	0.295731	20.799	0.000190339
SGPP2	0.295661	30.1449	2.45747e-06
SMARCA2	0.294604	9.46069	0.0296007
GIPC1	0.294545	31.9737	1.04546e-06
CDV3	0.294276	10.8276	0.0162924
SKAP2	0.294194	12.3614	0.00880398
NGRN	0.29407	21.6975	0.000126185
FTL	0.29387	39.1571	3.34648e-08
YWHAE	0.293476	13.0422	0.00650716
MET	0.293183	39.7507	2.50934e-08
IRF2BP2	0.293027	8.77617	0.0400999
SMAD3	0.292613	20.4823	0.000218092
CLIC4	0.292519	15.8422	0.00181748
PDIA3	0.291767	12.07	0.0100779
DUSP10	0.29153	22.9442	7.23251e-05
HIST1H1E	0.29096	20.0843	0.00026465
HIST1H2BG	0.290868	19.2169	0.000390265
FHL2	0.290721	18.6763	0.000500934
CTB-43P18.3	0.289225	10.6089	0.0180894
KRT24	0.28832	34.7104	2.78524e-07
TMEM192	0.287972	19.7086	0.0003141
SUN1	0.287972	28.6057	5.14376e-06
LIPH	0.287771	15.7326	0.00190862
RNF223	0.287644	21.2454	0.000155534
EIF2S2	0.286749	19.1148	0.000407894
PARD3	0.286573	30.1727	2.43174e-06
TSIX	0.286213	13.688	0.00482624
ARGLU1	0.286089	10.459	0.0192902
RP11-54H7.4	0.285948	12.6475	0.00769305
EPRS	0.285829	26.9256	1.13396e-05
IL36G	0.28499	29.734	2.99191e-06
RPS21	0.284855	27.7064	7.94308e-06
DSTN	0.284288	11.2246	0.0140176
EVPL	0.284276	41.4487	1.14185e-08
ZNRF1	0.28401	24.7039	3.16673e-05
P2RY1	0.283452	40.4742	1.80585e-08
MAN1A2	0.283275	11.8237	0.0111287
CALR	0.283066	18.3462	0.000581712
SMARCA4	0.283034	17.1864	0.000996663
CCT3	0.282923	21.7377	0.000124539
RDX	0.282918	24.3312	3.77176e-05
NCKAP1	0.28276	15.9903	0.00169734
GLTSCR2	0.282375	18.746	0.000485883
TMEM30A	0.281823	9.46383	0.0295889
DYNC1LI2	0.281586	12.7533	0.00731626
ATP10B	0.281335	38.5742	4.42847e-08
CYFIP1	0.280735	22.9707	7.16229e-05
DDX42	0.280634	11.3706	0.0133017
HMGA1	0.280259	12.8801	0.00694794
RP11-697E2.6	0.280107	29.1677	3.91899e-06
VAMP8	0.279658	17.378	0.000910214
RNF39	0.278998	22.7126	7.99704e-05
CYR61	0.278881	17.2396	0.000973612
CXCL6	0.278652	11.1176	0.014605
ATP5E	0.278103	12.6679	0.00761915
IGLC3	0.277927	39.911	2.32417e-08
GBE1	0.277536	16.1019	0.00162036
EEF1B2	0.277353	18.5601	0.000527643
METRNL	0.277059	9.90925	0.0242404
ZFP36L1	0.276937	15.0757	0.00255457
SCD	0.276733	21.4242	0.000143216
PEA15	0.276413	24.5266	3.43792e-05
NFKB1	0.276413	8.81793	0.0393369
RPN2	0.275892	18.5423	0.000532061
TRIM29	0.275451	22.8192	7.64628e-05
CST7	0.274943	11.9524	0.0106178
MED11	0.274248	13.2018	0.00607668
CNKSR3	0.274021	13.8571	0.00445717
EFNB2	0.27357	20.8448	0.000187167
EIF3H	0.273437	12.8884	0.00692181
LUZP1	0.273372	14.8251	0.00287113
RP11-701P16.4	0.273201	19.5048	0.000340967
RPS29	0.271898	20.0217	0.000272546
DNAJA4	0.270594	14.2431	0.0037431
SDHC	0.270372	13.4786	0.00532187
BCAT1	0.270251	10.3946	0.0198183
P4HA1	0.270129	10.1175	0.0223133
VCP	0.270087	8.84475	0.0388108
LRRC8A	0.2699	14.7138	0.00303417
PPP1R16B	0.269754	33.2335	5.69257e-07
PPIP5K2	0.26945	14.3499	0.00357042
RPL3	0.269296	15.5004	0.00209991
METTL9	0.269254	8.49552	0.0440279
CXCL17	0.26925	40.4141	1.85182e-08
IPO9	0.269234	16.9074	0.00113647
PTPN1	0.268676	10.3474	0.0201831
ELK4	0.268244	19.0347	0.000424069
LDLR	0.268233	17.7361	0.000768913
TWF1	0.268221	13.6774	0.00485011
RP11-727A23.10	0.268173	16.6797	0.00126016
ACTR2	0.267828	13.9479	0.00428304
S100A4	0.267804	9.10821	0.0345783
ZNF264	0.267788	15.634	0.00198646
PSMD1	0.267515	12.0047	0.0103679
RP11-977G19.5	0.267504	27.7686	7.71844e-06
HDLBP	0.267328	8.24083	0.0486692
BAG1	0.266952	10.9915	0.0152321
KLK13	0.266914	41.208	1.28021e-08
VPS35	0.266521	8.43349	0.0447301
UBE2K	0.26648	11.3288	0.0134999
CTGF	0.266295	17.987	0.00068227
SLCO4A1	0.265349	16.5465	0.00133409
RASAL2	0.26524	17.1911	0.00099512
DR1	0.264963	9.46208	0.0295949
CDKN2AIP	0.264888	16.6107	0.00129651
SLC25A6	0.264629	23.1052	6.72397e-05
USP6NL	0.264511	13.3065	0.00578577
ITCH	0.264249	8.77814	0.0400893
NUCKS1	0.264133	22.2286	9.90875e-05
SRP72	0.263948	17.3932	0.000904628
KRT18	0.263687	11.1824	0.0142704
TCP1	0.263225	9.68741	0.0267121
RP11-242F24.2	0.262975	10.6639	0.0176122
ICAM1	0.26248	11.303	0.0136662
NONO	0.262426	10.3843	0.0198904
AHR	0.26241	11.4752	0.0127788
KMT2A	0.261369	10.1858	0.0217014
PROK2	0.261229	8.7846	0.0399802
PRKAR2A	0.260302	10.2851	0.0207568
PSMD2	0.25987	11.1568	0.0143929
RPS27L	0.259255	18.2936	0.000594402
C2orf58	0.259053	15.5513	0.00205221
MPRIP	0.258673	12.2045	0.00946613
FBXW5	0.258668	17.2275	0.000978022
PAX9	0.258584	20.3902	0.000227819
ACADM	0.258478	27.5874	8.38837e-06
FLII	0.2579	8.36145	0.0461898
HOOK3	0.257466	8.62662	0.0416399
PCBP2	0.257303	9.53483	0.0286165
RPL29	0.257229	19.1296	0.000405166
HPGD	0.257185	29.1075	4.03539e-06
NTN4	0.257165	25.847	1.8611e-05
ESRP1	0.256914	18.7081	0.000494006
COPB2	0.256907	9.14326	0.0340373
CDC27	0.256691	9.09162	0.0348346
YWHAB	0.256173	9.07588	0.0350619
TIMP3	0.255238	18.5198	0.000535177
ZNF316	0.255003	16.2903	0.00150225
MAGI3	0.25495	20.7976	0.000190339
LAMTOR1	0.25475	10.3336	0.0202963
PSMC1	0.254598	10.3774	0.019936
IKZF3	0.254404	14.729	0.00301212
TUBB6	0.253449	25.6546	2.04659e-05
CIITA	0.252932	10.5138	0.0188275
UBA52	0.252804	9.428	0.0300539
QPCT	0.252705	8.25874	0.0484075
SNRPD2	0.252549	28.3506	5.81603e-06
MYO1B	0.252396	21.0598	0.000169722
ATP5H	0.25221	17.9648	0.000689535
TRIM72	0.252	19.7985	0.000301577
LMNA	0.251459	17.0074	0.00108725
PAPOLA	0.251362	8.57391	0.0424986
XXbac-BPG252P9.10	0.251315	19.8278	0.000298333
FGD6	0.251211	14.7442	0.00299462
LONP2	0.250944	14.6474	0.00313582
PDXK	0.250749	9.90202	0.0243136
WEE1	0.250706	15.3165	0.00229089
LYPLA1	0.250698	9.20569	0.0331345
DDR1	0.250249	19.4221	0.000354563
BAG3	0.249419	23.023	6.989e-05
SMARCC1	0.24917	9.26222	0.0323063
POLD4	0.249058	13.2439	0.00596584
TTN	0.248965	11.3655	0.0133312
PDCD10	0.248859	12.1979	0.00948559
VPS28	0.248824	11.4385	0.0129463
IRF8	0.248679	49.4173	2.46598e-10
NIPAL3	0.248317	13.5884	0.00505415
PTPN11	0.248313	9.852	0.024802
CKB	0.246055	27.3098	9.51771e-06
DAAM1	0.245723	19.9081	0.000287319
DDI2	0.245201	11.8782	0.0109961
SERPINH1	0.245163	19.61	0.000324958
RPL36AL	0.2451	8.91092	0.0377473
PDIA4	0.24473	17.711	0.000778365
COX5B	0.244543	9.19876	0.0332318
SSRP1	0.243979	22.5024	8.76003e-05
CCT4	0.243852	20.9736	0.000176908
FLG	0.243116	24.7018	3.16673e-05
ZBTB38	0.242954	8.23917	0.0486956
RPL39	0.242815	18.1232	0.000645002
PLP2	0.242618	10.0652	0.0228685
HNRNPAB	0.242229	13.3033	0.00579146
NAV1	0.242145	21.613	0.000131543
TMBIM6	0.241568	12.2025	0.00946797
PYCARD	0.241551	9.3765	0.0306556
NFKBIB	0.241082	14.6308	0.00315203
MAP3K4	0.241028	26.8822	1.15392e-05
FN1	0.241002	34.2373	3.4807e-07
ARHGAP21	0.24089	16.4709	0.00138112
ELOA	0.240571	14.2171	0.00378901
SH3BP4	0.240401	20.652	0.000202783
BCL2L1	0.240086	16.3088	0.00149023
DYNLL1	0.240045	15.7525	0.00189165
SNX9	0.23994	9.71602	0.0263819
MYH14	0.239886	13.2116	0.00605309
COX6B1	0.239374	11.1454	0.0144647
RP11-1143G9.4	0.238874	16.6807	0.00126016
EIF4E	0.238701	10.1709	0.0217942
RP3-412A9.17	0.238634	13.865	0.00444174
TRPS1	0.238266	10.9759	0.0152787
ATP5A1	0.238005	14.0668	0.00405505
API5	0.237965	21.274	0.000153781
FAM84B	0.237846	11.7025	0.0116784
SPSB3	0.237836	10.4449	0.0194088
UHMK1	0.237288	10.3622	0.0200526
IPO11	0.237141	22.9331	7.26438e-05
GABARAP	0.236755	12.2085	0.00946089
FAM3C	0.23653	12.9239	0.0068051
ESYT2	0.236252	9.44311	0.0298596
UQCR11	0.236043	10.5344	0.0186464
CXXC5	0.235741	19.274	0.000379957
RPS26	0.23565	20.831	0.000187696
CTD-2515O10.6	0.235585	8.86179	0.0385608
GSR	0.235468	9.8957	0.0243671
PDE4DIP	0.2351	10.7092	0.0172209
KEAP1	0.235076	24.7732	3.07421e-05
GLUD1	0.2341	16.1523	0.00159038
RP4-736L20.4	0.233665	8.39173	0.045529
OVOL1	0.233548	14.0201	0.00414528
CXADR	0.233525	12.7824	0.00725444
NAA15	0.233458	12.1918	0.00951052
RP11-1035H13.3	0.233222	9.10218	0.0346633
CAPG	0.232961	13.2189	0.00603789
CDS1	0.232754	8.37238	0.0459818
RP11-793H13.8	0.23273	8.19492	0.049686
INPP5B	0.232623	18.7067	0.000494006
KIF13B	0.23257	10.8386	0.0162043
DDX1	0.232463	21.247	0.000155534
RAD51D	0.232243	16.3676	0.00144839
ARHGDIA	0.232208	8.91858	0.0376351
SCAMP2	0.231821	9.54933	0.0284416
RPS17	0.231776	20.5411	0.000212695
ZNF57	0.231507	24.553	3.40102e-05
FAM84A	0.231311	17.5587	0.000838528
KCNK1	0.231185	16.0828	0.00163405
TPM1	0.231159	22.2716	9.74308e-05
CCL22	0.230823	18.228	0.000613427
CALU	0.230798	15.2168	0.00239822
ATG14	0.230685	14.3726	0.00353796
EHD3	0.230638	38.2182	5.228e-08
PLEKHA1	0.230437	32.5434	7.89602e-07
CTD-2545G14.7	0.230111	11.4645	0.0128022
ACTB	0.229919	21.9708	0.00011163
BCAS4	0.229916	17.9632	0.000689535
PABPC4	0.229726	22.8676	7.49617e-05
SMAGP	0.229713	13.5124	0.00524479
LNX1	0.229406	27.0213	1.08461e-05
FKBP4	0.229166	13.8664	0.00444142
RP11-19N8.4	0.229119	18.8354	0.000466467
PLB1	0.228904	12.9785	0.00665296
KMT5A	0.228545	12.4118	0.00858563
XPOT	0.228201	16.6729	0.00126336
UBE3A	0.228061	13.5064	0.00525065
PGK1	0.227174	9.31761	0.0315881
ABCE1	0.227124	31.4193	1.35699e-06
IGSF6	0.226788	9.77112	0.0257417
GDI2	0.226758	8.23764	0.0487186
PLAC8	0.225979	9.38881	0.0305165
AP2M1	0.225604	9.19371	0.0333094
MYBBP1A	0.225405	16.18	0.00157873
OTUD4	0.225311	13.0583	0.0064556
CDC37	0.225118	10.1788	0.0217681
NRAS	0.224768	12.3469	0.00886117
CCNC	0.223883	21.2259	0.000156744
UBXN1	0.223671	9.28557	0.0320346
LINC00506	0.223142	20.9496	0.000178507
KIAA1841	0.222573	19.2393	0.000386521
SRGAP1	0.222192	8.91822	0.0376351
NDFIP2	0.222114	10.8909	0.0158333
OXR1	0.221992	12.2566	0.00924898
PCDH1	0.221576	9.90369	0.0243025
RUFY3	0.221316	34.646	2.85955e-07
IQGAP1	0.220825	12.9302	0.00679543
CDC42BPB	0.220555	22.6627	8.1785e-05
FAM83D	0.220289	13.8217	0.00453038
MARVELD2	0.22009	22.265	9.75995e-05
CH17-66N5.1	0.220015	18.7884	0.000477121
ATMIN	0.219593	16.5686	0.00132092
ETFB	0.219415	13.4406	0.00541955
ZNF555	0.218849	11.4659	0.0128
PA2G4	0.218153	28.0301	6.79052e-06
IL36A	0.218024	50.077	1.82257e-10
CAV1	0.218	34.6709	2.82949e-07
UQCRFS1	0.21769	15.2542	0.00235677
EIF3K	0.217146	12.3558	0.00882484
EIF5B	0.216453	10.7457	0.0169266
CES1	0.216443	30.2534	2.34157e-06
SPCS1	0.215917	10.8616	0.0160367
CCND1	0.215797	24.9787	2.80069e-05
MBNL2	0.215735	13.9082	0.00435914
INSR	0.215024	16.5182	0.00135064
GPR157	0.214853	13.1931	0.00610093
NAPRT	0.214596	11.4086	0.0130906
B3GNT7	0.214195	12.8205	0.00714043
C15orf40	0.214059	8.99373	0.0364129
BACE2	0.213777	18.3112	0.000590105
B3GNT3	0.213136	22.1692	0.000101944
STK39	0.213073	17.7544	0.00076296
GRB7	0.212249	29.5656	3.23914e-06
STS	0.211926	16.3652	0.00144901
VGLL4	0.211677	13.9347	0.00430421
MIEF2	0.211111	21.4763	0.000140232
AC005301.9	0.210779	15.2494	0.0023609
CAMSAP1	0.21021	15.57	0.00203766
CDC42	0.210088	9.17924	0.0335451
HS3ST1	0.209872	22.6578	8.18518e-05
MGAT5	0.209756	10.0474	0.0230592
MIR4530	0.209599	9.26264	0.0323063
ANKRD28	0.209513	8.2245	0.0490186
AES	0.209221	19.6631	0.000318906
SNX29	0.209065	18.126	0.000644668
DSG2	0.209002	21.7642	0.000123086
COX5A	0.208819	12.4808	0.00830513
TMEM8B	0.208662	14.598	0.00319996
MARCKS	0.208477	9.50289	0.0290204
AK3	0.207446	12.3151	0.00899682
DEPDC5	0.207408	11.4348	0.0129652
G3BP1	0.207393	9.91411	0.0241875
MFSD4A	0.207254	8.98227	0.0366052
KIAA1522	0.207227	19.1312	0.000405166
NUPR1	0.207181	10.4429	0.0194211
BUB3	0.207139	13.2132	0.00605207
OIP5-AS1	0.206939	9.40748	0.0302731
CYCS	0.20653	18.1667	0.0006329
TNPO2	0.206521	16.6715	0.00126336
CCDC88A	0.206365	10.6785	0.0174995
MS4A1	0.206207	28.4319	5.59676e-06
RAI14	0.204902	19.2834	0.000378481
CGNL1	0.204809	26.3193	1.50431e-05
TMED8	0.204758	8.52547	0.043493
EDF1	0.204671	11.5006	0.0126671
MPZL1	0.204321	9.12442	0.0343024
LMO4	0.203718	9.21584	0.0329652
ZNF785	0.203553	23.422	5.80546e-05
CEP250	0.203362	8.21495	0.0492227
RARS	0.202758	10.9125	0.0156813
FBLIM1	0.202695	14.0281	0.00413065
PPDPF	0.202138	11.9339	0.0106932
FAM46B	0.202095	26.7104	1.255e-05
VDAC1	0.20202	16.2142	0.00155431
RAB32	0.201899	9.64767	0.0271504
TPT1	0.201726	16.4243	0.00141059
ALDH3A2	0.201443	18.3459	0.000581712
TOMM20	0.201211	10.2277	0.0212826
SOD2	0.200876	22.6268	8.30718e-05
MLPH	0.200869	14.8407	0.00285171
RP11-636O21.2	0.200509	10.5893	0.0182053
MTAP	0.199879	12.9359	0.00678791
LARS	0.198795	14.9197	0.00274932
TRNAU1AP	0.198262	20.9645	0.000177331
RP11-539L10.5	0.198206	15.1017	0.00253127
CBX5	0.197603	15.4404	0.00215913
FGFR2	0.197306	22.6086	8.37533e-05
RASSF7	0.196942	14.2875	0.0036826
MCPH1	0.196923	16.2127	0.00155431
CHORDC1	0.196859	10.399	0.0197814
DUOXA2	0.196856	9.16964	0.0337072
DFFA	0.196618	8.49738	0.0439999
SCNN1A	0.196516	9.84934	0.0248266
MFSD6	0.195924	10.3873	0.0198782
RPL23A	0.19528	20.4855	0.000217971
CLOCK	0.195018	24.1155	4.17647e-05
SLC34A2	0.195012	15.9589	0.00172292
SNX5	0.194553	11.0146	0.0152321
EXOC6B	0.194507	13.0337	0.00653242
PLEKHG1	0.194366	16.2363	0.00154391
SEPT11	0.194307	16.8657	0.00115782
PLS1	0.192999	19.4578	0.000348364
HLA-DQA2	0.192892	42.2527	7.75059e-09
RPL36A	0.19258	14.3703	0.00353958
XIST	0.192399	24.9034	2.9079e-05
FAM102A	0.192346	11.1296	0.0145498
SDC4	0.192168	9.23837	0.0326457
RGS1	0.192133	9.03236	0.0357559
WWC1	0.192054	20.64	0.000203599
SH3PXD2A	0.191739	22.5927	8.42271e-05
PIAS4	0.191402	15.8332	0.00182313
PRDM4	0.19128	11.9819	0.0104676
PCYOX1	0.191066	11.1701	0.0143349
TYROBP	0.191021	11.6753	0.0117869
C11orf31	0.190627	14.5331	0.00330057
RBFOX2	0.19049	25.7763	1.92451e-05
RP11-48B3.3	0.190245	16.7769	0.00120683
LAIR1	0.190086	9.39561	0.0304432
IKZF2	0.190007	10.4104	0.0196886
CAMSAP2	0.189994	15.3136	0.00229089
WDR3	0.189928	13.8754	0.00442649
SLC20A2	0.189589	11.1996	0.0141846
GPT2	0.189587	20.8605	0.000185911
DBT	0.189585	13.0688	0.00642384
RNF7	0.18952	9.57729	0.0280365
MTMR12	0.189511	9.00217	0.0362603
TMPO	0.1895	17.2693	0.000959381
KDSR	0.189164	10.4611	0.0192871
KRT8	0.189094	15.9454	0.00173104
C19orf53	0.188934	12.8136	0.00715294
MPLKIP	0.188811	8.65034	0.0411712
GLO1	0.188794	22.2708	9.74308e-05
PIEZO1	0.188261	20.8431	0.000187167
CSE1L	0.188122	21.5737	0.000133936
HIST1H1D	0.187944	19.3434	0.000367538
ABI2	0.187928	8.24778	0.048519
ZBED4	0.187796	15.4797	0.00211765
MT-RNR1	0.187517	9.37936	0.0306343
FRMD6	0.187324	20.6165	0.000205171
SIGIRR	0.187278	20.1141	0.000260849
PTK6	0.187118	20.5537	0.000211538
KARS	0.18668	9.74077	0.0261229
GGA2	0.186535	18.3188	0.000588887
CCAR1	0.186497	8.5123	0.0437414
SLC2A1	0.186189	8.63169	0.0415577
COX7C	0.185634	12.5556	0.00803465
DBNDD2	0.185498	20.7022	0.000198443
CGN	0.185475	12.0229	0.0102795
EPS8	0.185283	9.62246	0.0274767
LAMC1	0.185093	27.1213	1.03512e-05
AC005943.2	0.184018	8.47013	0.044257
ZNF382	0.183954	28.2098	6.19938e-06
RP4-671O14.7	0.183752	9.13517	0.0341159
ALDH6A1	0.183362	20.7835	0.00019152
NR1D1	0.183243	8.70104	0.0411077
KB-1125A3.12	0.182694	9.98594	0.0237518
CCT2	0.182471	14.1298	0.00394407
STK25	0.182283	21.2027	0.000158275
CYP51A1	0.182058	19.5223	0.000338222
RP11-205M20.3	0.181992	14.3401	0.00358628
HEG1	0.181772	8.39827	0.0454508
PHLDA3	0.181548	17.5147	0.000856567
PLEKHA5	0.181499	8.93449	0.0373633
ALDH3A1	0.181312	12.088	0.00999975
SPIB	0.181293	13.541	0.00517254
LGMN	0.180998	10.4324	0.0195029
ICMT	0.180708	13.0305	0.00653932
FBL	0.180697	29.6726	3.08244e-06
DNAH5	0.180495	22.9625	7.18322e-05
ZNF395	0.180492	10.9864	0.0152321
CSMD2	0.180395	14.2553	0.0037353
LMBRD2	0.180267	11.1047	0.0146524
ZNF664	0.180243	8.86206	0.0385608
C12orf76	0.180229	10.8116	0.0164175
RTCB	0.179869	14.5034	0.00331999
MICAL3	0.179557	9.16462	0.0337711
ASS1	0.179389	13.9082	0.00435914
XXbac-BPG118E17.6	0.179329	24.8813	2.93707e-05
C19orf54	0.179198	17.1438	0.00101743
RBBP7	0.179091	8.40566	0.0453175
VAPB	0.179007	9.11198	0.0345218
SOD1	0.178911	13.8849	0.00440726
SRPX2	0.178803	18.7793	0.000478435
FBXW11	0.178767	8.91052	0.0377473
CBLB	0.178764	13.511	0.00524517
TNRC6A	0.178671	9.63284	0.0273461
ARHGAP10	0.178515	18.9274	0.000446322
MYO1E	0.17832	8.75917	0.040393
RP11-977G19.10	0.178233	19.4182	0.000354905
PER2	0.178218	12.7883	0.00724098
EIF2S1	0.178168	22.4603	8.91898e-05
AGFG2	0.178016	21.422	0.000143216
TOMM70	0.177755	18.736	0.000487946
ABHD11	0.17768	9.82165	0.0251347
SEM1	0.177667	11.9914	0.0104256
CRIP1	0.177599	19.331	0.000369542
SSR4	0.177379	13.6984	0.00480481
HAS2	0.177203	16.8794	0.00115056
CTA-941F9.10	0.176886	11.5539	0.0124108
ILF2	0.176747	8.36037	0.0461999
FNBP1L	0.176618	13.5314	0.0051956
CHAF1B	0.176348	14.126	0.00394924
INTU	0.176122	9.71981	0.0263632
DNMT1	0.17549	9.40373	0.0303219
LYPD2	0.175489	13.9692	0.0042438
IGF1	0.175291	15.8309	0.0018238
ZSWIM4	0.175133	12.2686	0.00919511
SH3BGRL2	0.174858	21.8489	0.000118061
ITSN1	0.174799	16.0304	0.00166732
CRTAP	0.174741	13.937	0.00430372
MVD	0.17422	10.8238	0.0163173
SNHG12	0.174108	15.4942	0.00210514
COX6C	0.173359	14.5515	0.00327496
RELL1	0.172629	10.2458	0.0211075
REV1	0.172566	8.56096	0.0427688
RP11-124N14.3	0.172161	10.5103	0.0188516
RP4-617C6.1	0.172011	12.4208	0.00855505
MRPS25	0.171762	11.8704	0.0110289
GOLPH3L	0.171642	14.0442	0.00410126
NIT2	0.171621	13.8693	0.00443771
CTSH	0.171531	8.46502	0.044257
ANKRD37	0.171254	8.67418	0.0411077
ANAPC7	0.171046	9.2355	0.032683
TBC1D9	0.170731	18.1329	0.000642966
MYO9A	0.170652	8.84879	0.0387735
SLURP2	0.170373	14.4165	0.00346153
YES1	0.170209	13.4475	0.00540344
LLGL2	0.169848	13.751	0.00469301
NEK4	0.169621	21.6228	0.000131033
CXorf56	0.169524	12.52	0.00814281
UNC13B	0.169442	16.108	0.00161652
DBF4	0.169368	8.3484	0.0464531
HYOU1	0.169109	13.8989	0.00437758
LYNX1-SLURP2	0.169087	13.7245	0.0047465
PHF6	0.169072	8.92445	0.0375537
TMX3	0.168768	12.2124	0.00944695
RPL7L1	0.168717	9.0419	0.0356297
ATP2C1	0.168633	8.89957	0.0379116
NEURL1B	0.168391	8.47138	0.044257
CD276	0.168336	8.70209	0.0411077
GPRC5C	0.167785	20.7398	0.000195482
PTK2	0.167716	16.1642	0.00158927
CEP104	0.167599	10.5397	0.0186118
RP11-823P9.4	0.167581	12.7561	0.00731013
UACA	0.167105	18.5805	0.000523066
ZNF8	0.166804	10.8105	0.0164188
ADGRG6	0.166437	21.874	0.000116672
NQO1	0.166432	13.638	0.0049339
IPO5	0.166389	21.3644	0.000147049
RP11-661A12.8	0.166332	12.0849	0.0100101
ST8SIA5	0.166144	13.2047	0.00607154
NKIRAS1	0.165947	11.6102	0.0121091
CCT6A	0.165912	9.93567	0.0240431
MIER3	0.165535	15.436	0.00216245
RSU1	0.165508	8.2754	0.0480528
EMC9	0.165327	8.39837	0.0454508
TMEM57	0.165188	9.52476	0.0287574
RP11-513M16.8	0.165101	27.2089	9.97682e-06
HTT	0.164415	9.2766	0.0321503
MMACHC	0.164111	11.0624	0.014951
SRD5A1	0.164085	10.545	0.0185958
KIAA1161	0.163774	21.4557	0.000141572
FUT2	0.163759	11.5148	0.0126305
PEX13	0.163601	8.77149	0.04017
PFDN1	0.163541	16.1882	0.00157328
CTA-747E2.11	0.1631	12.9003	0.00688695
BCAR3	0.162605	16.3065	0.00149076
RP11-556O5.7	0.162604	9.80868	0.025301
WBSCR16	0.162472	20.0746	0.000265695
PCSK5	0.162402	10.3846	0.0198904
TTC3	0.162134	8.32505	0.0469137
TCERG1	0.161563	18.3146	0.000589613
ELP5	0.16128	18.7693	0.000480461
FAM213A	0.160425	14.0368	0.00411449
PSMD14	0.160321	20.6191	0.00020513
EBNA1BP2	0.160098	26.1422	1.63037e-05
MYO1D	0.159627	19.8564	0.000294553
CAPN14	0.159587	29.4351	3.43907e-06
C16orf52	0.159129	14.2607	0.00372715
MFHAS1	0.158753	9.43092	0.0300321
GRSF1	0.158667	10.7554	0.0168554
MEA1	0.158405	9.718	0.0263697
ATP9A	0.158276	16.6185	0.00129651
CDH3	0.158036	14.3105	0.00364047
FAM166A	0.157869	22.5244	8.68205e-05
AC010761.10	0.157857	27.1631	1.01641e-05
CFDP1	0.157643	9.27201	0.0322171
POLR2D	0.157633	12.4241	0.00854496
NETO2	0.157616	8.62332	0.0416839
ATP12A	0.157562	17.4273	0.000890218
MAP1B	0.157288	11.7258	0.0115514
EPOP	0.1572	23.2574	6.27188e-05
PSMD5	0.157095	9.99803	0.0236184
PTPRH	0.156731	9.18372	0.0334774
NSA2	0.1565	12.7811	0.00725469
TMEM132B	0.156397	18.7819	0.000478261
OSGIN1	0.156254	11.2692	0.0137663
SOX9	0.155983	13.1186	0.0063014
CDK4	0.15596	11.662	0.0118443
FSTL1	0.155769	12.6331	0.00773782
RP11-146E13.4	0.155761	10.2275	0.0212826
NTMT1	0.155588	10.927	0.0155913
ZNF75A	0.155465	9.72819	0.0262669
AC095067.1	0.155448	13.6375	0.0049339
ANKRD13C	0.154817	18.7184	0.000491974
HARS	0.154507	8.44229	0.0445311
ESRP2	0.154501	14.4988	0.00332558
LY6D	0.15435	11.2015	0.0141776
RP11-841O20.2	0.154134	10.533	0.0186518
RP11-111H13.1	0.154058	16.0366	0.00166465
KLF11	0.153956	10.2804	0.0208002
MRPS16	0.153786	16.6263	0.00129266
LY6K	0.153684	8.41995	0.0450137
CFL2	0.153606	8.23659	0.048729
KLK10	0.153591	16.8544	0.00116308
EDN2	0.153421	28.726	4.85144e-06
CIT	0.153396	10.0674	0.0228526
QARS	0.152361	8.8609	0.0385637
H1FX	0.152355	11.1838	0.0142673
IL18	0.152046	10.0644	0.0228685
NUP210L	0.151987	12.7442	0.00734742
RP11-640N20.4	0.151804	9.88659	0.0243844
RCN2	0.151757	9.84631	0.0248449
TET1	0.151626	15.782	0.00186545
OSBPL10	0.151532	17.948	0.000693749
ZNF750	0.151419	13.9668	0.00424639
MS4A7	0.151169	12.1327	0.00977505
NSMCE4A	0.15095	19.1674	0.000399283
PDLIM1	0.150766	20.5231	0.000214459
RARG	0.150628	13.5087	0.00524805
COBLL1	0.150624	15.835	0.0018229
ATF5	0.150455	17.7363	0.000768913
TRIM17	0.150292	24.518	3.44821e-05
CAPS	0.149995	8.95592	0.0370043
CARD11	0.149977	14.2858	0.00368326
MAP3K12	0.149898	9.30024	0.0318202
VSIG2	0.149769	12.976	0.00665736
CTA-243E7.1	0.149488	9.09781	0.0347316
HSPA1L	0.149422	10.4012	0.0197674
AGRN	0.149247	8.66793	0.0411077
MAP4K5	0.149245	8.4925	0.0440502
ZNF473	0.149101	10.4754	0.0191756
PAIP1	0.149074	8.96505	0.0368658
CLDN23	0.148807	11.5058	0.0126536
MDFIC	0.14874	15.9076	0.00176294
KB-1208A12.3	0.148281	17.8373	0.000731126
HSPG2	0.148236	29.5014	3.32953e-06
EPHB3	0.148236	29.5015	3.32953e-06
ECHS1	0.147713	15.5125	0.00208983
STT3A	0.147674	9.2904	0.031964
ERBB2	0.147523	14.9359	0.00272799
BACE1	0.147406	14.3596	0.00355693
SOCS6	0.147306	11.9336	0.0106932
TOB2	0.147206	8.59349	0.0421419
GTF2IRD1	0.146512	11.115	0.014608
A4GALT	0.14626	17.5	0.000862416
ALDOC	0.146132	10.5431	0.0185979
TACC2	0.145956	9.47242	0.0294637
SRC	0.145649	13.1755	0.00614175
GNL3	0.145458	9.14464	0.034026
SDR16C5	0.145443	10.3014	0.0205938
SGSM1	0.145245	9.51294	0.0288962
CDC23	0.145202	17.4503	0.000882786
ICA1L	0.145097	9.07955	0.035021
ZNF616	0.144897	10.3535	0.0201276
DAZAP1	0.144786	8.50875	0.0437933
SLC12A2	0.144723	11.2565	0.013853
RMND5B	0.144307	10.5237	0.0187364
RP11-298J23.10	0.144163	16.7306	0.00123329
GOSR2	0.144053	16.0506	0.00165648
ANKRD36B	0.143935	12.5035	0.00820983
ADIRF	0.143825	8.59417	0.0421419
DYNC1I2	0.143747	10.2734	0.0208586
STRBP	0.14363	8.9401	0.0372795
RBMS2	0.143512	15.9453	0.00173104
AKAP5	0.143399	8.67555	0.0411077
SPDL1	0.143378	24.7817	3.06526e-05
DISP2	0.143364	8.49309	0.0440502
AP3M2	0.143219	8.78507	0.0399802
ZNF891	0.143121	8.4662	0.044257
PGRMC2	0.143079	10.6364	0.0178488
PRKD3	0.143067	8.97049	0.0367868
MEX3C	0.143001	10.1417	0.0220642
EMC10	0.142939	9.26718	0.0322743
METTL6	0.142606	8.81223	0.0394438
RUVBL2	0.142605	8.66263	0.0411077
LSM4	0.142383	12.8166	0.0071461
FBN1	0.142015	8.58929	0.0422229
TNFRSF21	0.14184	10.5853	0.0182301
CSRP1	0.14165	11.2794	0.0137183
BHLHE41	0.141439	8.51976	0.0435962
GPALPP1	0.140938	9.05048	0.0354925
SNX33	0.140723	10.2376	0.0211862
IGLV3-10	0.140608	23.5462	5.51126e-05
SPTBN2	0.140304	9.40831	0.0302726
ENTPD5	0.140154	8.52677	0.0434789
PARM1	0.140061	33.2355	5.69257e-07
LRIG2	0.140042	12.8006	0.00719827
SERINC4	0.139846	17.4306	0.000889471
PWWP2B	0.139787	9.35517	0.0309741
ATL2	0.139613	9.77874	0.0256467
IARS2	0.139447	10.429	0.0195295
CRYBG3	0.139233	13.3399	0.00569514
DND1	0.139165	10.6606	0.0176349
TTC37	0.139022	8.24135	0.0486692
CD81	0.13899	9.07422	0.0350789
RP11-834C11.3	0.138791	9.03621	0.0356962
RP11-56H2.2	0.138536	21.2062	0.000158179
CFAP36	0.138296	9.48899	0.0292243
CLDN12	0.137907	17.1485	0.00101583
AAAS	0.137411	10.7124	0.0171995
RP11-465N4.4	0.137389	15.5293	0.00207296
UQCRQ	0.137317	8.52324	0.0435296
TRIM46	0.137295	9.88125	0.0244441
BANK1	0.137203	29.0111	4.23349e-06
ARPC5L	0.136818	9.23841	0.0326457
CD86	0.13643	12.711	0.00747408
NOP58	0.136337	8.25598	0.0484075
HLTF	0.136325	15.5907	0.00202116
ZDHHC24	0.136121	19.7026	0.000314415
HMGA2	0.136121	19.7026	0.000314415
RP11-637N19.1	0.135956	11.793	0.011287
B4GALNT3	0.135908	13.6977	0.00480481
RDH13	0.13588	15.7383	0.00190443
CCDC84	0.135845	10.6023	0.0181357
TSPAN13	0.135663	8.61548	0.0417822
SEC14L2	0.135416	10.7326	0.0170299
MGAT2	0.134969	9.82733	0.0250699
RBPMS	0.134957	12.9347	0.00678791
CAMTA1	0.134921	9.30304	0.0318128
LRRC37A3	0.134647	9.38919	0.0305165
CLCN5	0.134473	8.65014	0.0411712
NPHS1	0.134434	12.439	0.00848252
BCAR1	0.134411	11.0119	0.0152321
ZNF780B	0.134144	8.39232	0.045529
MORC2	0.134029	13.1917	0.00610135
MSLN	0.133831	21.9096	0.000115103
MAP1A	0.133751	11.1865	0.0142544
TPRG1	0.133423	14.1057	0.00398918
FARP1	0.13232	9.00378	0.0362436
GNB5	0.132071	8.53057	0.043405
ALS2CL	0.131817	9.44564	0.0298314
RP11-383J24.5	0.131464	8.48276	0.0442359
ZNF850	0.131304	17.1087	0.00103453
MGST1	0.131303	17.1087	0.00103453
ASTN2	0.130658	10.4514	0.0193595
CCR7	0.13058	9.35207	0.0310132
OBFC1	0.13052	9.93735	0.0240431
GPR137B	0.130506	13.9871	0.00420958
FIS1	0.129881	9.94196	0.0240431
HMGXB3	0.129844	11.3946	0.0131529
EFHC1	0.129288	9.97883	0.0238325
NDUFC2-KCTD14	0.128866	9.14173	0.0340512
FCRL4	0.128742	23.5959	5.38609e-05
CD79B	0.128729	14.0839	0.00403287
CC2D2A	0.128716	8.25334	0.0484075
NBL1	0.128553	11.0719	0.0148962
RPH3A	0.128524	9.66121	0.026963
URGCP	0.128502	12.7672	0.00727151
MRPL30	0.128455	8.96802	0.0368213
KHSRP	0.128366	11.2307	0.0139865
CCR5	0.128349	10.6111	0.0180769
OR14J1	0.128321	9.93172	0.0240565
AIF1L	0.128213	16.5821	0.0013127
NOA1	0.128183	10.2043	0.021521
CD79A	0.127958	11.5538	0.0124108
SEMA7A	0.127766	11.6027	0.0121437
IDE	0.127614	12.999	0.00663262
FUT1	0.127487	19.868	0.000293097
LSM8	0.127363	8.77643	0.0400999
DVL1	0.127171	9.72637	0.0262811
PLXNB1	0.126763	9.54633	0.0284755
ZNF146	0.126669	10.5471	0.0185837
PHKG1	0.126502	14.9386	0.00272604
LMAN1	0.126476	8.29962	0.0474868
ZNF70	0.12608	8.40468	0.0453249
SERPINB13	0.125891	11.4858	0.0127134
HN1L	0.125739	8.58462	0.0422985
TMEM258	0.12567	8.41706	0.0450512
SPTLC3	0.125548	10.4935	0.0190078
LIN28A	0.125536	12.1411	0.00973674
CUL9	0.125454	8.65874	0.0411077
GTF3C6	0.125332	8.92258	0.0375765
GTF3C2	0.125233	10.0111	0.0234841
RP11-600F24.7	0.125175	9.5419	0.0285317
RP11-800A3.4	0.125163	12.6194	0.00778989
RAB11B	0.125158	10.2666	0.0209253
MAS1	0.12476	8.39269	0.045529
LAX1	0.124758	11.9245	0.0107389
KIF16B	0.124242	8.53269	0.0433713
RP11-434D2.3	0.124239	9.70481	0.0265049
RP11-615I2.6	0.124107	13.9791	0.00422467
XXbac-BPGBPG55C20.2	0.123998	23.3731	5.93046e-05
TFCP2L1	0.123583	9.01518	0.0360332
GGT6	0.123559	10.2209	0.0213484
ATG9B	0.123507	12.9324	0.00679202
CD99	0.12322	11.018	0.0152321
LDHAL6A	0.122862	11.8715	0.0110289
PKD1	0.122653	16.9141	0.00113378
ANK2	0.122427	16.4367	0.0014026
PSMC3	0.122386	9.37697	0.0306556
ZNF19	0.122251	8.31719	0.0470821
CDC14B	0.122066	9.22683	0.0328105
HAUS3	0.121716	13.0901	0.00637242
C2orf16	0.121298	14.4307	0.00343799
CRCT1	0.12129	21.3954	0.000145041
DIO2	0.121207	12.166	0.00963121
YTHDF1	0.121174	8.33734	0.046702
IRS1	0.121173	22.71	7.99704e-05
SLC25A23	0.121172	22.7101	7.99704e-05
MZT2B	0.121172	22.7101	7.99704e-05
TMEM184A	0.120648	9.03127	0.0357623
SAA2	0.120245	11.6396	0.0119739
AC147651.4	0.120241	15.6611	0.00195978
VEZT	0.120048	8.63514	0.0414954
MUC12	0.12	8.99085	0.0364551
FCRL5	0.119519	25.2513	2.46105e-05
EHMT2	0.119448	8.62075	0.0417103
HDAC9	0.118976	11.8265	0.0111185
ESPL1	0.118937	15.6211	0.00199411
CHAF1A	0.118907	11.4886	0.0127016
CTC-425F1.4	0.118741	20.4612	0.000220257
ALDH7A1	0.118451	9.2268	0.0328105
TCF23	0.118434	10.1701	0.0217942
ABLIM3	0.118151	17.1002	0.00103819
EFNA1	0.117859	8.35196	0.0463797
RP11-603J24.9	0.11775	12.0131	0.0103276
WDR97	0.117489	10.7966	0.0165344
SPRR2E	0.117355	8.72642	0.0409424
RUSC2	0.11733	20.1582	0.00025519
CYSRT1	0.117226	15.6308	0.00198829
CNDP1	0.117221	9.86327	0.0246728
HCG23	0.116947	11.4947	0.0126673
DNAJC21	0.116639	8.72637	0.0409424
DNAH9	0.116526	8.91267	0.037734
EPB41L2	0.116314	18.5637	0.000527176
MS4A10	0.116173	11.7988	0.0112647
PTPRF	0.11617	17.4397	0.000886506
RNFT2	0.115961	9.22286	0.0328532
HES2	0.115811	10.3729	0.0199652
ARHGAP31	0.115806	8.36812	0.0460383
PRAG1	0.115666	14.4132	0.0034649
VWA3A	0.11566	13.7439	0.00470772
RP11-386G11.10	0.115433	13.4902	0.00529263
TGFB2	0.115317	10.4035	0.0197523
RPF2	0.114871	10.7366	0.0170014
AC092171.4	0.114777	8.6971	0.0411077
SSBP3	0.114741	9.58144	0.0280103
SRL	0.114657	8.78818	0.0399346
CTD-3014M21.4	0.114568	10.7762	0.0166838
ZNF440	0.114567	10.7762	0.0166838
PBX3	0.114488	10.2751	0.0208491
PKP2	0.114475	10.4106	0.0196886
RP11-538C21.2	0.114232	11.0351	0.0151328
DKK1	0.114113	10.4736	0.0191852
ZNF492	0.113891	16.9259	0.0011288
MIR1244-1	0.113837	8.82016	0.039305
ANKRD40	0.113364	8.68594	0.0411077
TIMM10B	0.113233	9.8584	0.024727
ACYP2	0.113083	16.1468	0.00159038
DHRS4-AS1	0.112868	12.0588	0.0101327
RP11-246E12.2	0.112738	9.51474	0.0288806
IDNK	0.112725	15.5392	0.00206379
DLAT	0.112698	8.76737	0.0402446
MUC22	0.112323	25.3985	2.30471e-05
BNC2	0.112323	25.3986	2.30471e-05
MRPS33	0.112274	10.9206	0.0156264
HSD11B1L	0.111539	10.1894	0.0216849
MREG	0.111515	10.3094	0.0205248
ITGB7	0.111472	15.4895	0.00210871
NFIB	0.111446	9.92582	0.0241009
RP11-227G15.9	0.111367	8.51289	0.0437414
SPHKAP	0.111182	10.9776	0.0152723
ZNF823	0.111094	13.007	0.00660869
PLCD3	0.110639	11.6691	0.0118126
RRM1	0.110401	10.323	0.0204036
STYK1	0.109908	8.3681	0.0460383
RP1-122P22.4	0.109329	15.6207	0.00199411
MAK16	0.109276	15.622	0.00199411
MYO19	0.109185	8.71723	0.0409925
RP11-1C8.5	0.109058	14.2148	0.00378901
LINC00547	0.109058	14.2148	0.00378901
SLC7A1	0.108966	8.20573	0.0494189
PPP2R2C	0.108922	9.26519	0.0322955
AC093838.7	0.108597	13.5606	0.00512235
SCIMP	0.108248	10.8635	0.0160278
AC013472.3	0.107978	15.4785	0.00211765
MRPS5	0.107454	8.88251	0.0382084
CCDC43	0.107331	9.61083	0.0276145
TOMM6	0.107233	13.4615	0.00536684
OR5AN1	0.107059	15.3559	0.00224896
CTC-340A15.2	0.106647	13.073	0.00641502
RP5-828K20.2	0.106647	13.073	0.00641502
MRPS17	0.106647	13.073	0.00641502
PDCD11	0.106597	9.78154	0.0256192
SLC9A3R2	0.106482	15.7954	0.00185534
RP1-37E16.13	0.106383	16.0589	0.00165063
HMBS	0.106168	11.3618	0.0133432
TULP3	0.105967	15.284	0.00232344
AC022819.3	0.105861	10.1176	0.0223133
EI24	0.105806	9.28218	0.0320801
TUBB2B	0.105679	23.7399	5.02956e-05
RRP1B	0.105471	21.2282	0.000156744
NXN	0.105441	12.7868	0.00724197
SAMD12	0.105318	9.30127	0.0318162
RARB	0.105313	9.24904	0.0324978
QRSL1	0.105091	8.32661	0.0468914
SNX4	0.10509	8.32661	0.0468914
AC006077.3	0.104664	15.3913	0.00221239
CAMK2D	0.10424	12.0427	0.0102019
C19orf10	0.10424	12.0427	0.0102019
NAA10	0.103856	9.71074	0.0264342
CTB-175P5.4	0.103596	15.6972	0.00193525
SLFN11	0.103478	9.42505	0.0300688
VPS51	0.103478	9.42506	0.0300688
SEPT8	0.103135	8.44961	0.0443689
RRAS	0.10303	10.1449	0.0220362
ZNF599	0.10259	15.5678	0.00203766
PIWIL2	0.10259	15.5678	0.00203766
SHMT2	0.10251	11.1977	0.0141914
TSFM	0.102294	10.1728	0.0217942
PLEKHB1	0.102147	9.57861	0.0280286
MRPL47	0.10211	10.1467	0.0220243
SAMM50	0.102075	8.88232	0.0382084
LEMD1	0.102015	23.514	5.58078e-05
RP11-573D15.2	0.102	15.2877	0.00232074
UGDH	0.101837	11.1074	0.0146466
RHOD	0.101699	9.50265	0.0290204
FZD6	0.10091	27.4514	8.90679e-06
IGHG1	0.10091	27.4514	8.90679e-06
SEMA3F	0.100909	27.4514	8.90679e-06
ONECUT2	0.100784	8.58382	0.0423008
H19	0.100573	23.464	5.69598e-05
PATZ1	0.100507	8.70889	0.0411077
RP11-661A12.7	0.100167	14.073	0.00404476
AC005276.1	0.100167	14.073	0.00404476
SUCLG2	0.100167	14.073	0.00404476
ANKRD65	0.0999511	9.8468	0.0248449
EDARADD	0.0998737	8.60505	0.0419569
GPRC5B	0.0996759	9.76725	0.0257842
AC099057.8	0.0994385	10.2542	0.0210368
CSNK2A2	0.0994384	10.2542	0.0210368
KCTD3	0.0994256	11.8089	0.0112104
MISP	0.0994068	9.08443	0.034957
TIMM23	0.0993898	8.69504	0.0411077
MUC17	0.0984663	21.7274	0.000124539
GREM2	0.0984662	21.7274	0.000124539
TCTN2	0.0984661	21.7275	0.000124539
MTRNR2L6	0.0984661	21.7274	0.000124539
LHFPL5	0.097748	12.7701	0.00726501
RP11-1020A11.2	0.097748	12.7701	0.00726501
ARL14EP	0.0977479	12.7701	0.00726501
DBP	0.0977479	12.7701	0.00726501
HOOK1	0.0977478	12.7701	0.00726501
POLR2L	0.0977478	12.7701	0.00726501
CCNE2	0.0976314	8.26718	0.048239
UTP11	0.0973408	8.87824	0.0382781
SUCLA2	0.0970436	9.47254	0.0294637
SLC26A9	0.0963509	12.4127	0.00858563
SOX7	0.0962933	10.4482	0.0193837
CLU	0.0962103	10.5415	0.0186032
RP11-336K24.12	0.0961335	8.41833	0.0450368
ABO	0.096027	18.5244	0.000534543
NFIA	0.0960269	18.5244	0.000534543
TMEM109	0.0960267	18.5244	0.000534543
VARS2	0.0957112	19.633	0.000322923
PHF14	0.0956774	8.67461	0.0411077
ZKSCAN3	0.0953334	11.6204	0.0120635
CTC-448F2.7	0.0953332	11.6204	0.0120635
SEMA4F	0.0953332	11.6204	0.0120635
GRM6	0.095333	11.6204	0.0120635
MMP14	0.0948984	9.14826	0.0339732
AR	0.0947853	15.2032	0.00241371
ZYG11A	0.094653	8.75394	0.0404224
NEGR1	0.0946529	8.75395	0.0404224
GNPNAT1	0.0946527	8.75395	0.0404224
AC002472.15	0.0946527	8.75395	0.0404224
RP4-543J19.8	0.0946526	8.75395	0.0404224
TMEM161B	0.0945945	10.3711	0.0199657
TAF5	0.0943956	10.6073	0.0180959
SPDYE5	0.0943828	15.1852	0.002435
NOB1	0.0941339	8.83679	0.0389645
AFF3	0.0935919	16.1452	0.00159038
TLCD1	0.0935917	16.1453	0.00159038
IFT172	0.0935917	16.1453	0.00159038
CEP170B	0.0935916	16.1453	0.00159038
DTWD1	0.0935916	16.1453	0.00159038
GOLIM4	0.0935915	16.1453	0.00159038
KIFAP3	0.0935914	16.1453	0.00159038
RANBP1	0.0935913	16.1453	0.00159038
RP11-258F1.2	0.0933895	10.578	0.0182935
NHSL1	0.0933782	8.20796	0.0493762
UNC5C	0.0933564	10.92	0.0156264
CRAT	0.0929517	10.2904	0.0207073
ZNF329	0.0929225	10.5963	0.0181492
PTGIS	0.0929225	10.5963	0.0181492
POU2AF1	0.0929224	10.5963	0.0181492
CH507-154B10.1	0.0929223	10.5963	0.0181492
RP11-989E6.10	0.0929223	10.5963	0.0181492
ALG9	0.0922726	15.8964	0.00177189
SNRPF	0.0920178	13.1852	0.00611435
SEPT10	0.0915501	8.62214	0.0416948
RP11-588K22.2	0.091531	10.5097	0.0188516
TMEM176B	0.0912991	9.92578	0.0241009
GEM	0.0911735	12.5314	0.00810885
PWRN2	0.0911606	14.2453	0.00374155
AHNAK2	0.0911605	14.2453	0.00374155
MYC	0.0911605	14.2453	0.00374155
VSIG10L	0.0911605	14.2453	0.00374155
KCNMB3	0.0911603	14.2453	0.00374155
MBTPS2	0.0909542	13.2606	0.00591696
AC012456.3	0.0906521	8.27809	0.0479995
TBCE	0.0905522	9.36609	0.0308035
STC1	0.0905425	15.0736	0.0025555
ZNF829	0.0905157	9.67721	0.0267769
CTD-2144E22.9	0.0905157	9.67722	0.0267769
CHDH	0.0905156	9.67722	0.0267769
INF2	0.0905154	9.67722	0.0267769
LEO1	0.0905153	9.67722	0.0267769
SEMA5A	0.0905153	9.67722	0.0267769
ADAP2	0.0905152	9.67723	0.0267769
LRP4	0.0900035	8.77952	0.0400753
AMOT	0.0898241	10.4348	0.0194872
PDXP	0.0897948	11.3073	0.0136425
RP11-20I20.4	0.0893034	15.0835	0.00254988
CTA-992D9.11	0.0887336	12.6686	0.00761915
ARHGEF10L	0.0887334	12.6686	0.00761915
RP11-190A12.4	0.0886166	10.9353	0.0155454
TMTC3	0.0883443	10.8567	0.0160629
ZNF764	0.0881767	10.4597	0.0192902
CTB-43P18.1	0.0881129	8.84725	0.0387735
RP11-626G3.1	0.0881128	8.84726	0.0387735
NDUFB11	0.0881127	8.84727	0.0387735
HKR1	0.0881126	8.84727	0.0387735
RNF208	0.0880369	11.785	0.0113268
SCN1A	0.0879435	8.58557	0.0422928
MMRN2	0.087845	11.783	0.0113268
RP11-717F1.1	0.087845	11.783	0.0113268
CHRM5	0.0876888	11.7812	0.0113268
RPL10L	0.0869191	23.5296	5.54363e-05
CAMSAP3	0.086919	23.5296	5.54363e-05
CTD-2562J15.4	0.0866707	10.4655	0.0192503
KIAA1671	0.0864113	8.66156	0.0411077
RP11-31F15.2	0.0863108	11.3278	0.0134999
MUC3A	0.0863107	11.3278	0.0134999
DZIP3	0.0863106	11.3278	0.0134999
RP11-521B24.4	0.0863105	11.3278	0.0134999
PRPF19	0.0863105	11.3278	0.0134999
RN7SL123P	0.0863105	11.3278	0.0134999
WDR34	0.0863104	11.3278	0.0134999
POLRMT	0.0861718	11.1253	0.0145526
RP11-323J4.1	0.0856045	11.7533	0.0114224
IGFBP2	0.0856045	11.7533	0.0114224
MYCBPAP	0.0853068	14.9039	0.00276824
IGSF21	0.0851479	14.9678	0.00268832
RP11-384O8.1	0.0850674	8.62771	0.0416325
C19orf68	0.0849342	11.067	0.0149224
CCDC73	0.0847662	8.23297	0.0488084
NRAP	0.0845835	11.743	0.0114791
RP11-646E18.2	0.0844756	18.0923	0.000648028
DPYSL3	0.0844756	18.0924	0.000648028
FBLN1	0.0844756	18.0924	0.000648028
AC005944.2	0.0844755	18.0924	0.000648028
RP5-1198O20.4	0.0844755	18.0923	0.000648028
TNFRSF13B	0.0844755	18.0923	0.000648028
PORCN	0.0844755	18.0923	0.000648028
RP3-416H24.1	0.0844755	18.0923	0.000648028
SIM2	0.0844754	18.0923	0.000648028
ATP6V0A4	0.0844754	18.0924	0.000648028
KIAA0114	0.0844753	18.0924	0.000648028
CCNB1IP1	0.0844753	18.0924	0.000648028
GRIK3	0.0843913	11.741	0.0114847
ACACA	0.0842954	8.38256	0.045742
ZNF420	0.0839198	10.4664	0.0192503
PCDHB11	0.0838968	10.6267	0.0179343
SUFU	0.0838918	10.1679	0.0217942
CEP41	0.0838916	10.1679	0.0217942
TTC19	0.0838916	10.1679	0.0217942
APOL4	0.0838915	10.1679	0.0217942
KLK11	0.0838914	10.1679	0.0217942
CEP70	0.0838914	10.1679	0.0217942
RP11-420A6.2	0.083854	11.7352	0.0115134
DLG3	0.0835775	8.57145	0.0425395
ODF4	0.0835053	11.7314	0.0115303
CITF22-1A6.3	0.083356	11.7298	0.0115339
GPATCH4	0.0825183	10.258	0.0210138
RP11-388M20.2	0.0821865	9.41734	0.0301633
AC011518.1	0.0820363	15.14	0.00248432
MIF-AS1	0.0820362	15.1401	0.00248432
SLC27A1	0.0820362	15.14	0.00248432
FAHD2A	0.0820362	15.14	0.00248432
CTD-3107M8.4	0.0820224	10.5888	0.0182053
RP11-448A19.1	0.0814771	9.15163	0.0339252
AC013402.2	0.081477	9.15162	0.0339252
NECTIN1	0.0814768	9.15163	0.0339252
ADCY6	0.0814768	9.15163	0.0339252
SYT17	0.0814768	9.15164	0.0339252
TMEM148	0.0814766	9.15165	0.0339252
C9orf147	0.0803949	11.6936	0.0116784
PDE6B	0.0803949	11.6936	0.0116784
CTB-147C22.8	0.0803949	11.6936	0.0116784
PLPP7	0.0803949	11.6936	0.0116784
PRPH	0.0803949	11.6936	0.0116784
RP11-702F3.4	0.0803949	11.6936	0.0116784
SLC6A17	0.0803949	11.6936	0.0116784
LYPD4	0.0803949	11.6936	0.0116784
CTD-2396E7.10	0.0803949	11.6936	0.0116784
LRRC49	0.0796012	12.9834	0.00663962
DOLK	0.0796011	12.9835	0.00663962
RP11-861E21.2	0.0796011	12.9835	0.00663962
GPR153	0.0796011	12.9835	0.00663962
SDHAF4	0.079601	12.9835	0.00663962
C14orf37	0.0796009	12.9835	0.00663962
BCKDHB	0.0796009	12.9835	0.00663962
NTN1	0.0796009	12.9835	0.00663962
RP6-65G23.1	0.0796008	12.9835	0.00663962
HIST1H2AE	0.0796008	12.9835	0.00663962
FAT3	0.0790662	8.25263	0.0484075
C1orf158	0.0790662	8.25263	0.0484075
LA16c-60D12.1	0.0790661	8.25264	0.0484075
TBCK	0.079066	8.25263	0.0484075
RP11-299H22.1	0.0790659	8.25264	0.0484075
PKIG	0.0790658	8.25264	0.0484075
PTER	0.0790658	8.25264	0.0484075
KCNV2	0.0788179	14.6671	0.00310561
CCDC120	0.078709	8.22257	0.0490524
GTPBP8	0.0784079	13.1317	0.00627457
CST9L	0.0783736	11.5839	0.0122531
CACNA1B	0.0782398	8.53405	0.0433556
OR4D1	0.0775042	10.1877	0.021694
OLFM1	0.0774574	8.62596	0.0416399
RP5-828H9.1	0.0773861	11.5768	0.0122934
AC006262.4	0.0771978	10.2123	0.0214371
PRR12	0.07717	11.2838	0.0136952
C3orf70	0.07717	11.2839	0.0136952
RP11-67H24.3	0.07717	11.2839	0.0136952
HAUS5	0.0771699	11.2839	0.0136952
TARBP1	0.0771699	11.2839	0.0136952
NOS3	0.0771699	11.2839	0.0136952
HRK	0.0771699	11.2839	0.0136952
SLC35F2	0.0771698	11.2839	0.0136952
SLC41A2	0.0771698	11.2839	0.0136952
ADRA1A	0.0771698	11.2839	0.0136952
SMG8	0.0771695	11.2839	0.0136952
RP11-323P17.2	0.077133	11.5395	0.0124919
LDHD	0.0769197	12.5921	0.00789451
CDCA2	0.0769052	10.104	0.0224564
RAB3C	0.0768678	10.1202	0.0223019
APOB	0.0768383	9.88687	0.0243844
GCSAM	0.0767185	11.557	0.0124037
TSSK2	0.0762054	11.513	0.0126358
SERPINB7	0.0761344	9.03618	0.0356962
RP11-432B6.3	0.0760906	8.4523	0.0443368
RP11-466G12.5	0.0758988	11.5667	0.0123468
RP11-44N12.2	0.0755638	10.9576	0.0153909
AFAP1L2	0.0751654	13.1238	0.00629359
SLC5A5	0.0749938	10.892	0.0158321
LGI1	0.0748332	11.4606	0.0128223
CD1C	0.0747592	11.6016	0.0121441
AFAP1-AS1	0.0747444	11.5188	0.0126104
CTD-2378E12.1	0.074743	9.88925	0.0243713
NAPEPLD	0.074743	9.88925	0.0243713
RP11-752G15.7	0.0747429	9.88928	0.0243713
RP11-119D9.1	0.0747429	9.88928	0.0243713
MVB12A	0.0747427	9.88927	0.0243713
ETHE1	0.0747426	9.88929	0.0243713
DOCK1	0.0747425	9.88929	0.0243713
DMD	0.0745485	8.55837	0.0428131
PLOD2	0.0743507	8.39739	0.0454556
U66059.58	0.0738264	11.5414	0.0124863
AC010907.2	0.0736563	12.6428	0.00770769
CTD-3064H18.4	0.0736217	10.1854	0.0217014
CACFD1	0.0731653	8.32659	0.0468914
C4orf6	0.0731467	14.5645	0.0032548
RP11-333A23.3	0.0727913	19.6078	0.000324958
GPR180	0.0727913	19.6078	0.000324958
RP11-542C10.1	0.0727913	19.6078	0.000324958
MYLK	0.07232	8.71529	0.0409925
RP11-769O8.3	0.07232	8.71529	0.0409925
SCUBE1	0.07232	8.7153	0.0409925
RHNO1	0.0723199	8.7153	0.0409925
SLITRK5	0.0723199	8.7153	0.0409925
ELP4	0.0723199	8.71531	0.0409925
RPE	0.0723199	8.71531	0.0409925
ANXA9	0.0723198	8.7153	0.0409925
KIAA1024L	0.0723197	8.71532	0.0409925
BMP1	0.0723197	8.71531	0.0409925
RP11-264L1.1	0.0723196	8.71533	0.0409925
IGHA2	0.0722904	14.6306	0.00315203
MIR4766	0.0722802	11.4715	0.0127927
FOXQ1	0.0720893	13.0727	0.00641502
RP11-477B16.5	0.0718782	12.5759	0.00795816
RP11-438L19.1	0.0717582	11.4122	0.0130754
RP11-888D10.3	0.07174	11.4661	0.0128
FRS3	0.0716274	11.469	0.0127927
CORO1B	0.0707981	9.70419	0.0265049
DNAJC9-AS1	0.0707628	11.8366	0.0110646
ARHGEF33	0.0707027	11.5051	0.0126536
RP11-398B16.2	0.0707027	11.5051	0.0126536
ITIH3	0.0707027	11.5051	0.0126536
C10orf71	0.0707027	11.5051	0.0126536
SEPP1	0.0706593	10.1048	0.0224564
GALR3	0.0704954	11.4991	0.0126671
RP11-786O7.1	0.0704799	11.4987	0.0126671
HIST1H2BB	0.0704421	11.4976	0.0126671
AC008985.1	0.070348	14.5054	0.00331895
CECR2	0.0703479	14.5055	0.00331895
RP11-319E16.2	0.0703479	14.5054	0.00331895
TMEM25	0.0703479	14.5054	0.00331895
AC005775.2	0.0703478	14.5054	0.00331895
FRRS1	0.0703478	14.5054	0.00331895
RP1-122K4.3	0.0703478	14.5056	0.00331895
PTGR1	0.0703478	14.5055	0.00331895
RPAP1	0.0703477	14.5055	0.00331895
MZT2A	0.0703477	14.5055	0.00331895
KCTD1	0.0703477	14.5054	0.00331895
MYL6B	0.0703476	14.5055	0.00331895
PTCRA	0.0700498	8.61995	0.0417124
PAX5	0.0698176	10.0686	0.0228488
OR11A1	0.0697104	11.4118	0.0130754
RP11-111A22.1	0.0695095	11.4692	0.0127927
TMEM67	0.0695095	11.4692	0.0127927
POLR3B	0.0689533	8.19306	0.0497102
PRLR	0.0686581	11.4408	0.0129451
ULK2	0.0683283	11.8393	0.0110551
TMEM220	0.068262	11.4267	0.0129856
RP11-352D13.5	0.068262	11.4267	0.0129856
AL109763.2	0.068262	11.4267	0.0129856
ADAMTS14	0.068262	11.4267	0.0129856
RP11-103J17.1	0.068262	11.4267	0.0129856
CES3	0.0679817	11.8398	0.0110551
KIF26B	0.0679086	11.8398	0.0110551
TTC23	0.0679086	11.8398	0.0110551
RP11-143J12.3	0.0679086	11.8398	0.0110551
CNTN2	0.0679086	11.8398	0.0110551
DCDC1	0.0679086	11.8398	0.0110551
B3GALT5-AS1	0.0679085	11.8398	0.0110551
CTD-2245F17.2	0.0679085	11.8398	0.0110551
RUSC1-AS1	0.0679085	11.8398	0.0110551
SMYD2	0.0679085	11.8398	0.0110551
C17orf89	0.0679085	11.8398	0.0110551
MRPL11	0.0679085	11.8398	0.0110551
RP1-45N11.1	0.0679085	11.8398	0.0110551
RP11-80B9.1	0.0679084	11.8398	0.0110551
PIR	0.0679084	11.8398	0.0110551
ACVR2B	0.0679084	11.8398	0.0110551
CTC-276P9.1	0.0679084	11.8398	0.0110551
NDST3	0.0679084	11.8398	0.0110551
NAT14	0.0679084	11.8398	0.0110551
RP11-756J15.3	0.0679084	11.8398	0.0110551
PRRX2	0.0679083	11.8398	0.0110551
AC079325.6	0.0679082	11.8398	0.0110551
NENF	0.0678218	8.33597	0.0467196
AC006019.4	0.0677164	11.4062	0.0131002
MXRA5	0.0676593	11.404	0.0131013
AC009264.1	0.0676591	11.404	0.0131013
CTD-2270P14.5	0.0667484	9.93359	0.0240431
AP001372.2	0.0663213	8.28877	0.0477356
RP11-369C8.1	0.0663063	9.91414	0.0241875
ATP1B2	0.0656536	8.45623	0.0442579
RP11-138C9.1	0.0654734	9.93395	0.0240431
SPC24	0.0654734	9.93392	0.0240431
GABRG3	0.0654734	9.93393	0.0240431
AKR1B10	0.0654734	9.93395	0.0240431
ANGPT4	0.0654734	9.93394	0.0240431
RP1-288H2.5	0.0654734	9.93392	0.0240431
ZNF704	0.0654734	9.93397	0.0240431
SGCB	0.0654734	9.93393	0.0240431
CDH7	0.0654734	9.93392	0.0240431
RP11-351I21.11	0.0654734	9.93395	0.0240431
DOCK3	0.0654733	9.93395	0.0240431
CTD-2339L15.1	0.0654733	9.93397	0.0240431
AC090616.2	0.0654733	9.93397	0.0240431
SPATA21	0.0654732	9.93395	0.0240431
VASH1	0.0654732	9.93395	0.0240431
DDHD2	0.0654732	9.93397	0.0240431
HDAC11	0.0654732	9.93398	0.0240431
NR2F2	0.0654732	9.93398	0.0240431
TTYH1	0.0654732	9.93395	0.0240431
RAB11FIP3	0.0654732	9.93397	0.0240431
RP11-804F13.1	0.0654732	9.93396	0.0240431
RP11-390E23.6	0.0654732	9.93395	0.0240431
PLPP2	0.0654731	9.93396	0.0240431
AC015969.3	0.0654731	9.93396	0.0240431
CD300LD	0.0654731	9.93396	0.0240431
TNS3	0.0654731	9.93399	0.0240431
MORC4	0.0651255	14.2048	0.00380358
PAPOLB	0.0650217	11.3433	0.0134467
SORBS2	0.0641279	8.19237	0.0497111
RP11-296A18.3	0.0637247	8.45695	0.044257
C6orf118	0.0635308	9.95256	0.0240431
RP11-478P10.1	0.0634218	8.45714	0.044257
MED24	0.0633874	8.45704	0.044257
EXD1	0.0630424	8.45699	0.044257
RP11-219B4.5	0.0630423	8.45701	0.044257
MFAP5	0.0630423	8.45699	0.044257
RP11-1018N14.5	0.0630423	8.457	0.044257
TBL3	0.0630422	8.457	0.044257
SHB	0.0630422	8.457	0.044257
SLC7A13	0.0630422	8.45701	0.044257
AMER2	0.0630422	8.45701	0.044257
CTD-2132N18.2	0.0630422	8.45701	0.044257
POLR1B	0.0630422	8.45701	0.044257
PASK	0.0630422	8.45704	0.044257
ADIPOQ	0.0630421	8.45703	0.044257
MCM3	0.0630421	8.45702	0.044257
CD52	0.0630421	8.45702	0.044257
CTD-2369P2.5	0.0630421	8.45702	0.044257
GRHL2	0.0630421	8.45704	0.044257
ZFP2	0.0630421	8.45703	0.044257
RP11-141M3.6	0.0630421	8.45703	0.044257
ACTL6A	0.0630421	8.45703	0.044257
FANCL	0.0630421	8.45704	0.044257
ZNF23	0.063042	8.45703	0.044257
NUPL2	0.063042	8.45702	0.044257
POLA1	0.063042	8.45703	0.044257
RP11-529E15.1	0.063042	8.45703	0.044257
RASL11A	0.063042	8.45703	0.044257
NME1	0.0630419	8.45705	0.044257
CLIC3	0.0630419	8.45705	0.044257
MRPL1	0.0630419	8.45705	0.044257
NCALD	0.0628837	11.2954	0.0136952
AC073346.2	0.0628773	8.30402	0.0473893
RASD1	0.0626983	8.34005	0.0466498
LRIG3	0.0623945	9.91609	0.0241836
RP11-728G15.1	0.0620612	10.9805	0.0152641
AP001046.6	0.0616841	11.2967	0.0136952
TSTD3	0.0612643	11.2545	0.0138607
MIR600HG	0.0605322	10.9806	0.0152641
PKIB	0.06027	11.1462	0.0144647
KRTAP4-9	0.059825	11.2901	0.0136952
SAA2-SAA4	0.0597313	11.2885	0.0136952
CRYM	0.0593744	14.226	0.00377463
TPPP3	0.0592937	9.80762	0.0253041
SLC2A10	0.0592531	11.2733	0.0137435
TP53TG5	0.058571	11.2489	0.0138874
RP11-629G13.1	0.058524	15.686	0.00193886
RPL39L	0.058524	15.686	0.00193886
DIAPH3	0.058524	15.686	0.00193886
CRYAB	0.0585238	15.6861	0.00193886
RP11-56L13.1	0.0585111	11.2473	0.0138919
RP11-125I23.3	0.0584721	11.2511	0.0138787
CASP14	0.0583139	8.6535	0.0411275
SPATA6L	0.0583024	11.2416	0.0139268
GPC4	0.0578237	14.2092	0.00379749
COMMD10	0.0576975	11.2268	0.0140082
PPP5C	0.0576057	11.2219	0.0140305
FAM173A	0.0570261	9.71182	0.0264305
RP11-38M8.1	0.0568573	11.1867	0.0142544
ECHDC2	0.0566385	11.192	0.0142274
GNAZ	0.0562128	11.1779	0.0142977
RP11-63G10.4	0.0560805	10.9863	0.0152321
TMEM254	0.0560805	10.9864	0.0152321
RP11-586K12.2	0.0560805	10.9863	0.0152321
CORO2B	0.0560805	10.9864	0.0152321
COL1A2-AS1	0.0560805	10.9864	0.0152321
RP11-259O18.5	0.0560805	10.9864	0.0152321
NME9	0.0560805	10.9864	0.0152321
RP11-1096D5.1	0.0560805	10.9864	0.0152321
FAM186A	0.0560805	10.9864	0.0152321
UCK2	0.0560805	10.9864	0.0152321
CH507-216K13.2	0.0560805	10.9864	0.0152321
CSPG5	0.0560805	10.9863	0.0152321
VARS	0.0560805	10.9864	0.0152321
DZIP1L	0.0560804	10.9864	0.0152321
CAPS2	0.0560804	10.9865	0.0152321
LANCL2	0.0560804	10.9864	0.0152321
NDC1	0.0560804	10.9864	0.0152321
C10orf10	0.0560804	10.9864	0.0152321
MYCL	0.0560804	10.9864	0.0152321
EXTL1	0.0560804	10.9865	0.0152321
RP11-307C12.13	0.0560804	10.9865	0.0152321
RTKN2	0.0560804	10.9864	0.0152321
GEMIN5	0.0560803	10.9864	0.0152321
PCDH7	0.0560803	10.9864	0.0152321
ADGRG5	0.0560803	10.9865	0.0152321
FERMT2	0.0560803	10.9864	0.0152321
CADM1	0.0560803	10.9864	0.0152321
WNK2	0.0560803	10.9864	0.0152321
ZNF22	0.0560803	10.9864	0.0152321
TOMM20L	0.0560543	11.1724	0.0143242
AP006621.9	0.0560543	11.1724	0.0143242
RP4-635E18.7	0.0559153	11.1628	0.0143605
IGHG2	0.0556073	11.1566	0.0143929
RP11-359N11.2	0.0555062	11.1264	0.0145526
FSTL5	0.0554899	9.67343	0.02682
FGD5	0.0552979	11.0572	0.0149853
RP11-54A9.1	0.0548447	11.1277	0.0145526
C1QTNF6	0.0547223	8.65626	0.0411077
CTD-2515H24.2	0.0543915	11.1064	0.014647
CTC-455F18.1	0.0541443	8.65564	0.0411077
LINC00269	0.0536412	8.65558	0.0411077
TTC34	0.0536412	8.65559	0.0411077
EPHB2	0.0536412	8.65559	0.0411077
CASKIN1	0.0536412	8.65559	0.0411077
CTA-243E7.2	0.0536412	8.65563	0.0411077
PTPRT	0.0536412	8.65562	0.0411077
CBR3	0.0536412	8.65563	0.0411077
ST5	0.0536412	8.65564	0.0411077
PXDN	0.0536411	8.65568	0.0411077
OBSCN	0.0536411	8.65562	0.0411077
FBXW8	0.0536411	8.65563	0.0411077
RP11-430C1.1	0.0536411	8.65561	0.0411077
ARPP21	0.0536411	8.65562	0.0411077
PPOX	0.0536411	8.65562	0.0411077
OR4E1	0.0536411	8.65565	0.0411077
EME2	0.0536411	8.65565	0.0411077
EVC	0.0536411	8.65562	0.0411077
ALDH1L1	0.0536411	8.65561	0.0411077
SLC18B1	0.0536411	8.65563	0.0411077
RP11-429H9.4	0.0536411	8.65567	0.0411077
AC025283.2	0.0536411	8.65565	0.0411077
HIST1H2BI	0.0536411	8.65563	0.0411077
RP11-156P1.2	0.0536411	8.65561	0.0411077
IGF2BP1	0.0536411	8.65566	0.0411077
SAMD3	0.0536411	8.65563	0.0411077
RP4-598G3.1	0.0536411	8.65563	0.0411077
AUNIP	0.0536411	8.65567	0.0411077
GRIN2B	0.0536411	8.65569	0.0411077
RP11-156E6.1	0.0536411	8.65566	0.0411077
RN7SL644P	0.0536411	8.65563	0.0411077
RP11-705O1.8	0.0536411	8.65563	0.0411077
RP11-397E7.6	0.0536411	8.65563	0.0411077
BMP4	0.0536411	8.65566	0.0411077
RUNX1T1	0.0536411	8.65566	0.0411077
EPPK1	0.0536411	8.65564	0.0411077
SNRPN	0.0536411	8.65564	0.0411077
KIAA0125	0.053641	8.65567	0.0411077
CD27	0.053641	8.65564	0.0411077
HOGA1	0.053641	8.65564	0.0411077
METTL10	0.053641	8.65562	0.0411077
IRX2	0.053641	8.65565	0.0411077
AC138517.6	0.053641	8.65564	0.0411077
SOX21	0.053641	8.65565	0.0411077
DLGAP2	0.053641	8.65566	0.0411077
AC005616.2	0.053641	8.65564	0.0411077
PPP1R13B	0.053641	8.65564	0.0411077
ADAT2	0.053641	8.65567	0.0411077
RBM41	0.053641	8.65564	0.0411077
CD200R1	0.053641	8.65564	0.0411077
RP11-532F12.5	0.053641	8.65564	0.0411077
SIGLEC8	0.0536409	8.65569	0.0411077
RP11-10C24.1	0.0536409	8.65563	0.0411077
PHPT1	0.0536409	8.65565	0.0411077
PDZD11	0.0536409	8.65565	0.0411077
RNF26	0.0536409	8.65569	0.0411077
TCEAL4	0.0536409	8.65566	0.0411077
CHST4	0.0533678	11.0473	0.0150576
TRIM47	0.0514686	9.51494	0.0288806
CCL17	0.0512182	11.1412	0.0144896
IGHG4	0.0507969	11.1312	0.0145498
SYTL5	0.0503295	11.1132	0.0146088
RNU1-31P	0.0503203	11.1143	0.014608
IQUB	0.0499903	11.1154	0.014608
DNAI1	0.0474726	11.0411	0.015092
IGLJ1	0.0474148	11.0431	0.0150835
PPEF2	0.047018	11.0264	0.0151962
RP11-245P10.8	0.0460342	10.9963	0.0152321
HMX1	0.0457212	10.9916	0.0152321
CPLX2	0.0450353	10.969	0.0153201
RP11-163D8.1	0.0450353	10.969	0.0153201
RP11-517M22.1	0.0441141	11.7642	0.0113688
MTRNR2L3	0.044114	11.7643	0.0113688
C11orf80	0.044114	11.7643	0.0113688
AC096655.2	0.044114	11.7643	0.0113688
RP11-549L6.3	0.044114	11.7643	0.0113688
SNPH	0.044114	11.7643	0.0113688
FGFR3	0.0441139	11.7643	0.0113688
NINL	0.0441138	11.7643	0.0113688
FGD2	0.0441138	11.7643	0.0113688
SLC25A43	0.0440519	10.9392	0.0155201
KIAA0408	0.0437712	10.9302	0.0155803
RP11-555K2.3	0.043679	10.927	0.0155913
RP11-319I23.2	0.0429287	10.9021	0.0157614
TMEM206	0.0395603	10.7797	0.016677
SNORA31	-0.0668996	8.49353	0.0440502
CMTM1	-0.0672405	8.88511	0.0381814
ZFAT	-0.0726064	8.86519	0.0385367
MIR4738	-0.0741269	9.08216	0.0349859
PMS2	-0.0745426	9.26298	0.0323063
SPRYD3	-0.0889598	10.3389	0.0202582
NBPF11	-0.0898952	11.3459	0.0134355
RP11-259O2.3	-0.0906829	9.8983	0.0243516
RP11-707G18.1	-0.0919474	11.3562	0.0133694
ZNF669	-0.0927626	10.5429	0.0185979
CTB-119C2.1	-0.0971046	8.2126	0.0492685
TATDN3	-0.102146	8.61125	0.0418468
RP11-196G18.3	-0.103432	8.21694	0.0491868
C12orf79	-0.106876	8.73388	0.040824
ASL	-0.107883	9.0523	0.0354722
SLC26A6	-0.110013	8.90657	0.0377976
AC017076.5	-0.112551	10.1779	0.0217681
HBD	-0.1134	9.69282	0.0266574
TNNT3	-0.119037	8.3589	0.04622
MIR7844	-0.119053	11.3852	0.013212
TNFRSF8	-0.12891	8.59687	0.0420966
ANXA2R	-0.129025	8.66328	0.0411077
AC092620.2	-0.129919	10.0139	0.0234593
IFITM2	-0.130203	9.61176	0.0276145
C10orf105	-0.133415	11.614	0.0120909
RP11-134P9.3	-0.134012	9.26826	0.0322692
RP3-508I15.22	-0.1386	13.3928	0.00554415
CEACAM4	-0.138733	8.39451	0.0455105
RP11-452H21.4	-0.139879	8.95914	0.0369544
IL1RL2	-0.140401	9.57863	0.0280286
CXCL5	-0.142528	11.9012	0.0108675
LY75	-0.145993	12.5505	0.00804665
RP11-977B10.2	-0.152932	9.43014	0.0300321
PTPRC	-0.156849	11.3817	0.0132303
RP3-508I15.14	-0.158865	11.1326	0.0145495
RP11-561P12.5	-0.160381	12.678	0.00759249
RP11-76E17.4	-0.16293	12.5215	0.00814281
RIN2	-0.163215	10.4392	0.0194505
RP11-138A9.1	-0.169236	8.90932	0.0377565
DAAM2	-0.170566	10.7519	0.0168784
XXbac-BPG300A18.13	-0.170704	9.46185	0.0295949
SNHG16	-0.172	10.1503	0.0219919
PHOSPHO1	-0.174046	9.66206	0.0269625
DRC7	-0.174298	11.1635	0.0143605
RTP4	-0.175153	10.379	0.019936
RP11-874J12.1	-0.175156	9.41309	0.030207
AC079630.4	-0.176801	9.62466	0.027456
CLEC1A	-0.177126	16.3412	0.00146622
TMEM188	-0.179374	10.2453	0.0211075
RASGRP2	-0.180487	9.13688	0.0341062
FAM46C	-0.182413	13.3386	0.00569514
FOXO4	-0.184653	9.30558	0.0317825
RNF185	-0.187311	8.96373	0.0368771
RP11-76E17.3	-0.189229	17.459	0.000879581
NOV	-0.191121	16.2336	0.00154391
PPIA	-0.193414	8.6551	0.0411077
RP11-300J18.2	-0.195455	25.1734	2.54698e-05
RP11-563J2.3	-0.196281	11.496	0.0126671
CCR3	-0.197268	12.9557	0.00672107
AQP9	-0.197571	14.9141	0.00275547
[truncated: 726 more rows]

[truncated: 7 more sheets: macro CvH, macro FvH, macro CvF, epithelial CvH, epithelial FvH, epithelial CvF, pDC]
