# Supplementary material for: Human nasal wash RNA-Seq reveals distinct cell-specific innate immune responses in influenza versus SARS-CoV-2
Source: JCI Insight. 2021 Nov 22;6(22):e152288. doi: 10.1172/jci.insight.152288 (PMC8663782; doi:10.1172/jci.insight.152288)
Supplement: Supplemental data set 5 [file jciinsight-6-152288-s101.xlsx]

## Sheet: cell lineage
Supplemental File 5. CellPhone Database
SOURCE	TARGET	SOURCE::TARGET	Cov05	Cov06	Cov12	Cov14	Cov15	Cov16N	Cov10N	HC17	HC27	HC33	HC36	HC03	f72	f72a	f72b	f78	f78a	f80	f81	f82	f82a	f82b	f83	f83a	f84
Bcell	Bcell	Bcell::Bcell	8	6	5	3	3	3	11	2	16	20	2	4	11	17	13	#N/A	#N/A	8	13	8	15	4	#N/A	13	5
Bcell	Tcell	Bcell::Tcell	10	20	15	9	13	11	17	5	#N/A	46	0	3	27	39	23	#N/A	#N/A	20	12	7	28	13	#N/A	26	17
Bcell	neutrophil	Bcell::neutrophil	24	25	13	18	16	19	17	14	18	19	10	11	14	23	13	#N/A	#N/A	9	20	10	20	28	#N/A	15	15
Bcell	macro	Bcell::macro	49	52	38	20	33	23	29	16	39	44	#N/A	5	32	53	55	#N/A	#N/A	28	32	30	39	41	#N/A	41	28
Bcell	epithelial	Bcell::epithelial	24	21	13	6	9	4	10	17	24	36	6	18	23	34	31	#N/A	#N/A	20	27	13	30	17	#N/A	20	18
Bcell	unk	Bcell::unk	#N/A	#N/A	#N/A	0	7	#N/A	#N/A	#N/A	#N/A	#N/A	#N/A	#N/A	#N/A	#N/A	#N/A	#N/A	#N/A	#N/A	#N/A	#N/A	#N/A	#N/A	#N/A	#N/A	#N/A
Tcell	Bcell	Tcell::Bcell	10	20	15	9	13	11	17	5	#N/A	46	0	3	27	39	23	#N/A	#N/A	20	12	7	28	13	#N/A	26	17
Tcell	Tcell	Tcell::Tcell	2	7	6	6	13	11	4	3	#N/A	18	2	0	15	25	10	5	#N/A	9	7	3	15	9	36	11	9
Tcell	neutrophil	Tcell::neutrophil	16	17	10	10	23	11	15	23	#N/A	17	12	3	20	33	22	8	#N/A	16	14	10	25	28	45	25	16
Tcell	macro	Tcell::macro	35	49	51	18	53	30	23	19	#N/A	40	#N/A	3	52	66	59	18	#N/A	40	40	19	43	44	92	56	50
Tcell	epithelial	Tcell::epithelial	23	20	17	2	13	7	5	31	#N/A	28	3	11	31	50	36	19	#N/A	24	24	13	24	18	46	24	24
Tcell	unk	Tcell::unk	#N/A	#N/A	#N/A	1	14	#N/A	#N/A	#N/A	#N/A	#N/A	#N/A	#N/A	#N/A	#N/A	#N/A	#N/A	#N/A	#N/A	#N/A	#N/A	#N/A	#N/A	#N/A	#N/A	#N/A
neutrophil	Bcell	neutrophil::Bcell	24	25	13	18	16	19	17	14	18	19	10	11	14	23	13	#N/A	#N/A	9	20	10	20	28	#N/A	15	15
neutrophil	Tcell	neutrophil::Tcell	16	17	10	10	23	11	15	23	#N/A	17	12	3	20	33	22	8	#N/A	16	14	10	25	28	45	25	16
neutrophil	neutrophil	neutrophil::neutrophil	13	13	5	14	20	22	10	15	7	10	15	11	5	6	8	8	9	6	9	6	8	16	10	9	8
neutrophil	macro	neutrophil::macro	57	51	55	46	57	46	22	19	31	37	#N/A	6	30	35	58	46	36	32	26	20	37	62	63	45	45
neutrophil	epithelial	neutrophil::epithelial	26	31	21	13	25	22	10	29	25	37	24	31	26	34	38	35	#N/A	20	28	19	21	24	29	17	20
neutrophil	unk	neutrophil::unk	#N/A	#N/A	#N/A	3	14	#N/A	#N/A	#N/A	#N/A	#N/A	#N/A	#N/A	#N/A	#N/A	#N/A	#N/A	#N/A	#N/A	#N/A	#N/A	#N/A	#N/A	#N/A	#N/A	#N/A
macro	Bcell	macro::Bcell	49	52	38	20	33	23	29	16	39	44	#N/A	5	32	53	55	#N/A	#N/A	28	32	30	39	41	#N/A	41	28
macro	Tcell	macro::Tcell	35	49	51	18	53	30	23	19	#N/A	40	#N/A	3	52	66	59	18	#N/A	40	40	19	43	44	92	56	50
macro	neutrophil	macro::neutrophil	57	51	55	46	57	46	22	19	31	37	#N/A	6	30	35	58	46	36	32	26	20	37	62	63	45	45
macro	macro	macro::macro	57	62	65	45	47	31	22	16	21	38	#N/A	2	33	42	64	31	26	35	38	23	37	54	54	56	49
macro	epithelial	macro::epithelial	71	57	49	15	31	14	10	36	28	57	#N/A	11	46	55	86	47	#N/A	27	30	32	44	43	44	48	41
macro	unk	macro::unk	#N/A	#N/A	#N/A	8	28	#N/A	#N/A	#N/A	#N/A	#N/A	#N/A	#N/A	#N/A	#N/A	#N/A	#N/A	#N/A	#N/A	#N/A	#N/A	#N/A	#N/A	#N/A	#N/A	#N/A
epithelial	Bcell	epithelial::Bcell	24	21	13	6	9	4	10	17	24	36	6	18	23	34	31	#N/A	#N/A	20	27	13	30	17	#N/A	20	18
epithelial	Tcell	epithelial::Tcell	23	20	17	2	13	7	5	31	#N/A	28	3	11	31	50	36	19	#N/A	24	24	13	24	18	46	24	24
epithelial	neutrophil	epithelial::neutrophil	26	31	21	13	25	22	10	29	25	37	24	31	26	34	38	35	#N/A	20	28	19	21	24	29	17	20
epithelial	macro	epithelial::macro	71	57	49	15	31	14	10	36	28	57	#N/A	11	46	55	86	47	#N/A	27	30	32	44	43	44	48	41
epithelial	epithelial	epithelial::epithelial	19	29	16	2	15	9	6	38	21	42	20	33	30	30	41	22	#N/A	19	14	18	23	17	15	23	22
epithelial	unk	epithelial::unk	#N/A	#N/A	#N/A	3	15	#N/A	#N/A	#N/A	#N/A	#N/A	#N/A	#N/A	#N/A	#N/A	#N/A	#N/A	#N/A	#N/A	#N/A	#N/A	#N/A	#N/A	#N/A	#N/A	#N/A
unk	Bcell	unk::Bcell	#N/A	#N/A	#N/A	0	7	#N/A	#N/A	#N/A	#N/A	#N/A	#N/A	#N/A	#N/A	#N/A	#N/A	#N/A	#N/A	#N/A	#N/A	#N/A	#N/A	#N/A	#N/A	#N/A	#N/A
unk	Tcell	unk::Tcell	#N/A	#N/A	#N/A	1	14	#N/A	#N/A	#N/A	#N/A	#N/A	#N/A	#N/A	#N/A	#N/A	#N/A	#N/A	#N/A	#N/A	#N/A	#N/A	#N/A	#N/A	#N/A	#N/A	#N/A
unk	neutrophil	unk::neutrophil	#N/A	#N/A	#N/A	3	14	#N/A	#N/A	#N/A	#N/A	#N/A	#N/A	#N/A	#N/A	#N/A	#N/A	#N/A	#N/A	#N/A	#N/A	#N/A	#N/A	#N/A	#N/A	#N/A	#N/A
unk	macro	unk::macro	#N/A	#N/A	#N/A	8	28	#N/A	#N/A	#N/A	#N/A	#N/A	#N/A	#N/A	#N/A	#N/A	#N/A	#N/A	#N/A	#N/A	#N/A	#N/A	#N/A	#N/A	#N/A	#N/A	#N/A
unk	epithelial	unk::epithelial	#N/A	#N/A	#N/A	3	15	#N/A	#N/A	#N/A	#N/A	#N/A	#N/A	#N/A	#N/A	#N/A	#N/A	#N/A	#N/A	#N/A	#N/A	#N/A	#N/A	#N/A	#N/A	#N/A	#N/A
unk	unk	unk::unk	#N/A	#N/A	#N/A	1	11	#N/A	#N/A	#N/A	#N/A	#N/A	#N/A	#N/A	#N/A	#N/A	#N/A	#N/A	#N/A	#N/A	#N/A	#N/A	#N/A	#N/A	#N/A	#N/A	#N/A

## Sheet: epi epi interact penetrance
Supplemental File 5. CellPhone Database
interacting_pair	COV	FLU	HC
CEACAM5_CEACAM1	0.8	1	0.8
EGFR_MIF	0.2	0	0
CDH1_a2b1 complex	0.6	0.8	1
CEACAM1_CEACAM6	0.8	1	0.8
CEACAM5_CEACAM6	1	1	1
CEACAM6_CEACAM6	1	1	1
EFNA1_EPHA2	0.6	0.8	0.8
EGFR_AREG	0.8	0.6	0.4
EGFR_TGFA	0.8	0.8	0.8
CXADR_FAM3C	0.8	1	1
LGALS9_PTPRK	0.6	0.4	0.6
LGALS9_DAG1	0.4	0.2	0.8
TNFSF10_RIPK1	0.6	0.4	1
EGFR_COPA	0.6	0.6	1
LAMP1_FAM3C	0.8	0.8	0.8
COPA_SORT1	0.8	0.6	1
GRN_SORT1	0.8	0.4	1
HLA-C_FAM3C	0.4	0.8	0.4
CD55_ADGRE5	0.2	0.2	0
IL36 receptor_IL36G	0.2	0	0
EFNB2_EPHB3	0.4	0.2	0.8
IL36 receptor_IL36RN	0.2	0	0
IL36 receptor_IL36A	0.2	0	0
EREG_EGFR	0.2	0.6	0.8
EGFR_GRN	0.4	0.8	1
IL1 receptor_IL1A	0.2	0	0
IL1 receptor inhibitor_IL1A	0.2	0	0
LGALS9_MET	0.4	0.4	0.8
IL1 receptor_IL1RN	0.4	0.4	0.4
IL1 receptor inhibitor_IL1RN	0.2	0	0.2
TNFRSF1A_GRN	0.2	0.2	0.8
ICAM1_AREG	0.2	0.2	0
NRP1_VEGFA	0	0	0
LGALS9_SORL1	0	0	0
LGALS9_CD47	0.2	0.4	0.6
LAMC1_a2b1 complex	0	0.2	0.4
NECTIN1_NECTIN4	0	0.4	0.4
PLXNB2_PTN	0	0.2	0.2
FGFR2_NECTIN1	0	0.2	0.4
ACVR_1B2A receptor_BMP3	0	0.2	0.2
DSG2_DSC3	0	0.2	0.4
DSC2_DSG2	0	0.8	0.4
NRP2_SEMA3C	0	0.2	0
FGFR2_XPR1	0	0.2	0.2
EGFR_HBEGF	0	0.2	0.2
NRP2_VEGFA	0	0.2	0
TGFB2_TGFbeta receptor2	0	0.6	0.4
TNFRSF10B_TNFSF10	0	0.2	0.2
LGALS9_SLC1A5	0	0.2	0.2
CD74_APP	0	0.4	0.2
CD74_COPA	0	0.2	0.2
EFNB2_EPHA4	0	0.2	0
EFNA4_EPHA4	0	0.2	0
FGFR2_EPHA4	0	0.2	0
TIMP1_FGFR2	0	0.2	0.2
FAM3C_CLEC2D	0	0.2	0
CD44_FGFR2	0	0.2	0.2
FFAR2_FAM3C	0	0.2	0
GPR37L1_PSAP	0	0.2	0
PLXNB2_SEMA4D	0	0.4	0.2
ANXA1_FPR1	0	0.2	0
EFNA1_EPHA4	0	0.2	0
VEGFA_FLT1	0	0.4	0
EPHA2_EFNA4	0	0.2	0
WNT5A_PTPRK	0	0.2	0
COL1A1_a2b1 complex	0	0.2	0
TNFRSF10A_TNFSF10	0	0.2	0.2
WNT5A_FZD5	0	0.2	0
JAG1_NOTCH2	0	0.2	0.2
CD46_JAG1	0	0.2	0.2
FGFR2_FGFR3	0	0	0.4
FN1_aVb5 complex	0	0	0.2
PTN_PTPRZ1	0	0	0.2
COL21A1_a2b1 complex	0	0	0.2
COL4A5_a2b1 complex	0	0	0.2
COL6A1_a2b1 complex	0	0	0.2
FN1_a2b1 complex	0	0	0.2
MDK_PTPRZ1	0	0	0.2
ERBB3_NRG1	0	0	0.2
EGFR_NRG1	0	0	0.2
FGFR3_NECTIN1	0	0	0.4
NRG1_LGR4	0	0	0.2
JAG1_NOTCH3	0	0	0.2
COL6A1_a1b1 complex	0	0	0.2
COL21A1_a1b1 complex	0	0	0.2
FN1_aVb1 complex	0	0	0.2
COL4A5_a1b1 complex	0	0	0.2
MDK_SORL1	0	0	0.2
COL6A6_a2b1 complex	0	0	0.8
TNFSF10_TNFRSF10D	0	0	0.4
PLD2_ARF1	0	0	0.2
LGALS9_CD44	0	0	0.2
CD44_HBEGF	0	0	0.2
WNT7B_FZD1	0	0	0.2

## Sheet: epi epi all signif interact
Supplemental File 5. CellPhone Database
status	Donor	id_cp_interaction	interacting_pair	partner_a	partner_b	gene_a	gene_b	secreted	receptor_a	receptor_b	annotation_strategy	is_integrin	rank	epithelial|epithelial
COV	Cov05	CPI-SS0B537DD3F	CEACAM5_CEACAM1	simple:P06731	simple:P13688	CEACAM5	CEACAM1	TRUE	FALSE	FALSE	curated	FALSE	0.04	7.085
COV	Cov05	CPI-SS00EDDD458	EGFR_MIF	simple:P00533	simple:P14174	EGFR	MIF	TRUE	TRUE	FALSE	IMEx,InnateDB-All	FALSE	0.04	0.185
COV	Cov05	CPI-SC0D9B795CC	CDH1_a2b1 complex	simple:P12830	complex:a2b1 complex	CDH1		FALSE	FALSE	FALSE	curated	TRUE	0.04	0.645
COV	Cov05	CPI-SS0A2D7895C	CEACAM1_CEACAM6	simple:P13688	simple:P40199	CEACAM1	CEACAM6	TRUE	FALSE	FALSE	curated	FALSE	0.04	2.755
COV	Cov05	CPI-SS0322747C2	CEACAM5_CEACAM6	simple:P06731	simple:P40199	CEACAM5	CEACAM6	FALSE	FALSE	FALSE	curated	FALSE	0.04	9.16
COV	Cov05	CPI-SS001BF66E8	CEACAM6_CEACAM6	simple:P40199	simple:P40199	CEACAM6	CEACAM6	FALSE	FALSE	FALSE	curated	FALSE	0.04	4.83
COV	Cov05	CPI-SS046F6F0C1	EFNA1_EPHA2	simple:P20827	simple:P29317	EFNA1	EPHA2	TRUE	FALSE	TRUE	curated	FALSE	0.04	0.575
COV	Cov05	CPI-SS0481D83A4	EGFR_AREG	simple:P00533	simple:P15514	EGFR	AREG	TRUE	TRUE	FALSE	curated	FALSE	0.08	0.235
COV	Cov05	CPI-SS0E25CE362	EGFR_TGFA	simple:P00533	simple:P01135	EGFR	TGFA	TRUE	TRUE	FALSE	curated	FALSE	0.08	0.29
COV	Cov05	CPI-SS033CB0BB2	CXADR_FAM3C	simple:P78310	simple:Q92520	CXADR	FAM3C	TRUE	TRUE	FALSE	IMEx,IntAct	FALSE	0.08	0.45
COV	Cov05	CPI-SS0A9FB762A	LGALS9_PTPRK	simple:O00182	simple:Q15262	LGALS9	PTPRK	TRUE	FALSE	TRUE	InnateDB-All	FALSE	0.12	0.245
COV	Cov05	CPI-SS0BD9F32BA	LGALS9_DAG1	simple:O00182	simple:Q14118	LGALS9	DAG1	TRUE	FALSE	TRUE	InnateDB-All	FALSE	0.12	0.245
COV	Cov05	CPI-SS0DEDA3567	TNFSF10_RIPK1	simple:P50591	simple:Q13546	TNFSF10	RIPK1	TRUE	FALSE	TRUE	InnateDB-All	FALSE	0.16	0.48
COV	Cov05	CPI-SS088A0A760	EGFR_COPA	simple:P00533	simple:P53621	EGFR	COPA	TRUE	TRUE	FALSE	InnateDB-All	FALSE	0.16	0.365
COV	Cov05	CPI-SS055E061C9	LAMP1_FAM3C	simple:P11279	simple:Q92520	LAMP1	FAM3C	TRUE	TRUE	FALSE	InnateDB-All	FALSE	0.2	0.425
COV	Cov05	CPI-SS04F3A1E5C	COPA_SORT1	simple:P53621	simple:Q99523	COPA	SORT1	TRUE	FALSE	TRUE	IMEx,InnateDB-All,IntAct,MatrixDB	FALSE	0.24	0.685
COV	Cov05	CPI-SS07CCAD9BF	GRN_SORT1	simple:P28799	simple:Q99523	GRN	SORT1	TRUE	FALSE	TRUE	IMEx,InnateDB-All,MINT	FALSE	0.24	0.66
COV	Cov05	CPI-SS034D36D2F	HLA-C_FAM3C	simple:HLAC	simple:Q92520	HLA-C	FAM3C	TRUE	TRUE	FALSE	InnateDB-All	FALSE	0.24	2.025
COV	Cov05	CPI-SS061A7E099	CD55_ADGRE5	simple:P08174	simple:P48960	CD55	ADGRE5	TRUE	TRUE	TRUE	curated	FALSE	0.6	0.715
COV	Cov06	CPI-CS0D9B5AB86	IL36 receptor_IL36G	complex:IL36 receptor	simple:Q9NZH8		IL36G	TRUE	TRUE	FALSE	curated	FALSE	0.04	0.392
COV	Cov06	CPI-SC0D9B795CC	CDH1_a2b1 complex	simple:P12830	complex:a2b1 complex	CDH1		FALSE	FALSE	FALSE	curated	TRUE	0.04	1.934
COV	Cov06	CPI-SS0A2D7895C	CEACAM1_CEACAM6	simple:P13688	simple:P40199	CEACAM1	CEACAM6	TRUE	FALSE	FALSE	curated	FALSE	0.04	4.227
COV	Cov06	CPI-SS0322747C2	CEACAM5_CEACAM6	simple:P06731	simple:P40199	CEACAM5	CEACAM6	FALSE	FALSE	FALSE	curated	FALSE	0.04	9.284
COV	Cov06	CPI-SS001BF66E8	CEACAM6_CEACAM6	simple:P40199	simple:P40199	CEACAM6	CEACAM6	FALSE	FALSE	FALSE	curated	FALSE	0.04	6.469
COV	Cov06	CPI-SS0B537DD3F	CEACAM5_CEACAM1	simple:P06731	simple:P13688	CEACAM5	CEACAM1	TRUE	FALSE	FALSE	curated	FALSE	0.04	7.042
COV	Cov06	CPI-SS082ABF1EA	EFNB2_EPHB3	simple:P52799	simple:P54753	EFNB2	EPHB3	FALSE	TRUE	TRUE	curated	FALSE	0.04	0.748
COV	Cov06	CPI-CS04BB8F1EC	IL36 receptor_IL36RN	complex:IL36 receptor	simple:Q9UBH0		IL36RN	TRUE	TRUE	FALSE	curated	FALSE	0.04	0.319
COV	Cov06	CPI-SS046F6F0C1	EFNA1_EPHA2	simple:P20827	simple:P29317	EFNA1	EPHA2	TRUE	FALSE	TRUE	curated	FALSE	0.04	2.045
COV	Cov06	CPI-SS0E25CE362	EGFR_TGFA	simple:P00533	simple:P01135	EGFR	TGFA	TRUE	TRUE	FALSE	curated	FALSE	0.04	0.353
COV	Cov06	CPI-CS0F6472748	IL36 receptor_IL36A	complex:IL36 receptor	simple:Q9UHA7		IL36A	TRUE	TRUE	FALSE	curated	FALSE	0.04	1.576
COV	Cov06	CPI-SS0BD9F32BA	LGALS9_DAG1	simple:O00182	simple:Q14118	LGALS9	DAG1	TRUE	FALSE	TRUE	InnateDB-All	FALSE	0.08	0.343
COV	Cov06	CPI-SS0DEDA3567	TNFSF10_RIPK1	simple:P50591	simple:Q13546	TNFSF10	RIPK1	TRUE	FALSE	TRUE	InnateDB-All	FALSE	0.08	0.512
COV	Cov06	CPI-SS004C23DCE	EREG_EGFR	simple:O14944	simple:P00533	EREG	EGFR	TRUE	FALSE	TRUE	curated	FALSE	0.08	0.397
COV	Cov06	CPI-SS088A0A760	EGFR_COPA	simple:P00533	simple:P53621	EGFR	COPA	TRUE	TRUE	FALSE	InnateDB-All	FALSE	0.08	0.306
COV	Cov06	CPI-SS0481D83A4	EGFR_AREG	simple:P00533	simple:P15514	EGFR	AREG	TRUE	TRUE	FALSE	curated	FALSE	0.08	0.728
COV	Cov06	CPI-SS033CB0BB2	CXADR_FAM3C	simple:P78310	simple:Q92520	CXADR	FAM3C	TRUE	TRUE	FALSE	IMEx,IntAct	FALSE	0.12	0.738
COV	Cov06	CPI-SS08CA619FE	EGFR_GRN	simple:P00533	simple:P28799	EGFR	GRN	TRUE	TRUE	FALSE	InnateDB-All	FALSE	0.12	0.409
COV	Cov06	CPI-CS06072FF4E	IL1 receptor_IL1A	complex:IL1 receptor	simple:P01583		IL1A	TRUE	TRUE	FALSE	curated	FALSE	0.12	0.455
COV	Cov06	CPI-CS0AC5142FA	IL1 receptor inhibitor_IL1A	complex:IL1 receptor inhibitor	simple:P01583		IL1A	TRUE	TRUE	FALSE	curated	FALSE	0.12	0.455
COV	Cov06	CPI-SS0BC7CD11B	LGALS9_MET	simple:O00182	simple:P08581	LGALS9	MET	TRUE	FALSE	TRUE	InnateDB-All	FALSE	0.12	0.443
COV	Cov06	CPI-CS0DEBE7B69	IL1 receptor_IL1RN	complex:IL1 receptor	simple:P18510		IL1RN	TRUE	TRUE	FALSE	curated	FALSE	0.12	4.488
COV	Cov06	CPI-CS085E95BC1	IL1 receptor inhibitor_IL1RN	complex:IL1 receptor inhibitor	simple:P18510		IL1RN	TRUE	TRUE	FALSE	curated	FALSE	0.12	4.488
COV	Cov06	CPI-SS0A9FB762A	LGALS9_PTPRK	simple:O00182	simple:Q15262	LGALS9	PTPRK	TRUE	FALSE	TRUE	InnateDB-All	FALSE	0.12	0.421
COV	Cov06	CPI-SS07CCAD9BF	GRN_SORT1	simple:P28799	simple:Q99523	GRN	SORT1	TRUE	FALSE	TRUE	IMEx,InnateDB-All,MINT	FALSE	0.2	1.654
COV	Cov06	CPI-SS0DA033F03	TNFRSF1A_GRN	simple:P19438	simple:P28799	TNFRSF1A	GRN	TRUE	TRUE	FALSE	IMEx,InnateDB-All,MINT	FALSE	0.2	0.431
COV	Cov06	CPI-SS04F3A1E5C	COPA_SORT1	simple:P53621	simple:Q99523	COPA	SORT1	TRUE	FALSE	TRUE	IMEx,InnateDB-All,IntAct,MatrixDB	FALSE	0.2	1.551
COV	Cov06	CPI-SS055E061C9	LAMP1_FAM3C	simple:P11279	simple:Q92520	LAMP1	FAM3C	TRUE	TRUE	FALSE	InnateDB-All	FALSE	0.24	0.372
COV	Cov06	CPI-SS0D4C221B8	ICAM1_AREG	simple:P05362	simple:P15514	ICAM1	AREG	TRUE	TRUE	FALSE	InnateDB-All	FALSE	0.28	0.948
	Cov10N	CPI-SS0322747C2	CEACAM5_CEACAM6	simple:P06731	simple:P40199	CEACAM5	CEACAM6	FALSE	FALSE	FALSE	curated	FALSE	0.04	2.75
	Cov10N	CPI-SS001BF66E8	CEACAM6_CEACAM6	simple:P40199	simple:P40199	CEACAM6	CEACAM6	FALSE	FALSE	FALSE	curated	FALSE	0.04	3.5
	Cov10N	CPI-SS0B537DD3F	CEACAM5_CEACAM1	simple:P06731	simple:P13688	CEACAM5	CEACAM1	TRUE	FALSE	FALSE	curated	FALSE	0.04	2.5
	Cov10N	CPI-SS0A2D7895C	CEACAM1_CEACAM6	simple:P13688	simple:P40199	CEACAM1	CEACAM6	TRUE	FALSE	FALSE	curated	FALSE	0.04	3.25
	Cov10N	CPI-SS0DE0A486F	NRP1_VEGFA	simple:O14786	simple:P15692	NRP1	VEGFA	TRUE	TRUE	FALSE	curated	FALSE	0.12	0.5
	Cov10N	CPI-SS09C52F54E	LGALS9_SORL1	simple:O00182	simple:Q92673	LGALS9	SORL1	TRUE	FALSE	TRUE	InnateDB-All	FALSE	0.16	0.75
COV	Cov12	CPI-SS0E25CE362	EGFR_TGFA	simple:P00533	simple:P01135	EGFR	TGFA	TRUE	TRUE	FALSE	curated	FALSE	0.04	0.472
COV	Cov12	CPI-SS001BF66E8	CEACAM6_CEACAM6	simple:P40199	simple:P40199	CEACAM6	CEACAM6	FALSE	FALSE	FALSE	curated	FALSE	0.04	8.583
COV	Cov12	CPI-SS0322747C2	CEACAM5_CEACAM6	simple:P06731	simple:P40199	CEACAM5	CEACAM6	FALSE	FALSE	FALSE	curated	FALSE	0.04	13.139
COV	Cov12	CPI-SS082ABF1EA	EFNB2_EPHB3	simple:P52799	simple:P54753	EFNB2	EPHB3	FALSE	TRUE	TRUE	curated	FALSE	0.04	0.389
COV	Cov12	CPI-SS0A2D7895C	CEACAM1_CEACAM6	simple:P13688	simple:P40199	CEACAM1	CEACAM6	TRUE	FALSE	FALSE	curated	FALSE	0.08	6.028
COV	Cov12	CPI-SS0BC7CD11B	LGALS9_MET	simple:O00182	simple:P08581	LGALS9	MET	TRUE	FALSE	TRUE	InnateDB-All	FALSE	0.08	0.403
COV	Cov12	CPI-SS0481D83A4	EGFR_AREG	simple:P00533	simple:P15514	EGFR	AREG	TRUE	TRUE	FALSE	curated	FALSE	0.08	0.639
COV	Cov12	CPI-SS0A9FB762A	LGALS9_PTPRK	simple:O00182	simple:Q15262	LGALS9	PTPRK	TRUE	FALSE	TRUE	InnateDB-All	FALSE	0.08	0.389
COV	Cov12	CPI-SS0B537DD3F	CEACAM5_CEACAM1	simple:P06731	simple:P13688	CEACAM5	CEACAM1	TRUE	FALSE	FALSE	curated	FALSE	0.08	10.583
COV	Cov12	CPI-SS033CB0BB2	CXADR_FAM3C	simple:P78310	simple:Q92520	CXADR	FAM3C	TRUE	TRUE	FALSE	IMEx,IntAct	FALSE	0.12	0.833
COV	Cov12	CPI-SS088A0A760	EGFR_COPA	simple:P00533	simple:P53621	EGFR	COPA	TRUE	TRUE	FALSE	InnateDB-All	FALSE	0.12	0.306
COV	Cov12	CPI-SS0DEDA3567	TNFSF10_RIPK1	simple:P50591	simple:Q13546	TNFSF10	RIPK1	TRUE	FALSE	TRUE	InnateDB-All	FALSE	0.12	0.694
COV	Cov12	CPI-SS055E061C9	LAMP1_FAM3C	simple:P11279	simple:Q92520	LAMP1	FAM3C	TRUE	TRUE	FALSE	InnateDB-All	FALSE	0.16	0.417
COV	Cov12	CPI-SS04F3A1E5C	COPA_SORT1	simple:P53621	simple:Q99523	COPA	SORT1	TRUE	FALSE	TRUE	IMEx,InnateDB-All,IntAct,MatrixDB	FALSE	0.16	1.264
COV	Cov12	CPI-SS07CCAD9BF	GRN_SORT1	simple:P28799	simple:Q99523	GRN	SORT1	TRUE	FALSE	TRUE	IMEx,InnateDB-All,MINT	FALSE	0.16	1.444
COV	Cov12	CPI-SS014958F32	LGALS9_CD47	simple:O00182	simple:Q08722	LGALS9	CD47	TRUE	FALSE	TRUE	InnateDB-All	FALSE	0.32	0.389
COV	Cov14	CPI-SS0322747C2	CEACAM5_CEACAM6	simple:P06731	simple:P40199	CEACAM5	CEACAM6	FALSE	FALSE	FALSE	curated	FALSE	0.056	1.643
COV	Cov14	CPI-SS001BF66E8	CEACAM6_CEACAM6	simple:P40199	simple:P40199	CEACAM6	CEACAM6	FALSE	FALSE	FALSE	curated	FALSE	0.083	1.524
COV	Cov15	CPI-SS001BF66E8	CEACAM6_CEACAM6	simple:P40199	simple:P40199	CEACAM6	CEACAM6	FALSE	FALSE	FALSE	curated	FALSE	0.028	3.514
COV	Cov15	CPI-SS046F6F0C1	EFNA1_EPHA2	simple:P20827	simple:P29317	EFNA1	EPHA2	TRUE	FALSE	TRUE	curated	FALSE	0.028	0.597
COV	Cov15	CPI-SS0E25CE362	EGFR_TGFA	simple:P00533	simple:P01135	EGFR	TGFA	TRUE	TRUE	FALSE	curated	FALSE	0.028	0.152
COV	Cov15	CPI-SS033CB0BB2	CXADR_FAM3C	simple:P78310	simple:Q92520	CXADR	FAM3C	TRUE	TRUE	FALSE	IMEx,IntAct	FALSE	0.056	0.478
COV	Cov15	CPI-SS0322747C2	CEACAM5_CEACAM6	simple:P06731	simple:P40199	CEACAM5	CEACAM6	FALSE	FALSE	FALSE	curated	FALSE	0.056	4.189
COV	Cov15	CPI-SC0D9B795CC	CDH1_a2b1 complex	simple:P12830	complex:a2b1 complex	CDH1		FALSE	FALSE	FALSE	curated	TRUE	0.056	0.499
COV	Cov15	CPI-CS0DEBE7B69	IL1 receptor_IL1RN	complex:IL1 receptor	simple:P18510		IL1RN	TRUE	TRUE	FALSE	curated	FALSE	0.083	1.273
COV	Cov15	CPI-SS0481D83A4	EGFR_AREG	simple:P00533	simple:P15514	EGFR	AREG	TRUE	TRUE	FALSE	curated	FALSE	0.083	0.161
COV	Cov15	CPI-SS055E061C9	LAMP1_FAM3C	simple:P11279	simple:Q92520	LAMP1	FAM3C	TRUE	TRUE	FALSE	InnateDB-All	FALSE	0.083	0.364
COV	Cov15	CPI-SS0A2D7895C	CEACAM1_CEACAM6	simple:P13688	simple:P40199	CEACAM1	CEACAM6	TRUE	FALSE	FALSE	curated	FALSE	0.083	2.059
COV	Cov15	CPI-SS0B537DD3F	CEACAM5_CEACAM1	simple:P06731	simple:P13688	CEACAM5	CEACAM1	TRUE	FALSE	FALSE	curated	FALSE	0.083	2.734
COV	Cov15	CPI-SS08CA619FE	EGFR_GRN	simple:P00533	simple:P28799	EGFR	GRN	TRUE	TRUE	FALSE	InnateDB-All	FALSE	0.111	0.389
COV	Cov15	CPI-SS04F3A1E5C	COPA_SORT1	simple:P53621	simple:Q99523	COPA	SORT1	TRUE	FALSE	TRUE	IMEx,InnateDB-All,IntAct,MatrixDB	FALSE	0.139	0.399
COV	Cov15	CPI-SS07CCAD9BF	GRN_SORT1	simple:P28799	simple:Q99523	GRN	SORT1	TRUE	FALSE	TRUE	IMEx,InnateDB-All,MINT	FALSE	0.139	0.629
COV	Cov15	CPI-SS034D36D2F	HLA-C_FAM3C	simple:HLAC	simple:Q92520	HLA-C	FAM3C	TRUE	TRUE	FALSE	InnateDB-All	FALSE	0.167	0.872
	Cov16N	CPI-SC0D9B795CC	CDH1_a2b1 complex	simple:P12830	complex:a2b1 complex	CDH1		FALSE	FALSE	FALSE	curated	TRUE	0.04	0.408
	Cov16N	CPI-SS0B537DD3F	CEACAM5_CEACAM1	simple:P06731	simple:P13688	CEACAM5	CEACAM1	TRUE	FALSE	FALSE	curated	FALSE	0.08	1.601
	Cov16N	CPI-SS0A2D7895C	CEACAM1_CEACAM6	simple:P13688	simple:P40199	CEACAM1	CEACAM6	TRUE	FALSE	FALSE	curated	FALSE	0.08	1.348
	Cov16N	CPI-SS0DEDA3567	TNFSF10_RIPK1	simple:P50591	simple:Q13546	TNFSF10	RIPK1	TRUE	FALSE	TRUE	InnateDB-All	FALSE	0.08	0.19
	Cov16N	CPI-SS033CB0BB2	CXADR_FAM3C	simple:P78310	simple:Q92520	CXADR	FAM3C	TRUE	TRUE	FALSE	IMEx,IntAct	FALSE	0.08	0.345
	Cov16N	CPI-SS07CCAD9BF	GRN_SORT1	simple:P28799	simple:Q99523	GRN	SORT1	TRUE	FALSE	TRUE	IMEx,InnateDB-All,MINT	FALSE	0.12	0.421
	Cov16N	CPI-SS0322747C2	CEACAM5_CEACAM6	simple:P06731	simple:P40199	CEACAM5	CEACAM6	FALSE	FALSE	FALSE	curated	FALSE	0.12	2.361
	Cov16N	CPI-SS001BF66E8	CEACAM6_CEACAM6	simple:P40199	simple:P40199	CEACAM6	CEACAM6	FALSE	FALSE	FALSE	curated	FALSE	0.12	2.109
	Cov16N	CPI-SS04F3A1E5C	COPA_SORT1	simple:P53621	simple:Q99523	COPA	SORT1	TRUE	FALSE	TRUE	IMEx,InnateDB-All,IntAct,MatrixDB	FALSE	0.16	0.293
FLU	f72b	CPI-SS0322747C2	CEACAM5_CEACAM6	simple:P06731	simple:P40199	CEACAM5	CEACAM6	FALSE	FALSE	FALSE	curated	FALSE	0.04	13.284
FLU	f72b	CPI-SS001BF66E8	CEACAM6_CEACAM6	simple:P40199	simple:P40199	CEACAM6	CEACAM6	FALSE	FALSE	FALSE	curated	FALSE	0.04	9.078
FLU	f72b	CPI-SC0D9B795CC	CDH1_a2b1 complex	simple:P12830	complex:a2b1 complex	CDH1		FALSE	FALSE	FALSE	curated	TRUE	0.04	1.798
FLU	f72b	CPI-SC0E3784FFB	LAMC1_a2b1 complex	simple:P11047	complex:a2b1 complex	LAMC1		TRUE	FALSE	FALSE	curated	TRUE	0.04	1.308
FLU	f72b	CPI-SS046F6F0C1	EFNA1_EPHA2	simple:P20827	simple:P29317	EFNA1	EPHA2	TRUE	FALSE	TRUE	curated	FALSE	0.04	1.114
FLU	f72b	CPI-SS01E0F2D2C	NECTIN1_NECTIN4	simple:Q15223	simple:Q96NY8	NECTIN1	NECTIN4	TRUE	TRUE	TRUE	curated	FALSE	0.04	0.92
FLU	f72b	CPI-SS0BFB29A42	PLXNB2_PTN	simple:O15031	simple:P21246	PLXNB2	PTN	TRUE	TRUE	FALSE	I2D,IMEx,InnateDB-All,IntAct	FALSE	0.04	0.733
FLU	f72b	CPI-SS082ABF1EA	EFNB2_EPHB3	simple:P52799	simple:P54753	EFNB2	EPHB3	FALSE	TRUE	TRUE	curated	FALSE	0.04	0.441
FLU	f72b	CPI-SS02E314589	FGFR2_NECTIN1	simple:P21802	simple:Q15223	FGFR2	NECTIN1	TRUE	TRUE	TRUE	InnateDB-All	FALSE	0.04	0.167
FLU	f72b	CPI-SS0E25CE362	EGFR_TGFA	simple:P00533	simple:P01135	EGFR	TGFA	TRUE	TRUE	FALSE	curated	FALSE	0.04	0.48
FLU	f72b	CPI-CS0C8F1E01F	ACVR_1B2A receptor_BMP3	complex:ACVR_1B2A receptor	simple:P12645		BMP3	TRUE	TRUE	FALSE	curated	FALSE	0.04	0.335
FLU	f72b	CPI-SS0B6F0C894	DSG2_DSC3	simple:Q14126	simple:Q14574	DSG2	DSC3	FALSE	FALSE	FALSE	curated	FALSE	0.04	0.641
FLU	f72b	CPI-SS06D13FCD3	DSC2_DSG2	simple:Q02487	simple:Q14126	DSC2	DSG2	FALSE	FALSE	FALSE	curated	FALSE	0.04	0.82
FLU	f72b	CPI-SS0241A1F57	NRP2_SEMA3C	simple:O60462	simple:Q99985	NRP2	SEMA3C	TRUE	TRUE	FALSE	curated	FALSE	0.08	0.241
FLU	f72b	CPI-SS098F416C1	FGFR2_XPR1	simple:P21802	simple:Q9UBH6	FGFR2	XPR1	TRUE	TRUE	TRUE	InnateDB-All	FALSE	0.08	0.196
FLU	f72b	CPI-SS0B537DD3F	CEACAM5_CEACAM1	simple:P06731	simple:P13688	CEACAM5	CEACAM1	TRUE	FALSE	FALSE	curated	FALSE	0.08	9.206
FLU	f72b	CPI-SS0C10824C7	EGFR_HBEGF	simple:P00533	simple:Q99075	EGFR	HBEGF	TRUE	TRUE	TRUE	curated	FALSE	0.08	0.337
FLU	f72b	CPI-SS0E00478B4	NRP2_VEGFA	simple:O60462	simple:P15692	NRP2	VEGFA	TRUE	TRUE	FALSE	curated	FALSE	0.08	0.657
FLU	f72b	CPI-SC032246C72	TGFB2_TGFbeta receptor2	simple:P61812	complex:TGFbeta receptor2	TGFB2		TRUE	FALSE	TRUE	curated	FALSE	0.08	0.257
FLU	f72b	CPI-SS004C23DCE	EREG_EGFR	simple:O14944	simple:P00533	EREG	EGFR	TRUE	FALSE	TRUE	curated	FALSE	0.08	0.406
FLU	f72b	CPI-SS0481D83A4	EGFR_AREG	simple:P00533	simple:P15514	EGFR	AREG	TRUE	TRUE	FALSE	curated	FALSE	0.08	0.637
FLU	f72b	CPI-SS033CB0BB2	CXADR_FAM3C	simple:P78310	simple:Q92520	CXADR	FAM3C	TRUE	TRUE	FALSE	IMEx,IntAct	FALSE	0.08	0.712
FLU	f72b	CPI-SS0A2D7895C	CEACAM1_CEACAM6	simple:P13688	simple:P40199	CEACAM1	CEACAM6	TRUE	FALSE	FALSE	curated	FALSE	0.08	5
FLU	f72b	CPI-SS0898D7F7F	TNFRSF10B_TNFSF10	simple:O14763	simple:P50591	TNFRSF10B	TNFSF10	TRUE	TRUE	FALSE	curated	FALSE	0.12	0.859
FLU	f72b	CPI-SS002DF6C31	LGALS9_SLC1A5	simple:O00182	simple:Q15758	LGALS9	SLC1A5	TRUE	FALSE	TRUE	I2D,InnateDB-All	FALSE	0.12	0.245
FLU	f72b	CPI-SS0A9FB762A	LGALS9_PTPRK	simple:O00182	simple:Q15262	LGALS9	PTPRK	TRUE	FALSE	TRUE	InnateDB-All	FALSE	0.12	0.478
FLU	f72b	CPI-SS0BD9F32BA	LGALS9_DAG1	simple:O00182	simple:Q14118	LGALS9	DAG1	TRUE	FALSE	TRUE	InnateDB-All	FALSE	0.12	0.28
FLU	f72b	CPI-SS08CA619FE	EGFR_GRN	simple:P00533	simple:P28799	EGFR	GRN	TRUE	TRUE	FALSE	InnateDB-All	FALSE	0.12	0.729
FLU	f72b	CPI-SS088A0A760	EGFR_COPA	simple:P00533	simple:P53621	EGFR	COPA	TRUE	TRUE	FALSE	InnateDB-All	FALSE	0.12	0.457
FLU	f72b	CPI-SS0BC7CD11B	LGALS9_MET	simple:O00182	simple:P08581	LGALS9	MET	TRUE	FALSE	TRUE	InnateDB-All	FALSE	0.12	0.718
FLU	f72b	CPI-SS061A7E099	CD55_ADGRE5	simple:P08174	simple:P48960	CD55	ADGRE5	TRUE	TRUE	TRUE	curated	FALSE	0.2	2.9
FLU	f72b	CPI-SS07CCAD9BF	GRN_SORT1	simple:P28799	simple:Q99523	GRN	SORT1	TRUE	FALSE	TRUE	IMEx,InnateDB-All,MINT	FALSE	0.2	0.912
FLU	f72b	CPI-SS055E061C9	LAMP1_FAM3C	simple:P11279	simple:Q92520	LAMP1	FAM3C	TRUE	TRUE	FALSE	InnateDB-All	FALSE	0.2	0.659
FLU	f72b	CPI-SS034D36D2F	HLA-C_FAM3C	simple:HLAC	simple:Q92520	HLA-C	FAM3C	TRUE	TRUE	FALSE	InnateDB-All	FALSE	0.2	3.951
FLU	f72b	CPI-SS04F3A1E5C	COPA_SORT1	simple:P53621	simple:Q99523	COPA	SORT1	TRUE	FALSE	TRUE	IMEx,InnateDB-All,IntAct,MatrixDB	FALSE	0.24	0.641
FLU	f72b	CPI-SS0D4C221B8	ICAM1_AREG	simple:P05362	simple:P15514	ICAM1	AREG	TRUE	TRUE	FALSE	InnateDB-All	FALSE	0.28	0.865
FLU	f72b	CPI-SS0DEDA3567	TNFSF10_RIPK1	simple:P50591	simple:Q13546	TNFSF10	RIPK1	TRUE	FALSE	TRUE	InnateDB-All	FALSE	0.28	0.959
FLU	f72b	CPI-SS09808DEAE	CD74_APP	simple:P04233	simple:P05067	CD74	APP	FALSE	TRUE	FALSE	curated	FALSE	0.32	2.1
FLU	f72b	CPI-SS0DA033F03	TNFRSF1A_GRN	simple:P19438	simple:P28799	TNFRSF1A	GRN	TRUE	TRUE	FALSE	IMEx,InnateDB-All,MINT	FALSE	0.32	0.741
FLU	f72b	CPI-SS0302E8E8F	CD74_COPA	simple:P04233	simple:P53621	CD74	COPA	TRUE	TRUE	FALSE	IMEx,IntAct	FALSE	0.36	1.629
FLU	f72b	CPI-SS014958F32	LGALS9_CD47	simple:O00182	simple:Q08722	LGALS9	CD47	TRUE	FALSE	TRUE	InnateDB-All	FALSE	0.36	0.418
FLU	f80	CPI-SS033CB0BB2	CXADR_FAM3C	simple:P78310	simple:Q92520	CXADR	FAM3C	TRUE	TRUE	FALSE	IMEx,IntAct	FALSE	0.04	0.2
FLU	f80	CPI-SS001BF66E8	CEACAM6_CEACAM6	simple:P40199	simple:P40199	CEACAM6	CEACAM6	FALSE	FALSE	FALSE	curated	FALSE	0.04	0.6
FLU	f80	CPI-SS087E0E3FB	EFNB2_EPHA4	simple:P52799	simple:P54764	EFNB2	EPHA4	FALSE	TRUE	TRUE	curated	FALSE	0.04	0.2
FLU	f80	CPI-SS0659DBE72	EFNA4_EPHA4	simple:P52798	simple:P54764	EFNA4	EPHA4	TRUE	FALSE	TRUE	curated	FALSE	0.04	0.2
FLU	f80	CPI-SS06D13FCD3	DSC2_DSG2	simple:Q02487	simple:Q14126	DSC2	DSG2	FALSE	FALSE	FALSE	curated	FALSE	0.04	0.2
FLU	f80	CPI-SS06A0B20BD	FGFR2_EPHA4	simple:P21802	simple:P54764	FGFR2	EPHA4	TRUE	TRUE	TRUE	I2D,InnateDB-All	FALSE	0.04	0.3
FLU	f80	CPI-SS0322747C2	CEACAM5_CEACAM6	simple:P06731	simple:P40199	CEACAM5	CEACAM6	FALSE	FALSE	FALSE	curated	FALSE	0.04	0.9
FLU	f80	CPI-SS0A2D7895C	CEACAM1_CEACAM6	simple:P13688	simple:P40199	CEACAM1	CEACAM6	TRUE	FALSE	FALSE	curated	FALSE	0.08	0.4
FLU	f80	CPI-SS055E061C9	LAMP1_FAM3C	simple:P11279	simple:Q92520	LAMP1	FAM3C	TRUE	TRUE	FALSE	InnateDB-All	FALSE	0.08	0.2
FLU	f80	CPI-SS0735F5C3A	TIMP1_FGFR2	simple:P01033	simple:P21802	TIMP1	FGFR2	TRUE	FALSE	TRUE	InnateDB-All	FALSE	0.08	0.4
FLU	f80	CPI-SS0B537DD3F	CEACAM5_CEACAM1	simple:P06731	simple:P13688	CEACAM5	CEACAM1	TRUE	FALSE	FALSE	curated	FALSE	0.08	0.7
FLU	f80	CPI-SS02A0FF87F	FAM3C_CLEC2D	simple:Q92520	simple:Q9UHP7	FAM3C	CLEC2D	TRUE	FALSE	TRUE	IMEx,InnateDB-All,IntAct	FALSE	0.12	0.2
FLU	f80	CPI-SS06B86672A	CD44_FGFR2	simple:P16070	simple:P21802	CD44	FGFR2	TRUE	TRUE	TRUE	InnateDB-All	FALSE	0.2	0.3
FLU	f80	CPI-SS01158CABF	FFAR2_FAM3C	simple:O15552	simple:Q92520	FFAR2	FAM3C	TRUE	TRUE	FALSE	IMEx,IntAct	FALSE	0.2	0.4
FLU	f80	CPI-SS034D36D2F	HLA-C_FAM3C	simple:HLAC	simple:Q92520	HLA-C	FAM3C	TRUE	TRUE	FALSE	InnateDB-All	FALSE	0.2	2.7
FLU	f80	CPI-SS082900482	GPR37L1_PSAP	simple:O60883	simple:P07602	GPR37L1	PSAP	TRUE	TRUE	FALSE	guidetopharmacology.org	FALSE	0.2	0.9
FLU	f80	CPI-SS09808DEAE	CD74_APP	simple:P04233	simple:P05067	CD74	APP	FALSE	TRUE	FALSE	curated	FALSE	0.24	2.3
FLU	f80	CPI-SS08FAC0A55	PLXNB2_SEMA4D	simple:O15031	simple:Q92854	PLXNB2	SEMA4D	FALSE	TRUE	TRUE	curated	FALSE	0.28	0.5
FLU	f80	CPI-SS0F739D3DB	ANXA1_FPR1	simple:P04083	simple:P21462	ANXA1	FPR1	TRUE	FALSE	TRUE	guidetopharmacology.org	FALSE	0.32	4.8
FLU	f82b	CPI-SS0E25CE362	EGFR_TGFA	simple:P00533	simple:P01135	EGFR	TGFA	TRUE	TRUE	FALSE	curated	FALSE	0.04	0.434
FLU	f82b	CPI-SS0A2D7895C	CEACAM1_CEACAM6	simple:P13688	simple:P40199	CEACAM1	CEACAM6	TRUE	FALSE	FALSE	curated	FALSE	0.04	4.209
FLU	f82b	CPI-SS0322747C2	CEACAM5_CEACAM6	simple:P06731	simple:P40199	CEACAM5	CEACAM6	FALSE	FALSE	FALSE	curated	FALSE	0.04	9.198
FLU	f82b	CPI-SS0B537DD3F	CEACAM5_CEACAM1	simple:P06731	simple:P13688	CEACAM5	CEACAM1	TRUE	FALSE	FALSE	curated	FALSE	0.04	6.688
FLU	f82b	CPI-SS001BF66E8	CEACAM6_CEACAM6	simple:P40199	simple:P40199	CEACAM6	CEACAM6	FALSE	FALSE	FALSE	curated	FALSE	0.04	6.719
FLU	f82b	CPI-SC0D9B795CC	CDH1_a2b1 complex	simple:P12830	complex:a2b1 complex	CDH1		FALSE	FALSE	FALSE	curated	TRUE	0.04	1.029
FLU	f82b	CPI-SS046F6F0C1	EFNA1_EPHA2	simple:P20827	simple:P29317	EFNA1	EPHA2	TRUE	FALSE	TRUE	curated	FALSE	0.04	0.957
FLU	f82b	CPI-SS033CB0BB2	CXADR_FAM3C	simple:P78310	simple:Q92520	CXADR	FAM3C	TRUE	TRUE	FALSE	IMEx,IntAct	FALSE	0.08	0.483
FLU	f82b	CPI-SS0481D83A4	EGFR_AREG	simple:P00533	simple:P15514	EGFR	AREG	TRUE	TRUE	FALSE	curated	FALSE	0.08	0.289
FLU	f82b	CPI-SC032246C72	TGFB2_TGFbeta receptor2	simple:P61812	complex:TGFbeta receptor2	TGFB2		TRUE	FALSE	TRUE	curated	FALSE	0.08	0.269
FLU	f82b	CPI-SS06D13FCD3	DSC2_DSG2	simple:Q02487	simple:Q14126	DSC2	DSG2	FALSE	FALSE	FALSE	curated	FALSE	0.12	0.256
FLU	f82b	CPI-SS07CCAD9BF	GRN_SORT1	simple:P28799	simple:Q99523	GRN	SORT1	TRUE	FALSE	TRUE	IMEx,InnateDB-All,MINT	FALSE	0.16	0.744
FLU	f82b	CPI-SS08CA619FE	EGFR_GRN	simple:P00533	simple:P28799	EGFR	GRN	TRUE	TRUE	FALSE	InnateDB-All	FALSE	0.16	0.399
FLU	f82b	CPI-SS04F3A1E5C	COPA_SORT1	simple:P53621	simple:Q99523	COPA	SORT1	TRUE	FALSE	TRUE	IMEx,InnateDB-All,IntAct,MatrixDB	FALSE	0.16	0.651
FLU	f82b	CPI-SS088A0A760	EGFR_COPA	simple:P00533	simple:P53621	EGFR	COPA	TRUE	TRUE	FALSE	InnateDB-All	FALSE	0.16	0.306
FLU	f82b	CPI-SS055E061C9	LAMP1_FAM3C	simple:P11279	simple:Q92520	LAMP1	FAM3C	TRUE	TRUE	FALSE	InnateDB-All	FALSE	0.2	0.401
FLU	f82b	CPI-CS0DEBE7B69	IL1 receptor_IL1RN	complex:IL1 receptor	simple:P18510		IL1RN	TRUE	TRUE	FALSE	curated	FALSE	0.28	1.678
FLU	f83a	CPI-SS0B537DD3F	CEACAM5_CEACAM1	simple:P06731	simple:P13688	CEACAM5	CEACAM1	TRUE	FALSE	FALSE	curated	FALSE	0.04	8.261
FLU	f83a	CPI-SC0D9B795CC	CDH1_a2b1 complex	simple:P12830	complex:a2b1 complex	CDH1		FALSE	FALSE	FALSE	curated	TRUE	0.04	0.717
FLU	f83a	CPI-SS046F6F0C1	EFNA1_EPHA2	simple:P20827	simple:P29317	EFNA1	EPHA2	TRUE	FALSE	TRUE	curated	FALSE	0.04	1.326
FLU	f83a	CPI-SS0322747C2	CEACAM5_CEACAM6	simple:P06731	simple:P40199	CEACAM5	CEACAM6	FALSE	FALSE	FALSE	curated	FALSE	0.04	11
FLU	f83a	CPI-SS0E25CE362	EGFR_TGFA	simple:P00533	simple:P01135	EGFR	TGFA	TRUE	TRUE	FALSE	curated	FALSE	0.04	0.674
FLU	f83a	CPI-SS001BF66E8	CEACAM6_CEACAM6	simple:P40199	simple:P40199	CEACAM6	CEACAM6	FALSE	FALSE	FALSE	curated	FALSE	0.04	8
FLU	f83a	CPI-SS0EBFE1854	EFNA1_EPHA4	simple:P20827	simple:P54764	EFNA1	EPHA4	TRUE	FALSE	TRUE	curated	FALSE	0.04	0.283
FLU	f83a	CPI-SS0DEDA3567	TNFSF10_RIPK1	simple:P50591	simple:Q13546	TNFSF10	RIPK1	TRUE	FALSE	TRUE	InnateDB-All	FALSE	0.04	0.37
FLU	f83a	CPI-SS0A2D7895C	CEACAM1_CEACAM6	simple:P13688	simple:P40199	CEACAM1	CEACAM6	TRUE	FALSE	FALSE	curated	FALSE	0.04	5.261
FLU	f83a	CPI-SC032246C72	TGFB2_TGFbeta receptor2	simple:P61812	complex:TGFbeta receptor2	TGFB2		TRUE	FALSE	TRUE	curated	FALSE	0.08	0.304
FLU	f83a	CPI-SS004C23DCE	EREG_EGFR	simple:O14944	simple:P00533	EREG	EGFR	TRUE	FALSE	TRUE	curated	FALSE	0.08	0.761
FLU	f83a	CPI-CS0DEBE7B69	IL1 receptor_IL1RN	complex:IL1 receptor	simple:P18510		IL1RN	TRUE	TRUE	FALSE	curated	FALSE	0.12	0.87
FLU	f83a	CPI-SS033CB0BB2	CXADR_FAM3C	simple:P78310	simple:Q92520	CXADR	FAM3C	TRUE	TRUE	FALSE	IMEx,IntAct	FALSE	0.12	0.87
FLU	f83a	CPI-SS0481D83A4	EGFR_AREG	simple:P00533	simple:P15514	EGFR	AREG	TRUE	TRUE	FALSE	curated	FALSE	0.12	0.978
FLU	f83a	CPI-SS08CA619FE	EGFR_GRN	simple:P00533	simple:P28799	EGFR	GRN	TRUE	TRUE	FALSE	InnateDB-All	FALSE	0.12	0.609
FLU	f83a	CPI-SS0A9FB762A	LGALS9_PTPRK	simple:O00182	simple:Q15262	LGALS9	PTPRK	TRUE	FALSE	TRUE	InnateDB-All	FALSE	0.12	0.261
FLU	f83a	CPI-SS0BC7CD11B	LGALS9_MET	simple:O00182	simple:P08581	LGALS9	MET	TRUE	FALSE	TRUE	InnateDB-All	FALSE	0.12	0.304
FLU	f83a	CPI-SS088A0A760	EGFR_COPA	simple:P00533	simple:P53621	EGFR	COPA	TRUE	TRUE	FALSE	InnateDB-All	FALSE	0.16	0.283
FLU	f83a	CPI-SS0B9B3870A	VEGFA_FLT1	simple:P15692	simple:P17948	VEGFA	FLT1	TRUE	FALSE	TRUE	curated	FALSE	0.2	0.957
FLU	f83a	CPI-SS014958F32	LGALS9_CD47	simple:O00182	simple:Q08722	LGALS9	CD47	TRUE	FALSE	TRUE	InnateDB-All	FALSE	0.24	0.326
FLU	f83a	CPI-SS04F3A1E5C	COPA_SORT1	simple:P53621	simple:Q99523	COPA	SORT1	TRUE	FALSE	TRUE	IMEx,InnateDB-All,IntAct,MatrixDB	FALSE	0.32	0.609
FLU	f83a	CPI-SS034D36D2F	HLA-C_FAM3C	simple:HLAC	simple:Q92520	HLA-C	FAM3C	TRUE	TRUE	FALSE	InnateDB-All	FALSE	0.36	5.239
FLU	f83a	CPI-SS055E061C9	LAMP1_FAM3C	simple:P11279	simple:Q92520	LAMP1	FAM3C	TRUE	TRUE	FALSE	InnateDB-All	FALSE	0.36	0.63
FLU	f84	CPI-SS046F6F0C1	EFNA1_EPHA2	simple:P20827	simple:P29317	EFNA1	EPHA2	TRUE	FALSE	TRUE	curated	FALSE	0.04	0.833
FLU	f84	CPI-SS09F973C1A	EPHA2_EFNA4	simple:P29317	simple:P52798	EPHA2	EFNA4	TRUE	TRUE	FALSE	curated	FALSE	0.04	0.833
FLU	f84	CPI-SS0CB863B46	WNT5A_PTPRK	simple:P41221	simple:Q15262	WNT5A	PTPRK	TRUE	FALSE	TRUE	InnateDB-All	FALSE	0.04	0.5
FLU	f84	CPI-SS0A2D7895C	CEACAM1_CEACAM6	simple:P13688	simple:P40199	CEACAM1	CEACAM6	TRUE	FALSE	FALSE	curated	FALSE	0.04	7.333
FLU	f84	CPI-SC01EA4FF6B	COL1A1_a2b1 complex	simple:P02452	complex:a2b1 complex	COL1A1		TRUE	FALSE	FALSE	curated	TRUE	0.04	0.333
FLU	f84	CPI-SC0D9B795CC	CDH1_a2b1 complex	simple:P12830	complex:a2b1 complex	CDH1		FALSE	FALSE	FALSE	curated	TRUE	0.04	0.333
FLU	f84	CPI-SS0179FBFD3	TNFRSF10A_TNFSF10	simple:O00220	simple:P50591	TNFRSF10A	TNFSF10	TRUE	TRUE	FALSE	curated	FALSE	0.04	0.5
FLU	f84	CPI-SS0B537DD3F	CEACAM5_CEACAM1	simple:P06731	simple:P13688	CEACAM5	CEACAM1	TRUE	FALSE	FALSE	curated	FALSE	0.04	14.167
FLU	f84	CPI-SS001BF66E8	CEACAM6_CEACAM6	simple:P40199	simple:P40199	CEACAM6	CEACAM6	FALSE	FALSE	FALSE	curated	FALSE	0.04	8.333
FLU	f84	CPI-SS0322747C2	CEACAM5_CEACAM6	simple:P06731	simple:P40199	CEACAM5	CEACAM6	FALSE	FALSE	FALSE	curated	FALSE	0.04	15.167
FLU	f84	CPI-SS0E32BEF02	WNT5A_FZD5	simple:P41221	simple:Q13467	WNT5A	FZD5	TRUE	FALSE	TRUE	curated	FALSE	0.04	0.333
FLU	f84	CPI-SS0E25CE362	EGFR_TGFA	simple:P00533	simple:P01135	EGFR	TGFA	TRUE	TRUE	FALSE	curated	FALSE	0.04	0.5
FLU	f84	CPI-SS01E0F2D2C	NECTIN1_NECTIN4	simple:Q15223	simple:Q96NY8	NECTIN1	NECTIN4	TRUE	TRUE	TRUE	curated	FALSE	0.04	1
FLU	f84	CPI-SS033CB0BB2	CXADR_FAM3C	simple:P78310	simple:Q92520	CXADR	FAM3C	TRUE	TRUE	FALSE	IMEx,IntAct	FALSE	0.08	2
FLU	f84	CPI-SS004C23DCE	EREG_EGFR	simple:O14944	simple:P00533	EREG	EGFR	TRUE	FALSE	TRUE	curated	FALSE	0.08	0.5
FLU	f84	CPI-SS060B82BBC	JAG1_NOTCH2	simple:P78504	simple:Q04721	JAG1	NOTCH2	FALSE	FALSE	TRUE	curated	FALSE	0.12	0.5
FLU	f84	CPI-SS06D13FCD3	DSC2_DSG2	simple:Q02487	simple:Q14126	DSC2	DSG2	FALSE	FALSE	FALSE	curated	FALSE	0.12	1.167
FLU	f84	CPI-SS01A07768A	CD46_JAG1	simple:P15529	simple:P78504	CD46	JAG1	FALSE	TRUE	FALSE	curated	FALSE	0.16	0.333
FLU	f84	CPI-SS08CA619FE	EGFR_GRN	simple:P00533	simple:P28799	EGFR	GRN	TRUE	TRUE	FALSE	InnateDB-All	FALSE	0.16	0.5
FLU	f84	CPI-SS0B9B3870A	VEGFA_FLT1	simple:P15692	simple:P17948	VEGFA	FLT1	TRUE	FALSE	TRUE	curated	FALSE	0.2	0.667
FLU	f84	CPI-SS08FAC0A55	PLXNB2_SEMA4D	simple:O15031	simple:Q92854	PLXNB2	SEMA4D	FALSE	TRUE	TRUE	curated	FALSE	0.24	0.5
FLU	f84	CPI-SS034D36D2F	HLA-C_FAM3C	simple:HLAC	simple:Q92520	HLA-C	FAM3C	TRUE	TRUE	FALSE	InnateDB-All	FALSE	0.4	2.667
HC	HC17	CPI-SS0BF3ED143	FGFR2_FGFR3	simple:P21802	simple:P22607	FGFR2	FGFR3	TRUE	TRUE	TRUE	IMEx,InnateDB-All	FALSE	0.04	0.381
HC	HC17	CPI-SS0BD9F32BA	LGALS9_DAG1	simple:O00182	simple:Q14118	LGALS9	DAG1	TRUE	FALSE	TRUE	InnateDB-All	FALSE	0.04	0.31
HC	HC17	CPI-SS001BF66E8	CEACAM6_CEACAM6	simple:P40199	simple:P40199	CEACAM6	CEACAM6	FALSE	FALSE	FALSE	curated	FALSE	0.04	2.429
HC	HC17	CPI-SC0847A64D2	FN1_aVb5 complex	simple:P02751	complex:aVb5 complex	FN1		TRUE	FALSE	FALSE	curated	TRUE	0.04	0.357
HC	HC17	CPI-SS04E690D72	PTN_PTPRZ1	simple:P21246	simple:P23471	PTN	PTPRZ1	TRUE	FALSE	FALSE	curated	FALSE	0.04	0.405
HC	HC17	CPI-SC0D9B795CC	CDH1_a2b1 complex	simple:P12830	complex:a2b1 complex	CDH1		FALSE	FALSE	FALSE	curated	TRUE	0.04	0.714
HC	HC17	CPI-SC040C26CBD	COL21A1_a2b1 complex	simple:Q96P44	complex:a2b1 complex	COL21A1		TRUE	FALSE	FALSE	curated	TRUE	0.04	0.405
HC	HC17	CPI-SS002DF6C31	LGALS9_SLC1A5	simple:O00182	simple:Q15758	LGALS9	SLC1A5	TRUE	FALSE	TRUE	I2D,InnateDB-All	FALSE	0.04	0.262
HC	HC17	CPI-SC09C0B5D08	COL4A5_a2b1 complex	simple:P29400	complex:a2b1 complex	COL4A5		TRUE	FALSE	FALSE	curated	TRUE	0.04	0.381
HC	HC17	CPI-SC08D8A859F	COL6A1_a2b1 complex	simple:P12109	complex:a2b1 complex	COL6A1		TRUE	FALSE	FALSE	curated	TRUE	0.04	0.31
HC	HC17	CPI-SC01FFC9392	FN1_a2b1 complex	simple:P02751	complex:a2b1 complex	FN1		TRUE	FALSE	FALSE	curated	TRUE	0.04	0.405
HC	HC17	CPI-SS027E12A36	MDK_PTPRZ1	simple:P21741	simple:P23471	MDK	PTPRZ1	TRUE	FALSE	FALSE	curated	FALSE	0.04	0.619
HC	HC17	CPI-SS0BF9FA3F2	ERBB3_NRG1	simple:P21860	simple:Q02297	ERBB3	NRG1	TRUE	TRUE	TRUE	curated	FALSE	0.04	0.5
HC	HC17	CPI-SS0B02DE712	EGFR_NRG1	simple:P00533	simple:Q02297	EGFR	NRG1	TRUE	TRUE	TRUE	I2D,IMEx,InnateDB-All,IntAct	FALSE	0.04	0.762
HC	HC17	CPI-SS02C29C238	FGFR3_NECTIN1	simple:P22607	simple:Q15223	FGFR3	NECTIN1	TRUE	TRUE	TRUE	InnateDB-All	FALSE	0.04	0.238
HC	HC17	CPI-SS02572E1EF	NRG1_LGR4	simple:Q02297	simple:Q9BXB1	NRG1	LGR4	TRUE	TRUE	TRUE	InnateDB-All	FALSE	0.04	0.381
HC	HC17	CPI-SS033CB0BB2	CXADR_FAM3C	simple:P78310	simple:Q92520	CXADR	FAM3C	TRUE	TRUE	FALSE	IMEx,IntAct	FALSE	0.04	0.738
HC	HC17	CPI-SS02E314589	FGFR2_NECTIN1	simple:P21802	simple:Q15223	FGFR2	NECTIN1	TRUE	TRUE	TRUE	InnateDB-All	FALSE	0.04	0.286
HC	HC17	CPI-SS0322747C2	CEACAM5_CEACAM6	simple:P06731	simple:P40199	CEACAM5	CEACAM6	FALSE	FALSE	FALSE	curated	FALSE	0.04	2.571
HC	HC17	CPI-SS0BC7CD11B	LGALS9_MET	simple:O00182	simple:P08581	LGALS9	MET	TRUE	FALSE	TRUE	InnateDB-All	FALSE	0.04	0.357
HC	HC17	CPI-SS01E0F2D2C	NECTIN1_NECTIN4	simple:Q15223	simple:Q96NY8	NECTIN1	NECTIN4	TRUE	TRUE	TRUE	curated	FALSE	0.04	0.167
HC	HC17	CPI-SS0B99F22A2	JAG1_NOTCH3	simple:P78504	simple:Q9UM47	JAG1	NOTCH3	FALSE	FALSE	TRUE	curated	FALSE	0.04	0.286
HC	HC17	CPI-SS07CCAD9BF	GRN_SORT1	simple:P28799	simple:Q99523	GRN	SORT1	TRUE	FALSE	TRUE	IMEx,InnateDB-All,MINT	FALSE	0.08	0.619
HC	HC17	CPI-SC09FDA4F45	COL6A1_a1b1 complex	simple:P12109	complex:a1b1 complex	COL6A1		TRUE	FALSE	FALSE	curated	TRUE	0.08	0.238
HC	HC17	CPI-SC09C06C70F	COL21A1_a1b1 complex	simple:Q96P44	complex:a1b1 complex	COL21A1		TRUE	FALSE	FALSE	curated	TRUE	0.08	0.333
HC	HC17	CPI-SC096929DB0	FN1_aVb1 complex	simple:P02751	complex:aVb1 complex	FN1		TRUE	FALSE	FALSE	curated	TRUE	0.08	0.357
HC	HC17	CPI-SC0EC572716	COL4A5_a1b1 complex	simple:P29400	complex:a1b1 complex	COL4A5		TRUE	FALSE	FALSE	curated	TRUE	0.08	0.31
HC	HC17	CPI-SS098F416C1	FGFR2_XPR1	simple:P21802	simple:Q9UBH6	FGFR2	XPR1	TRUE	TRUE	TRUE	InnateDB-All	FALSE	0.08	0.476
HC	HC17	CPI-SS0BFB29A42	PLXNB2_PTN	simple:O15031	simple:P21246	PLXNB2	PTN	TRUE	TRUE	FALSE	I2D,IMEx,InnateDB-All,IntAct	FALSE	0.08	0.667
HC	HC17	CPI-SS060B82BBC	JAG1_NOTCH2	simple:P78504	simple:Q04721	JAG1	NOTCH2	FALSE	FALSE	TRUE	curated	FALSE	0.12	0.381
HC	HC17	CPI-SS088A0A760	EGFR_COPA	simple:P00533	simple:P53621	EGFR	COPA	TRUE	TRUE	FALSE	InnateDB-All	FALSE	0.12	1.119
HC	HC17	CPI-SS04F3A1E5C	COPA_SORT1	simple:P53621	simple:Q99523	COPA	SORT1	TRUE	FALSE	TRUE	IMEx,InnateDB-All,IntAct,MatrixDB	FALSE	0.12	0.738
HC	HC17	CPI-SS08CA619FE	EGFR_GRN	simple:P00533	simple:P28799	EGFR	GRN	TRUE	TRUE	FALSE	InnateDB-All	FALSE	0.12	1
HC	HC17	CPI-SS014958F32	LGALS9_CD47	simple:O00182	simple:Q08722	LGALS9	CD47	TRUE	FALSE	TRUE	InnateDB-All	FALSE	0.12	0.286
HC	HC17	CPI-SS055E061C9	LAMP1_FAM3C	simple:P11279	simple:Q92520	LAMP1	FAM3C	TRUE	TRUE	FALSE	InnateDB-All	FALSE	0.16	0.69
HC	HC17	CPI-SS0DEDA3567	TNFSF10_RIPK1	simple:P50591	simple:Q13546	TNFSF10	RIPK1	TRUE	FALSE	TRUE	InnateDB-All	FALSE	0.16	0.786
HC	HC17	CPI-SS01A07768A	CD46_JAG1	simple:P15529	simple:P78504	CD46	JAG1	FALSE	TRUE	FALSE	curated	FALSE	0.16	0.476
HC	HC17	CPI-SS083CBFACD	MDK_SORL1	simple:P21741	simple:Q92673	MDK	SORL1	TRUE	FALSE	TRUE	InnateDB-All	FALSE	0.16	0.643
HC	HC27	CPI-SS001BF66E8	CEACAM6_CEACAM6	simple:P40199	simple:P40199	CEACAM6	CEACAM6	FALSE	FALSE	FALSE	curated	FALSE	0.062	6.578
HC	HC27	CPI-SS0DEDA3567	TNFSF10_RIPK1	simple:P50591	simple:Q13546	TNFSF10	RIPK1	TRUE	FALSE	TRUE	InnateDB-All	FALSE	0.062	0.407
HC	HC27	CPI-SC05D87F723	COL6A6_a2b1 complex	simple:A6NMZ7	complex:a2b1 complex	COL6A6		TRUE	FALSE	FALSE	curated	TRUE	0.062	1.706
HC	HC27	CPI-SS0E25CE362	EGFR_TGFA	simple:P00533	simple:P01135	EGFR	TGFA	TRUE	TRUE	FALSE	curated	FALSE	0.062	0.611
HC	HC27	CPI-SS004C23DCE	EREG_EGFR	simple:O14944	simple:P00533	EREG	EGFR	TRUE	FALSE	TRUE	curated	FALSE	0.062	0.922
HC	HC27	CPI-SC0E3784FFB	LAMC1_a2b1 complex	simple:P11047	complex:a2b1 complex	LAMC1		TRUE	FALSE	FALSE	curated	TRUE	0.062	1.477
HC	HC27	CPI-SC0D9B795CC	CDH1_a2b1 complex	simple:P12830	complex:a2b1 complex	CDH1		FALSE	FALSE	FALSE	curated	TRUE	0.062	1.637
HC	HC27	CPI-SS0B537DD3F	CEACAM5_CEACAM1	simple:P06731	simple:P13688	CEACAM5	CEACAM1	TRUE	FALSE	FALSE	curated	FALSE	0.062	9.523
HC	HC27	CPI-SS07CCAD9BF	GRN_SORT1	simple:P28799	simple:Q99523	GRN	SORT1	TRUE	FALSE	TRUE	IMEx,InnateDB-All,MINT	FALSE	0.062	1.656
HC	HC27	CPI-SS08CA619FE	EGFR_GRN	simple:P00533	simple:P28799	EGFR	GRN	TRUE	TRUE	FALSE	InnateDB-All	FALSE	0.062	0.672
HC	HC27	CPI-SS033CB0BB2	CXADR_FAM3C	simple:P78310	simple:Q92520	CXADR	FAM3C	TRUE	TRUE	FALSE	IMEx,IntAct	FALSE	0.062	0.629
HC	HC27	CPI-SS0322747C2	CEACAM5_CEACAM6	simple:P06731	simple:P40199	CEACAM5	CEACAM6	FALSE	FALSE	FALSE	curated	FALSE	0.062	12.35
HC	HC27	CPI-SS0A2D7895C	CEACAM1_CEACAM6	simple:P13688	simple:P40199	CEACAM1	CEACAM6	TRUE	FALSE	FALSE	curated	FALSE	0.062	3.751
HC	HC27	CPI-SS055E061C9	LAMP1_FAM3C	simple:P11279	simple:Q92520	LAMP1	FAM3C	TRUE	TRUE	FALSE	InnateDB-All	FALSE	0.062	0.439
HC	HC27	CPI-SS082ABF1EA	EFNB2_EPHB3	simple:P52799	simple:P54753	EFNB2	EPHB3	FALSE	TRUE	TRUE	curated	FALSE	0.062	0.844
HC	HC27	CPI-SC032246C72	TGFB2_TGFbeta receptor2	simple:P61812	complex:TGFbeta receptor2	TGFB2		TRUE	FALSE	TRUE	curated	FALSE	0.062	0.22
HC	HC27	CPI-SS046F6F0C1	EFNA1_EPHA2	simple:P20827	simple:P29317	EFNA1	EPHA2	TRUE	FALSE	TRUE	curated	FALSE	0.062	1.362
HC	HC27	CPI-SS095E52E66	TNFSF10_TNFRSF10D	simple:P50591	simple:Q9UBN6	TNFSF10	TNFRSF10D	TRUE	FALSE	TRUE	curated	FALSE	0.062	0.407
HC	HC27	CPI-SS088A0A760	EGFR_COPA	simple:P00533	simple:P53621	EGFR	COPA	TRUE	TRUE	FALSE	InnateDB-All	FALSE	0.125	0.354
HC	HC27	CPI-SS0DA033F03	TNFRSF1A_GRN	simple:P19438	simple:P28799	TNFRSF1A	GRN	TRUE	TRUE	FALSE	IMEx,InnateDB-All,MINT	FALSE	0.125	0.703
HC	HC27	CPI-SS04F3A1E5C	COPA_SORT1	simple:P53621	simple:Q99523	COPA	SORT1	TRUE	FALSE	TRUE	IMEx,InnateDB-All,IntAct,MatrixDB	FALSE	0.125	1.338
HC	HC33	CPI-SS06A999D25	PLD2_ARF1	simple:O14939	simple:P84077	PLD2	ARF1	FALSE	FALSE	FALSE	guidetopharmacology.org	FALSE	0.04	1.245
HC	HC33	CPI-SS004C23DCE	EREG_EGFR	simple:O14944	simple:P00533	EREG	EGFR	TRUE	FALSE	TRUE	curated	FALSE	0.04	1.588
HC	HC33	CPI-SS02E314589	FGFR2_NECTIN1	simple:P21802	simple:Q15223	FGFR2	NECTIN1	TRUE	TRUE	TRUE	InnateDB-All	FALSE	0.04	0.513
HC	HC33	CPI-SC05D87F723	COL6A6_a2b1 complex	simple:A6NMZ7	complex:a2b1 complex	COL6A6		TRUE	FALSE	FALSE	curated	TRUE	0.04	1.948
HC	HC33	CPI-CS0C8F1E01F	ACVR_1B2A receptor_BMP3	complex:ACVR_1B2A receptor	simple:P12645		BMP3	TRUE	TRUE	FALSE	curated	FALSE	0.04	0.25
HC	HC33	CPI-SS046F6F0C1	EFNA1_EPHA2	simple:P20827	simple:P29317	EFNA1	EPHA2	TRUE	FALSE	TRUE	curated	FALSE	0.04	1.982
HC	HC33	CPI-SS0E25CE362	EGFR_TGFA	simple:P00533	simple:P01135	EGFR	TGFA	TRUE	TRUE	FALSE	curated	FALSE	0.04	1.483
HC	HC33	CPI-SC0D9B795CC	CDH1_a2b1 complex	simple:P12830	complex:a2b1 complex	CDH1		FALSE	FALSE	FALSE	curated	TRUE	0.04	2.722
HC	HC33	CPI-SS033CB0BB2	CXADR_FAM3C	simple:P78310	simple:Q92520	CXADR	FAM3C	TRUE	TRUE	FALSE	IMEx,IntAct	FALSE	0.04	1.661
HC	HC33	CPI-SS034D36D2F	HLA-C_FAM3C	simple:HLAC	simple:Q92520	HLA-C	FAM3C	TRUE	TRUE	FALSE	InnateDB-All	FALSE	0.04	5.385
HC	HC33	CPI-SS001BF66E8	CEACAM6_CEACAM6	simple:P40199	simple:P40199	CEACAM6	CEACAM6	FALSE	FALSE	FALSE	curated	FALSE	0.04	10.185
HC	HC33	CPI-SS0BD9F32BA	LGALS9_DAG1	simple:O00182	simple:Q14118	LGALS9	DAG1	TRUE	FALSE	TRUE	InnateDB-All	FALSE	0.04	0.228
HC	HC33	CPI-SS0DEDA3567	TNFSF10_RIPK1	simple:P50591	simple:Q13546	TNFSF10	RIPK1	TRUE	FALSE	TRUE	InnateDB-All	FALSE	0.04	1.182
HC	HC33	CPI-SS0322747C2	CEACAM5_CEACAM6	simple:P06731	simple:P40199	CEACAM5	CEACAM6	FALSE	FALSE	FALSE	curated	FALSE	0.04	19.947
HC	HC33	CPI-SS0BF3ED143	FGFR2_FGFR3	simple:P21802	simple:P22607	FGFR2	FGFR3	TRUE	TRUE	TRUE	IMEx,InnateDB-All	FALSE	0.04	0.289
HC	HC33	CPI-SS0A2D7895C	CEACAM1_CEACAM6	simple:P13688	simple:P40199	CEACAM1	CEACAM6	TRUE	FALSE	FALSE	curated	FALSE	0.04	8.098
HC	HC33	CPI-SS082ABF1EA	EFNB2_EPHB3	simple:P52799	simple:P54753	EFNB2	EPHB3	FALSE	TRUE	TRUE	curated	FALSE	0.04	0.677
HC	HC33	CPI-SS0B537DD3F	CEACAM5_CEACAM1	simple:P06731	simple:P13688	CEACAM5	CEACAM1	TRUE	FALSE	FALSE	curated	FALSE	0.04	17.86
HC	HC33	CPI-SS02C29C238	FGFR3_NECTIN1	simple:P22607	simple:Q15223	FGFR3	NECTIN1	TRUE	TRUE	TRUE	InnateDB-All	FALSE	0.04	0.655
HC	HC33	CPI-SS01E0F2D2C	NECTIN1_NECTIN4	simple:Q15223	simple:Q96NY8	NECTIN1	NECTIN4	TRUE	TRUE	TRUE	curated	FALSE	0.04	1.581
HC	HC33	CPI-SS06D13FCD3	DSC2_DSG2	simple:Q02487	simple:Q14126	DSC2	DSG2	FALSE	FALSE	FALSE	curated	FALSE	0.04	1.096
HC	HC33	CPI-SS0B6F0C894	DSG2_DSC3	simple:Q14126	simple:Q14574	DSG2	DSC3	FALSE	FALSE	FALSE	curated	FALSE	0.04	0.841
HC	HC33	CPI-SS088A0A760	EGFR_COPA	simple:P00533	simple:P53621	EGFR	COPA	TRUE	TRUE	FALSE	InnateDB-All	FALSE	0.04	0.829
HC	HC33	CPI-SS0481D83A4	EGFR_AREG	simple:P00533	simple:P15514	EGFR	AREG	TRUE	TRUE	FALSE	curated	FALSE	0.04	0.77
HC	HC33	CPI-CS0DEBE7B69	IL1 receptor_IL1RN	complex:IL1 receptor	simple:P18510		IL1RN	TRUE	TRUE	FALSE	curated	FALSE	0.08	3.88
HC	HC33	CPI-SS06B86672A	CD44_FGFR2	simple:P16070	simple:P21802	CD44	FGFR2	TRUE	TRUE	TRUE	InnateDB-All	FALSE	0.08	0.437
HC	HC33	CPI-SS0735F5C3A	TIMP1_FGFR2	simple:P01033	simple:P21802	TIMP1	FGFR2	TRUE	FALSE	TRUE	InnateDB-All	FALSE	0.08	0.18
HC	HC33	CPI-SS0C10824C7	EGFR_HBEGF	simple:P00533	simple:Q99075	EGFR	HBEGF	TRUE	TRUE	TRUE	curated	FALSE	0.08	0.86
HC	HC33	CPI-SS014958F32	LGALS9_CD47	simple:O00182	simple:Q08722	LGALS9	CD47	TRUE	FALSE	TRUE	InnateDB-All	FALSE	0.08	0.547
HC	HC33	CPI-SS0BC7CD11B	LGALS9_MET	simple:O00182	simple:P08581	LGALS9	MET	TRUE	FALSE	TRUE	InnateDB-All	FALSE	0.08	0.719
HC	HC33	CPI-SS0A9FB762A	LGALS9_PTPRK	simple:O00182	simple:Q15262	LGALS9	PTPRK	TRUE	FALSE	TRUE	InnateDB-All	FALSE	0.08	0.368
HC	HC33	CPI-SS08CA619FE	EGFR_GRN	simple:P00533	simple:P28799	EGFR	GRN	TRUE	TRUE	FALSE	InnateDB-All	FALSE	0.08	0.799
HC	HC33	CPI-SS095E52E66	TNFSF10_TNFRSF10D	simple:P50591	simple:Q9UBN6	TNFSF10	TNFRSF10D	TRUE	FALSE	TRUE	curated	FALSE	0.08	0.969
HC	HC33	CPI-SS055E061C9	LAMP1_FAM3C	simple:P11279	simple:Q92520	LAMP1	FAM3C	TRUE	TRUE	FALSE	InnateDB-All	FALSE	0.12	1.143
HC	HC33	CPI-SS04F3A1E5C	COPA_SORT1	simple:P53621	simple:Q99523	COPA	SORT1	TRUE	FALSE	TRUE	IMEx,InnateDB-All,IntAct,MatrixDB	FALSE	0.12	1.811
HC	HC33	CPI-SS0703338F5	LGALS9_CD44	simple:O00182	simple:P16070	LGALS9	CD44	TRUE	FALSE	TRUE	InnateDB	FALSE	0.12	0.486
HC	HC33	CPI-SS07CCAD9BF	GRN_SORT1	simple:P28799	simple:Q99523	GRN	SORT1	TRUE	FALSE	TRUE	IMEx,InnateDB-All,MINT	FALSE	0.16	1.781
HC	HC33	CPI-SS0DA033F03	TNFRSF1A_GRN	simple:P19438	simple:P28799	TNFRSF1A	GRN	TRUE	TRUE	FALSE	IMEx,InnateDB-All,MINT	FALSE	0.2	0.926
HC	HC33	CPI-SS08FAC0A55	PLXNB2_SEMA4D	simple:O15031	simple:Q92854	PLXNB2	SEMA4D	FALSE	TRUE	TRUE	curated	FALSE	0.2	0.747
HC	HC33	CPI-SS09808DEAE	CD74_APP	simple:P04233	simple:P05067	CD74	APP	FALSE	TRUE	FALSE	curated	FALSE	0.36	0.57
HC	HC33	CPI-SS0632A027A	CD44_HBEGF	simple:P16070	simple:Q99075	CD44	HBEGF	TRUE	TRUE	TRUE	I2D,InnateDB-All	FALSE	0.4	1.056
HC	HC33	CPI-SS0302E8E8F	CD74_COPA	simple:P04233	simple:P53621	CD74	COPA	TRUE	TRUE	FALSE	IMEx,IntAct	FALSE	0.44	0.932
HC	HC36	CPI-SS082ABF1EA	EFNB2_EPHB3	simple:P52799	simple:P54753	EFNB2	EPHB3	FALSE	TRUE	TRUE	curated	FALSE	0.062	0.274
HC	HC36	CPI-SS0DA033F03	TNFRSF1A_GRN	simple:P19438	simple:P28799	TNFRSF1A	GRN	TRUE	TRUE	FALSE	IMEx,InnateDB-All,MINT	FALSE	0.062	0.398
HC	HC36	CPI-SS033CB0BB2	CXADR_FAM3C	simple:P78310	simple:Q92520	CXADR	FAM3C	TRUE	TRUE	FALSE	IMEx,IntAct	FALSE	0.062	0.245
HC	HC36	CPI-SS08CA619FE	EGFR_GRN	simple:P00533	simple:P28799	EGFR	GRN	TRUE	TRUE	FALSE	InnateDB-All	FALSE	0.062	0.358
HC	HC36	CPI-SS0DEDA3567	TNFSF10_RIPK1	simple:P50591	simple:Q13546	TNFSF10	RIPK1	TRUE	FALSE	TRUE	InnateDB-All	FALSE	0.062	0.409
HC	HC36	CPI-SS0E25CE362	EGFR_TGFA	simple:P00533	simple:P01135	EGFR	TGFA	TRUE	TRUE	FALSE	curated	FALSE	0.062	0.242
HC	HC36	CPI-SS046F6F0C1	EFNA1_EPHA2	simple:P20827	simple:P29317	EFNA1	EPHA2	TRUE	FALSE	TRUE	curated	FALSE	0.062	0.599
HC	HC36	CPI-SS004C23DCE	EREG_EGFR	simple:O14944	simple:P00533	EREG	EGFR	TRUE	FALSE	TRUE	curated	FALSE	0.062	0.358
HC	HC36	CPI-SS001BF66E8	CEACAM6_CEACAM6	simple:P40199	simple:P40199	CEACAM6	CEACAM6	FALSE	FALSE	FALSE	curated	FALSE	0.062	3.366
HC	HC36	CPI-SS0322747C2	CEACAM5_CEACAM6	simple:P06731	simple:P40199	CEACAM5	CEACAM6	FALSE	FALSE	FALSE	curated	FALSE	0.062	7.382
HC	HC36	CPI-SS0A2D7895C	CEACAM1_CEACAM6	simple:P13688	simple:P40199	CEACAM1	CEACAM6	TRUE	FALSE	FALSE	curated	FALSE	0.062	1.93
HC	HC36	CPI-SS0BD9F32BA	LGALS9_DAG1	simple:O00182	simple:Q14118	LGALS9	DAG1	TRUE	FALSE	TRUE	InnateDB-All	FALSE	0.062	0.137
HC	HC36	CPI-SS07CCAD9BF	GRN_SORT1	simple:P28799	simple:Q99523	GRN	SORT1	TRUE	FALSE	TRUE	IMEx,InnateDB-All,MINT	FALSE	0.062	0.675
HC	HC36	CPI-SS088A0A760	EGFR_COPA	simple:P00533	simple:P53621	EGFR	COPA	TRUE	TRUE	FALSE	InnateDB-All	FALSE	0.062	0.285
HC	HC36	CPI-SS0A9FB762A	LGALS9_PTPRK	simple:O00182	simple:Q15262	LGALS9	PTPRK	TRUE	FALSE	TRUE	InnateDB-All	FALSE	0.062	0.228
HC	HC36	CPI-SS0B537DD3F	CEACAM5_CEACAM1	simple:P06731	simple:P13688	CEACAM5	CEACAM1	TRUE	FALSE	FALSE	curated	FALSE	0.062	5.946
HC	HC36	CPI-SC05D87F723	COL6A6_a2b1 complex	simple:A6NMZ7	complex:a2b1 complex	COL6A6		TRUE	FALSE	FALSE	curated	TRUE	0.062	0.723
HC	HC36	CPI-SS0BC7CD11B	LGALS9_MET	simple:O00182	simple:P08581	LGALS9	MET	TRUE	FALSE	TRUE	InnateDB-All	FALSE	0.062	0.151
HC	HC36	CPI-SS04F3A1E5C	COPA_SORT1	simple:P53621	simple:Q99523	COPA	SORT1	TRUE	FALSE	TRUE	IMEx,InnateDB-All,IntAct,MatrixDB	FALSE	0.062	0.602
HC	HC36	CPI-SC0D9B795CC	CDH1_a2b1 complex	simple:P12830	complex:a2b1 complex	CDH1		FALSE	FALSE	FALSE	curated	TRUE	0.062	0.798
HC	HC03	CPI-SS046F6F0C1	EFNA1_EPHA2	simple:P20827	simple:P29317	EFNA1	EPHA2	TRUE	FALSE	TRUE	curated	FALSE	0.04	1.266
HC	HC03	CPI-SC05D87F723	COL6A6_a2b1 complex	simple:A6NMZ7	complex:a2b1 complex	COL6A6		TRUE	FALSE	FALSE	curated	TRUE	0.04	1.742
HC	HC03	CPI-CS0DEBE7B69	IL1 receptor_IL1RN	complex:IL1 receptor	simple:P18510		IL1RN	TRUE	TRUE	FALSE	curated	FALSE	0.04	2.5
HC	HC03	CPI-SS0B537DD3F	CEACAM5_CEACAM1	simple:P06731	simple:P13688	CEACAM5	CEACAM1	TRUE	FALSE	FALSE	curated	FALSE	0.04	15.016
HC	HC03	CPI-SC0E3784FFB	LAMC1_a2b1 complex	simple:P11047	complex:a2b1 complex	LAMC1		TRUE	FALSE	FALSE	curated	TRUE	0.04	1.774
HC	HC03	CPI-SC0D9B795CC	CDH1_a2b1 complex	simple:P12830	complex:a2b1 complex	CDH1		FALSE	FALSE	FALSE	curated	TRUE	0.04	1.903
HC	HC03	CPI-SS0D81C6C1D	WNT7B_FZD1	simple:P56706	simple:Q9UP38	WNT7B	FZD1	TRUE	FALSE	TRUE	curated	FALSE	0.04	0.339
HC	HC03	CPI-SS082ABF1EA	EFNB2_EPHB3	simple:P52799	simple:P54753	EFNB2	EPHB3	FALSE	TRUE	TRUE	curated	FALSE	0.04	0.863
HC	HC03	CPI-SS0898D7F7F	TNFRSF10B_TNFSF10	simple:O14763	simple:P50591	TNFRSF10B	TNFSF10	TRUE	TRUE	FALSE	curated	FALSE	0.04	0.395
HC	HC03	CPI-SS0A9FB762A	LGALS9_PTPRK	simple:O00182	simple:Q15262	LGALS9	PTPRK	TRUE	FALSE	TRUE	InnateDB-All	FALSE	0.04	0.274
HC	HC03	CPI-SS0179FBFD3	TNFRSF10A_TNFSF10	simple:O00220	simple:P50591	TNFRSF10A	TNFSF10	TRUE	TRUE	FALSE	curated	FALSE	0.04	0.411
HC	HC03	CPI-SS0A2D7895C	CEACAM1_CEACAM6	simple:P13688	simple:P40199	CEACAM1	CEACAM6	TRUE	FALSE	FALSE	curated	FALSE	0.04	6.476
HC	HC03	CPI-SS0322747C2	CEACAM5_CEACAM6	simple:P06731	simple:P40199	CEACAM5	CEACAM6	FALSE	FALSE	FALSE	curated	FALSE	0.04	19.895
HC	HC03	CPI-SS001BF66E8	CEACAM6_CEACAM6	simple:P40199	simple:P40199	CEACAM6	CEACAM6	FALSE	FALSE	FALSE	curated	FALSE	0.04	11.355
HC	HC03	CPI-SS0BD9F32BA	LGALS9_DAG1	simple:O00182	simple:Q14118	LGALS9	DAG1	TRUE	FALSE	TRUE	InnateDB-All	FALSE	0.04	0.202
HC	HC03	CPI-SS004C23DCE	EREG_EGFR	simple:O14944	simple:P00533	EREG	EGFR	TRUE	FALSE	TRUE	curated	FALSE	0.04	2.645
HC	HC03	CPI-SS014958F32	LGALS9_CD47	simple:O00182	simple:Q08722	LGALS9	CD47	TRUE	FALSE	TRUE	InnateDB-All	FALSE	0.04	0.218
HC	HC03	CPI-SS0B6F0C894	DSG2_DSC3	simple:Q14126	simple:Q14574	DSG2	DSC3	FALSE	FALSE	FALSE	curated	FALSE	0.04	0.266
HC	HC03	CPI-SC032246C72	TGFB2_TGFbeta receptor2	simple:P61812	complex:TGFbeta receptor2	TGFB2		TRUE	FALSE	TRUE	curated	FALSE	0.04	0.581
HC	HC03	CPI-SS06D13FCD3	DSC2_DSG2	simple:Q02487	simple:Q14126	DSC2	DSG2	FALSE	FALSE	FALSE	curated	FALSE	0.04	0.29
HC	HC03	CPI-SS0E25CE362	EGFR_TGFA	simple:P00533	simple:P01135	EGFR	TGFA	TRUE	TRUE	FALSE	curated	FALSE	0.04	0.766
HC	HC03	CPI-SS0BC7CD11B	LGALS9_MET	simple:O00182	simple:P08581	LGALS9	MET	TRUE	FALSE	TRUE	InnateDB-All	FALSE	0.04	0.395
HC	HC03	CPI-SS0481D83A4	EGFR_AREG	simple:P00533	simple:P15514	EGFR	AREG	TRUE	TRUE	FALSE	curated	FALSE	0.04	0.556
HC	HC03	CPI-SS033CB0BB2	CXADR_FAM3C	simple:P78310	simple:Q92520	CXADR	FAM3C	TRUE	TRUE	FALSE	IMEx,IntAct	FALSE	0.08	0.935
HC	HC03	CPI-SS055E061C9	LAMP1_FAM3C	simple:P11279	simple:Q92520	LAMP1	FAM3C	TRUE	TRUE	FALSE	InnateDB-All	FALSE	0.08	0.484
HC	HC03	CPI-SS034D36D2F	HLA-C_FAM3C	simple:HLAC	simple:Q92520	HLA-C	FAM3C	TRUE	TRUE	FALSE	InnateDB-All	FALSE	0.08	3.274
HC	HC03	CPI-CS085E95BC1	IL1 receptor inhibitor_IL1RN	complex:IL1 receptor inhibitor	simple:P18510		IL1RN	TRUE	TRUE	FALSE	curated	FALSE	0.08	2.5
HC	HC03	CPI-SS08CA619FE	EGFR_GRN	simple:P00533	simple:P28799	EGFR	GRN	TRUE	TRUE	FALSE	InnateDB-All	FALSE	0.08	1.032
HC	HC03	CPI-SS0DEDA3567	TNFSF10_RIPK1	simple:P50591	simple:Q13546	TNFSF10	RIPK1	TRUE	FALSE	TRUE	InnateDB-All	FALSE	0.12	0.452
HC	HC03	CPI-SS07CCAD9BF	GRN_SORT1	simple:P28799	simple:Q99523	GRN	SORT1	TRUE	FALSE	TRUE	IMEx,InnateDB-All,MINT	FALSE	0.12	1.992
HC	HC03	CPI-SS0DA033F03	TNFRSF1A_GRN	simple:P19438	simple:P28799	TNFRSF1A	GRN	TRUE	TRUE	FALSE	IMEx,InnateDB-All,MINT	FALSE	0.12	0.863
HC	HC03	CPI-SS088A0A760	EGFR_COPA	simple:P00533	simple:P53621	EGFR	COPA	TRUE	TRUE	FALSE	InnateDB-All	FALSE	0.16	0.677
HC	HC03	CPI-SS04F3A1E5C	COPA_SORT1	simple:P53621	simple:Q99523	COPA	SORT1	TRUE	FALSE	TRUE	IMEx,InnateDB-All,IntAct,MatrixDB	FALSE	0.16	1.637

## Sheet: Mac-Mac interactions
Supplemental File 5. CellPhone Database
status	Donor	id_cp_interaction	interacting_pair	partner_a	partner_b	gene_a	gene_b	secreted	receptor_a	receptor_b	annotation_strategy	is_integrin	rank	macro|macro
COV	Cov05	CPI-SS0B01CF3AB	CSF1R_CSF1	simple:P07333	simple:P09603	CSF1R	CSF1	TRUE	TRUE	FALSE	curated	FALSE	0.04	0.457
COV	Cov05	CPI-SC098C06330	TGFB1_TGFbeta receptor1	simple:P01137	complex:TGFbeta receptor1	TGFB1		TRUE	FALSE	TRUE	curated	FALSE	0.04	0.196
COV	Cov05	CPI-SS068C129D6	CSF1_SIRPA	simple:P09603	simple:P78324	CSF1	SIRPA	TRUE	FALSE	TRUE	I2D	FALSE	0.04	0.217
COV	Cov05	CPI-SS033E6DE7E	NRP1_VEGFB	simple:O14786	simple:P49765	NRP1	VEGFB	TRUE	TRUE	FALSE	curated	FALSE	0.04	0.152
COV	Cov05	CPI-SS0947A8549	FLT1_VEGFB	simple:P17948	simple:P49765	FLT1	VEGFB	TRUE	TRUE	FALSE	curated	FALSE	0.04	0.304
COV	Cov05	CPI-SS067BA9202	LAIR1_LILRB4	simple:Q6GTX8	simple:Q8NHJ6	LAIR1	LILRB4	FALSE	TRUE	TRUE	curated	FALSE	0.04	0.652
COV	Cov05	CPI-SS0C28FEC7D	TNFSF13_TNFRSF14	simple:O75888	simple:Q92956	TNFSF13	TNFRSF14	TRUE	FALSE	TRUE	I2D,InnateDB-All	FALSE	0.04	0.239
COV	Cov05	CPI-SS06CCF5A54	ANXA1_FPR3	simple:P04083	simple:P25089	ANXA1	FPR3	TRUE	FALSE	TRUE	guidetopharmacology.org	FALSE	0.08	1.043
COV	Cov05	CPI-SS0C17BB772	FCGR2A_CXCL9	simple:P12318	simple:Q07325	FCGR2A	CXCL9	TRUE	TRUE	FALSE	IMEx,IntAct	FALSE	0.08	0.37
COV	Cov05	CPI-SS0D2539AEB	FPR3_HEBP1	simple:P25089	simple:Q9NRV9	FPR3	HEBP1	FALSE	TRUE	FALSE	guidetopharmacology.org	FALSE	0.08	0.261
COV	Cov05	CPI-SS0B9B3870A	VEGFA_FLT1	simple:P15692	simple:P17948	VEGFA	FLT1	TRUE	FALSE	TRUE	curated	FALSE	0.08	1.043
COV	Cov05	CPI-CS063AE1C91	IL6 receptor_IL6	complex:IL6 receptor	simple:P05231		IL6	TRUE	TRUE	FALSE	curated	FALSE	0.08	0.239
COV	Cov05	CPI-SS0E00478B4	NRP2_VEGFA	simple:O60462	simple:P15692	NRP2	VEGFA	TRUE	TRUE	FALSE	curated	FALSE	0.08	1.13
COV	Cov05	CPI-SS0DE0A486F	NRP1_VEGFA	simple:O14786	simple:P15692	NRP1	VEGFA	TRUE	TRUE	FALSE	curated	FALSE	0.08	0.891
COV	Cov05	CPI-SS0F3D40856	PGRMC2_CCL4L2	simple:O15173	simple:Q8NHW4	PGRMC2	CCL4L2	TRUE	TRUE	FALSE	IMEx,IntAct	FALSE	0.08	0.587
COV	Cov05	CPI-SS00FB3CB09	FFAR2_CCL4L2	simple:O15552	simple:Q8NHW4	FFAR2	CCL4L2	TRUE	TRUE	FALSE	IMEx,IntAct	FALSE	0.08	0.674
COV	Cov05	CPI-SS0C090A257	CCL3_CCR5	simple:P10147	simple:P51681	CCL3	CCR5	TRUE	FALSE	TRUE	curated	FALSE	0.12	0.696
COV	Cov05	CPI-SS0D1D95883	CCL4_CCR5	simple:P13236	simple:P51681	CCL4	CCR5	TRUE	FALSE	TRUE	curated	FALSE	0.12	0.326
COV	Cov05	CPI-SS0F9B3B259	TNFSF13_TNFRSF1A	simple:O75888	simple:P19438	TNFSF13	TNFRSF1A	TRUE	FALSE	TRUE	I2D,InnateDB-All	FALSE	0.12	0.37
COV	Cov05	CPI-SS0A42A3690	CCL4L2_VSIR	simple:Q8NHW4	simple:Q9H7M9	CCL4L2	VSIR	TRUE	FALSE	TRUE	IMEx,IntAct	FALSE	0.12	0.609
COV	Cov05	CPI-SS08DA48A5A	CCL3_CCR1	simple:P10147	simple:P32246	CCL3	CCR1	TRUE	FALSE	TRUE	curated	FALSE	0.12	1
COV	Cov05	CPI-SS0419B80C4	LGALS9_LRP1	simple:O00182	simple:Q07954	LGALS9	LRP1	TRUE	FALSE	TRUE	InnateDB-All	FALSE	0.12	0.304
COV	Cov05	CPI-SS08877A081	LGALS9_COLEC12	simple:O00182	simple:Q5KU26	LGALS9	COLEC12	TRUE	FALSE	TRUE	InnateDB-All	FALSE	0.12	0.174
COV	Cov05	CPI-SS0E23CEB91	LGALS9_HAVCR2	simple:O00182	simple:Q8TDQ0	LGALS9	HAVCR2	TRUE	FALSE	TRUE	curated	FALSE	0.12	0.283
COV	Cov05	CPI-SS0817CE2B3	CCL3L3_CCR1	simple:P16619	simple:P32246	CCL3L3	CCR1	TRUE	FALSE	TRUE	curated	FALSE	0.12	0.978
COV	Cov05	CPI-SS041751A4D	CCR1_CCL18	simple:P32246	simple:P55774	CCR1	CCL18	TRUE	TRUE	FALSE	guidetopharmacology.org	FALSE	0.12	1.348
COV	Cov05	CPI-SS048A2311A	TNF_RIPK1	simple:P01375	simple:Q13546	TNF	RIPK1	TRUE	FALSE	TRUE	I2D,IMEx,InnateDB,InnateDB-All,IntAct,MINT	FALSE	0.16	0.435
COV	Cov05	CPI-SS0339AE950	SIRPA_CD47	simple:P78324	simple:Q08722	SIRPA	CD47	FALSE	TRUE	TRUE	curated	FALSE	0.16	0.217
COV	Cov05	CPI-SS09808DEAE	CD74_APP	simple:P04233	simple:P05067	CD74	APP	FALSE	TRUE	FALSE	curated	FALSE	0.16	5.109
COV	Cov05	CPI-SS0822AEF5F	PTPRC_MRC1	simple:P08575	simple:P22897	PTPRC	MRC1	FALSE	FALSE	TRUE	curated	FALSE	0.16	2
COV	Cov05	CPI-SS0F66EA6BE	APP_FPR2	simple:P05067	simple:P25090	APP	FPR2	FALSE	FALSE	TRUE	guidetopharmacology.org	FALSE	0.16	0.348
COV	Cov05	CPI-SS0A021DB6E	CCL5_CCR1	simple:P13501	simple:P32246	CCL5	CCR1	TRUE	FALSE	TRUE	curated	FALSE	0.16	0.478
COV	Cov05	CPI-SS06207F70E	CD226_NECTIN2	simple:Q15762	simple:Q92692	CD226	NECTIN2	FALSE	TRUE	TRUE	curated	FALSE	0.16	0.217
COV	Cov05	CPI-SS0632A027A	CD44_HBEGF	simple:P16070	simple:Q99075	CD44	HBEGF	TRUE	TRUE	TRUE	I2D,InnateDB-All	FALSE	0.2	2.652
COV	Cov05	CPI-SC08923F7F7	F11R_aLb2 complex	simple:Q9Y624	complex:aLb2 complex	F11R		FALSE	TRUE	FALSE	curated	TRUE	0.2	0.196
COV	Cov05	CPI-SS0D4C221B8	ICAM1_AREG	simple:P05362	simple:P15514	ICAM1	AREG	TRUE	TRUE	FALSE	InnateDB-All	FALSE	0.2	1.587
COV	Cov05	CPI-SC0B6D68FD5	ICAM1_aMb2 complex	simple:P05362	complex:aMb2 complex	ICAM1		FALSE	TRUE	FALSE	curated	TRUE	0.2	1.413
COV	Cov05	CPI-SS055E061C9	LAMP1_FAM3C	simple:P11279	simple:Q92520	LAMP1	FAM3C	TRUE	TRUE	FALSE	InnateDB-All	FALSE	0.2	0.348
COV	Cov05	CPI-SS0703338F5	LGALS9_CD44	simple:O00182	simple:P16070	LGALS9	CD44	TRUE	FALSE	TRUE	InnateDB	FALSE	0.2	1.891
COV	Cov05	CPI-SS09C4FCB90	ICAM1_SPN	simple:P05362	simple:P16150	ICAM1	SPN	FALSE	TRUE	FALSE	curated	FALSE	0.2	1.37
COV	Cov05	CPI-SC0F4AC5AA2	ICAM1_aLb2 complex	simple:P05362	complex:aLb2 complex	ICAM1		FALSE	TRUE	FALSE	curated	TRUE	0.24	1.304
COV	Cov05	CPI-SS0E9A581F8	ICAM1_ITGAL	simple:P05362	simple:P20701	ICAM1	ITGAL	FALSE	TRUE	TRUE	curated	FALSE	0.24	1.304
COV	Cov05	CPI-SS07CCAD9BF	GRN_SORT1	simple:P28799	simple:Q99523	GRN	SORT1	TRUE	FALSE	TRUE	IMEx,InnateDB-All,MINT	FALSE	0.24	1.652
COV	Cov05	CPI-SS034D36D2F	HLA-C_FAM3C	simple:HLAC	simple:Q92520	HLA-C	FAM3C	TRUE	TRUE	FALSE	InnateDB-All	FALSE	0.24	1.848
COV	Cov05	CPI-SS0F00D756A	CD40_TNFSF13B	simple:P25942	simple:Q9Y275	CD40	TNFSF13B	TRUE	TRUE	FALSE	I2D,InnateDB	FALSE	0.24	0.304
COV	Cov05	CPI-SS03FA58286	TNF_VSIR	simple:P01375	simple:Q9H7M9	TNF	VSIR	TRUE	FALSE	TRUE	IMEx,IntAct	FALSE	0.24	0.457
COV	Cov05	CPI-SC0E9C058EB	PLAUR_a4b1 complex	simple:Q03405	complex:a4b1 complex	PLAUR		TRUE	TRUE	FALSE	curated	TRUE	0.24	2.022
COV	Cov05	CPI-SS03133B4F2	TFRC_TNFSF13B	simple:P02786	simple:Q9Y275	TFRC	TNFSF13B	TRUE	TRUE	FALSE	IMEx,IntAct	FALSE	0.28	1.283
COV	Cov05	CPI-SS00150FB64	HLA-F_LILRB1	simple:P30511	simple:Q8NHL6	HLA-F	LILRB1	TRUE	FALSE	TRUE	curated	FALSE	0.28	1.043
COV	Cov05	CPI-SC0A9458008	ICAM1_aXb2 complex	simple:P05362	complex:aXb2 complex	ICAM1		FALSE	TRUE	FALSE	curated	TRUE	0.28	1.87
COV	Cov05	CPI-SS0DA033F03	TNFRSF1A_GRN	simple:P19438	simple:P28799	TNFRSF1A	GRN	TRUE	TRUE	FALSE	IMEx,InnateDB-All,MINT	FALSE	0.28	1.783
COV	Cov05	CPI-SS04B4619D0	TNF_TNFRSF1A	simple:P01375	simple:P19438	TNF	TNFRSF1A	TRUE	FALSE	TRUE	curated	FALSE	0.32	0.587
COV	Cov05	CPI-SS0E7D5974D	TNF_TNFRSF1B	simple:P01375	simple:P20333	TNF	TNFRSF1B	TRUE	FALSE	TRUE	curated	FALSE	0.32	1.435
COV	Cov05	CPI-SS0302E8E8F	CD74_COPA	simple:P04233	simple:P53621	CD74	COPA	TRUE	TRUE	FALSE	IMEx,IntAct	FALSE	0.32	5.152
COV	Cov05	CPI-SS0C4E86714	TNFRSF1B_GRN	simple:P20333	simple:P28799	TNFRSF1B	GRN	TRUE	TRUE	FALSE	IMEx,InnateDB-All,MINT	FALSE	0.36	2.63
COV	Cov05	CPI-SS0A76A8E97	HLA-F_LILRB2	simple:P30511	simple:Q8N423	HLA-F	LILRB2	FALSE	FALSE	TRUE	curated	FALSE	0.4	1.022
COV	Cov05	CPI-SS061A7E099	CD55_ADGRE5	simple:P08174	simple:P48960	CD55	ADGRE5	TRUE	TRUE	TRUE	curated	FALSE	0.6	1.326
COV	Cov06	CPI-SS033E6DE7E	NRP1_VEGFB	simple:O14786	simple:P49765	NRP1	VEGFB	TRUE	TRUE	FALSE	curated	FALSE	0.04	0.5
COV	Cov06	CPI-SS0C090A257	CCL3_CCR5	simple:P10147	simple:P51681	CCL3	CCR5	TRUE	FALSE	TRUE	curated	FALSE	0.04	0.816
COV	Cov06	CPI-SC0988E0218	SPP1_aVb3 complex	simple:P10451	complex:aVb3 complex	SPP1		TRUE	FALSE	FALSE	curated	TRUE	0.04	0.684
COV	Cov06	CPI-SC0755598EE	THBS1_aVb3 complex	simple:P07996	complex:aVb3 complex	THBS1		FALSE	FALSE	FALSE	curated	TRUE	0.04	1.816
COV	Cov06	CPI-SS03E48EFEA	C3_C3AR1	simple:P01024	simple:Q16581	C3	C3AR1	TRUE	FALSE	TRUE	guidetopharmacology.org	FALSE	0.04	0.289
COV	Cov06	CPI-SS08F13AD5C	CD80_CD274	simple:P33681	simple:Q9NZQ7	CD80	CD274	FALSE	TRUE	TRUE	curated	FALSE	0.04	0.526
COV	Cov06	CPI-SS067BA9202	LAIR1_LILRB4	simple:Q6GTX8	simple:Q8NHJ6	LAIR1	LILRB4	FALSE	TRUE	TRUE	curated	FALSE	0.04	0.684
COV	Cov06	CPI-SC047CEF2DD	CRLF2_TSLPR	simple:Q9HC73	complex:TSLPR	CRLF2		TRUE	TRUE	TRUE	curated	FALSE	0.04	0.211
COV	Cov06	CPI-SS059EEFDC6	MIF_TNFRSF10D	simple:P14174	simple:Q9UBN6	MIF	TNFRSF10D	TRUE	FALSE	TRUE	I2D,IntAct	FALSE	0.08	0.184
COV	Cov06	CPI-SS0B9B3870A	VEGFA_FLT1	simple:P15692	simple:P17948	VEGFA	FLT1	TRUE	FALSE	TRUE	curated	FALSE	0.08	1.368
COV	Cov06	CPI-SS0A8627ED6	PVR_CD226	simple:P15151	simple:Q15762	PVR	CD226	TRUE	TRUE	TRUE	curated	FALSE	0.08	0.316
COV	Cov06	CPI-SC095A2C115	PLAUR_aVb3 complex	simple:Q03405	complex:aVb3 complex	PLAUR		TRUE	TRUE	FALSE	curated	TRUE	0.08	3.579
COV	Cov06	CPI-SS0D1D95883	CCL4_CCR5	simple:P13236	simple:P51681	CCL4	CCR5	TRUE	FALSE	TRUE	curated	FALSE	0.08	0.711
COV	Cov06	CPI-SS00FB3CB09	FFAR2_CCL4L2	simple:O15552	simple:Q8NHW4	FFAR2	CCL4L2	TRUE	TRUE	FALSE	IMEx,IntAct	FALSE	0.08	0.868
COV	Cov06	CPI-SC0527EEE7A	C3_aMb2 complex	simple:P01024	complex:aMb2 complex	C3		TRUE	FALSE	FALSE	curated	TRUE	0.08	0.816
COV	Cov06	CPI-SS0E00478B4	NRP2_VEGFA	simple:O60462	simple:P15692	NRP2	VEGFA	TRUE	TRUE	FALSE	curated	FALSE	0.08	1.447
COV	Cov06	CPI-SS0C1BD22BC	SPP1_PTGER4	simple:P10451	simple:P35408	SPP1	PTGER4	TRUE	FALSE	TRUE	IMEx,MINT	FALSE	0.08	1.079
COV	Cov06	CPI-SS02A170A99	SPN_SIGLEC1	simple:P16150	simple:Q9BZZ2	SPN	SIGLEC1	TRUE	FALSE	FALSE	curated	FALSE	0.08	0.158
COV	Cov06	CPI-SS0C17BB772	FCGR2A_CXCL9	simple:P12318	simple:Q07325	FCGR2A	CXCL9	TRUE	TRUE	FALSE	IMEx,IntAct	FALSE	0.08	3.605
COV	Cov06	CPI-SS0DE0A486F	NRP1_VEGFA	simple:O14786	simple:P15692	NRP1	VEGFA	TRUE	TRUE	FALSE	curated	FALSE	0.08	1.368
COV	Cov06	CPI-SS0C28FEC7D	TNFSF13_TNFRSF14	simple:O75888	simple:Q92956	TNFSF13	TNFRSF14	TRUE	FALSE	TRUE	I2D,InnateDB-All	FALSE	0.12	0.342
COV	Cov06	CPI-SS0E23CEB91	LGALS9_HAVCR2	simple:O00182	simple:Q8TDQ0	LGALS9	HAVCR2	TRUE	FALSE	TRUE	curated	FALSE	0.12	0.737
COV	Cov06	CPI-SC07BE7830D	SPP1_a4b1 complex	simple:P10451	complex:a4b1 complex	SPP1		TRUE	FALSE	FALSE	curated	TRUE	0.12	0.763
COV	Cov06	CPI-SS03133B4F2	TFRC_TNFSF13B	simple:P02786	simple:Q9Y275	TFRC	TNFSF13B	TRUE	TRUE	FALSE	IMEx,IntAct	FALSE	0.12	2.5
COV	Cov06	CPI-SS048346C2B	LGALS9_MRC2	simple:O00182	simple:Q9UBG0	LGALS9	MRC2	TRUE	FALSE	TRUE	InnateDB-All	FALSE	0.12	0.289
COV	Cov06	CPI-SS0A42A3690	CCL4L2_VSIR	simple:Q8NHW4	simple:Q9H7M9	CCL4L2	VSIR	TRUE	FALSE	TRUE	IMEx,IntAct	FALSE	0.12	1.079
COV	Cov06	CPI-SS08877A081	LGALS9_COLEC12	simple:O00182	simple:Q5KU26	LGALS9	COLEC12	TRUE	FALSE	TRUE	InnateDB-All	FALSE	0.12	0.474
COV	Cov06	CPI-SS079728E8B	ADORA2B_ENTPD1	simple:P29275	simple:P49961	ADORA2B	ENTPD1	FALSE	TRUE	FALSE	curated	FALSE	0.12	0.316
COV	Cov06	CPI-SS0419B80C4	LGALS9_LRP1	simple:O00182	simple:Q07954	LGALS9	LRP1	TRUE	FALSE	TRUE	InnateDB-All	FALSE	0.12	0.447
COV	Cov06	CPI-SS02EBC1BB0	TNF_NOTCH1	simple:P01375	simple:P46531	TNF	NOTCH1	TRUE	FALSE	TRUE	I2D	FALSE	0.12	0.263
COV	Cov06	CPI-SS0F9B3B259	TNFSF13_TNFRSF1A	simple:O75888	simple:P19438	TNFSF13	TNFRSF1A	TRUE	FALSE	TRUE	I2D,InnateDB-All	FALSE	0.12	0.316
COV	Cov06	CPI-SS08DA48A5A	CCL3_CCR1	simple:P10147	simple:P32246	CCL3	CCR1	TRUE	FALSE	TRUE	curated	FALSE	0.12	0.947
COV	Cov06	CPI-SS0817CE2B3	CCL3L3_CCR1	simple:P16619	simple:P32246	CCL3L3	CCR1	TRUE	FALSE	TRUE	curated	FALSE	0.12	1.263
COV	Cov06	CPI-SS0632A027A	CD44_HBEGF	simple:P16070	simple:Q99075	CD44	HBEGF	TRUE	TRUE	TRUE	I2D,InnateDB-All	FALSE	0.16	3.526
COV	Cov06	CPI-SS0F00D756A	CD40_TNFSF13B	simple:P25942	simple:Q9Y275	CD40	TNFSF13B	TRUE	TRUE	FALSE	I2D,InnateDB	FALSE	0.16	0.263
COV	Cov06	CPI-SS0ABC5C1B8	CD74_MIF	simple:P04233	simple:P14174	CD74	MIF	TRUE	TRUE	FALSE	I2D,InnateDB-All	FALSE	0.16	7.289
COV	Cov06	CPI-SS09C4FCB90	ICAM1_SPN	simple:P05362	simple:P16150	ICAM1	SPN	FALSE	TRUE	FALSE	curated	FALSE	0.16	1.289
COV	Cov06	CPI-SS01560CA22	CD99_PILRA	simple:P14209	simple:Q9UKJ1	CD99	PILRA	TRUE	FALSE	TRUE	curated	FALSE	0.16	0.263
COV	Cov06	CPI-SS02AB0C3E0	SPP1_CD44	simple:P10451	simple:P16070	SPP1	CD44	TRUE	FALSE	TRUE	I2D,IMEx,InnateDB-All,IntAct	FALSE	0.16	2.421
COV	Cov06	CPI-SS09808DEAE	CD74_APP	simple:P04233	simple:P05067	CD74	APP	FALSE	TRUE	FALSE	curated	FALSE	0.16	7.395
COV	Cov06	CPI-SS0822AEF5F	PTPRC_MRC1	simple:P08575	simple:P22897	PTPRC	MRC1	FALSE	FALSE	TRUE	curated	FALSE	0.16	4.895
COV	Cov06	CPI-SS07CCAD9BF	GRN_SORT1	simple:P28799	simple:Q99523	GRN	SORT1	TRUE	FALSE	TRUE	IMEx,InnateDB-All,MINT	FALSE	0.2	1.658
COV	Cov06	CPI-SC0B6D68FD5	ICAM1_aMb2 complex	simple:P05362	complex:aMb2 complex	ICAM1		FALSE	TRUE	FALSE	curated	TRUE	0.2	1.895
COV	Cov06	CPI-SS0DA033F03	TNFRSF1A_GRN	simple:P19438	simple:P28799	TNFRSF1A	GRN	TRUE	TRUE	FALSE	IMEx,InnateDB-All,MINT	FALSE	0.2	1.605
COV	Cov06	CPI-SS055E061C9	LAMP1_FAM3C	simple:P11279	simple:Q92520	LAMP1	FAM3C	TRUE	TRUE	FALSE	InnateDB-All	FALSE	0.24	0.658
COV	Cov06	CPI-SS05D23BCE8	HLA-DPB1_TNFSF13B	simple:HLADPB1	simple:Q9Y275	HLA-DPB1	TNFSF13B	TRUE	TRUE	FALSE	InnateDB-All	FALSE	0.24	3.263
COV	Cov06	CPI-CS008C9D6E5	IL1 receptor inhibitor_IL1B	complex:IL1 receptor inhibitor	simple:P01584		IL1B	TRUE	TRUE	FALSE	curated	FALSE	0.24	3.737
COV	Cov06	CPI-CS05426BFFA	IL1 receptor_IL1B	complex:IL1 receptor	simple:P01584		IL1B	TRUE	TRUE	FALSE	curated	FALSE	0.24	3.789
COV	Cov06	CPI-SS0339AE950	SIRPA_CD47	simple:P78324	simple:Q08722	SIRPA	CD47	FALSE	TRUE	TRUE	curated	FALSE	0.24	0.526
COV	Cov06	CPI-SS0703338F5	LGALS9_CD44	simple:O00182	simple:P16070	LGALS9	CD44	TRUE	FALSE	TRUE	InnateDB	FALSE	0.24	2.105
COV	Cov06	CPI-SC0A9458008	ICAM1_aXb2 complex	simple:P05362	complex:aXb2 complex	ICAM1		FALSE	TRUE	FALSE	curated	TRUE	0.24	1.974
COV	Cov06	CPI-SC0E9C058EB	PLAUR_a4b1 complex	simple:Q03405	complex:a4b1 complex	PLAUR		TRUE	TRUE	FALSE	curated	TRUE	0.24	3.658
COV	Cov06	CPI-SS02ACCF1F7	MIF_TNFRSF14	simple:P14174	simple:Q92956	MIF	TNFRSF14	TRUE	FALSE	TRUE	I2D,IntAct	FALSE	0.24	0.263
COV	Cov06	CPI-SS0D4C221B8	ICAM1_AREG	simple:P05362	simple:P15514	ICAM1	AREG	TRUE	TRUE	FALSE	InnateDB-All	FALSE	0.28	2.737
COV	Cov06	CPI-SS00150FB64	HLA-F_LILRB1	simple:P30511	simple:Q8NHL6	HLA-F	LILRB1	TRUE	FALSE	TRUE	curated	FALSE	0.32	0.342
COV	Cov06	CPI-SS014958F32	LGALS9_CD47	simple:O00182	simple:Q08722	LGALS9	CD47	TRUE	FALSE	TRUE	InnateDB-All	FALSE	0.32	0.421
COV	Cov06	CPI-SS01946BE5C	C5AR1_RPS19	simple:P21730	simple:P39019	C5AR1	RPS19	FALSE	TRUE	FALSE	guidetopharmacology.org	FALSE	0.32	2.211
COV	Cov06	CPI-SS0C4E86714	TNFRSF1B_GRN	simple:P20333	simple:P28799	TNFRSF1B	GRN	TRUE	TRUE	FALSE	IMEx,InnateDB-All,MINT	FALSE	0.36	2.658
COV	Cov06	CPI-SS073C1B796	CD52_SIGLEC10	simple:P31358	simple:Q96LC7	CD52	SIGLEC10	TRUE	FALSE	FALSE	curated	FALSE	0.36	0.368
COV	Cov06	CPI-SS0A76A8E97	HLA-F_LILRB2	simple:P30511	simple:Q8N423	HLA-F	LILRB2	FALSE	FALSE	TRUE	curated	FALSE	0.36	0.737
COV	Cov06	CPI-SS0302E8E8F	CD74_COPA	simple:P04233	simple:P53621	CD74	COPA	TRUE	TRUE	FALSE	IMEx,IntAct	FALSE	0.4	7.632
COV	Cov06	CPI-SS0E7D5974D	TNF_TNFRSF1B	simple:P01375	simple:P20333	TNF	TNFRSF1B	TRUE	FALSE	TRUE	curated	FALSE	0.44	1.368
COV	Cov12	CPI-SS0C85BC9AF	PROS1_AXL	simple:P07225	simple:P30530	PROS1	AXL	TRUE	FALSE	TRUE	guidetopharmacology.org	FALSE	0.04	0.128
COV	Cov12	CPI-SS0B01CF3AB	CSF1R_CSF1	simple:P07333	simple:P09603	CSF1R	CSF1	TRUE	TRUE	FALSE	curated	FALSE	0.04	0.744
COV	Cov12	CPI-SC0988E0218	SPP1_aVb3 complex	simple:P10451	complex:aVb3 complex	SPP1		TRUE	FALSE	FALSE	curated	TRUE	0.04	8.705
COV	Cov12	CPI-SS044C72D0D	SEMA4A_PLXND1	simple:Q9H3S1	simple:Q9Y4D7	SEMA4A	PLXND1	FALSE	FALSE	TRUE	curated	FALSE	0.04	0.167
COV	Cov12	CPI-SC0755598EE	THBS1_aVb3 complex	simple:P07996	complex:aVb3 complex	THBS1		FALSE	FALSE	FALSE	curated	TRUE	0.04	0.474
COV	Cov12	CPI-SC095A2C115	PLAUR_aVb3 complex	simple:Q03405	complex:aVb3 complex	PLAUR		TRUE	TRUE	FALSE	curated	TRUE	0.04	1.538
COV	Cov12	CPI-SC090855C8E	FN1_aVb3 complex	simple:P02751	complex:aVb3 complex	FN1		TRUE	FALSE	FALSE	curated	TRUE	0.04	0.244
COV	Cov12	CPI-SC08B2AD7C6	FN1_a5b1 complex	simple:P02751	complex:a5b1 complex	FN1		TRUE	FALSE	FALSE	curated	TRUE	0.04	0.321
COV	Cov12	CPI-SC096929DB0	FN1_aVb1 complex	simple:P02751	complex:aVb1 complex	FN1		TRUE	FALSE	FALSE	curated	TRUE	0.04	0.269
COV	Cov12	CPI-SC0847A64D2	FN1_aVb5 complex	simple:P02751	complex:aVb5 complex	FN1		TRUE	FALSE	FALSE	curated	TRUE	0.04	0.256
COV	Cov12	CPI-SC0B6D68FD5	ICAM1_aMb2 complex	simple:P05362	complex:aMb2 complex	ICAM1		FALSE	TRUE	FALSE	curated	TRUE	0.04	1.141
COV	Cov12	CPI-SS0632A027A	CD44_HBEGF	simple:P16070	simple:Q99075	CD44	HBEGF	TRUE	TRUE	TRUE	I2D,InnateDB-All	FALSE	0.04	2.718
COV	Cov12	CPI-CS063AE1C91	IL6 receptor_IL6	complex:IL6 receptor	simple:P05231		IL6	TRUE	TRUE	FALSE	curated	FALSE	0.04	0.603
COV	Cov12	CPI-SS067BA9202	LAIR1_LILRB4	simple:Q6GTX8	simple:Q8NHJ6	LAIR1	LILRB4	FALSE	TRUE	TRUE	curated	FALSE	0.04	0.756
COV	Cov12	CPI-SS0241A1F57	NRP2_SEMA3C	simple:O60462	simple:Q99985	NRP2	SEMA3C	TRUE	TRUE	FALSE	curated	FALSE	0.04	0.654
COV	Cov12	CPI-SS03133B4F2	TFRC_TNFSF13B	simple:P02786	simple:Q9Y275	TFRC	TNFSF13B	TRUE	TRUE	FALSE	IMEx,IntAct	FALSE	0.08	2.077
COV	Cov12	CPI-SS0703338F5	LGALS9_CD44	simple:O00182	simple:P16070	LGALS9	CD44	TRUE	FALSE	TRUE	InnateDB	FALSE	0.08	2.436
COV	Cov12	CPI-SS068C129D6	CSF1_SIRPA	simple:P09603	simple:P78324	CSF1	SIRPA	TRUE	FALSE	TRUE	I2D	FALSE	0.08	0.859
COV	Cov12	CPI-SS0A76A8E97	HLA-F_LILRB2	simple:P30511	simple:Q8N423	HLA-F	LILRB2	FALSE	FALSE	TRUE	curated	FALSE	0.08	0.462
COV	Cov12	CPI-SS0C1BD22BC	SPP1_PTGER4	simple:P10451	simple:P35408	SPP1	PTGER4	TRUE	FALSE	TRUE	IMEx,MINT	FALSE	0.08	8.756
COV	Cov12	CPI-SC0B4D7E0FF	FN1_a4b7 complex	simple:P02751	complex:a4b7 complex	FN1		TRUE	FALSE	FALSE	curated	TRUE	0.08	0.244
COV	Cov12	CPI-SC07BE7830D	SPP1_a4b1 complex	simple:P10451	complex:a4b1 complex	SPP1		TRUE	FALSE	FALSE	curated	TRUE	0.08	8.705
COV	Cov12	CPI-SC06364D669	FN1_a4b1 complex	simple:P02751	complex:a4b1 complex	FN1		TRUE	FALSE	FALSE	curated	TRUE	0.08	0.244
COV	Cov12	CPI-SS0E00478B4	NRP2_VEGFA	simple:O60462	simple:P15692	NRP2	VEGFA	TRUE	TRUE	FALSE	curated	FALSE	0.08	0.679
COV	Cov12	CPI-SS0419B80C4	LGALS9_LRP1	simple:O00182	simple:Q07954	LGALS9	LRP1	TRUE	FALSE	TRUE	InnateDB-All	FALSE	0.08	0.397
COV	Cov12	CPI-SS08B91FD2A	CCR1_CCL7	simple:P32246	simple:P80098	CCR1	CCL7	TRUE	TRUE	FALSE	curated	FALSE	0.08	0.372
COV	Cov12	CPI-SS048A2311A	TNF_RIPK1	simple:P01375	simple:Q13546	TNF	RIPK1	TRUE	FALSE	TRUE	I2D,IMEx,InnateDB,InnateDB-All,IntAct,MINT	FALSE	0.08	0.372
COV	Cov12	CPI-SS08F13AD5C	CD80_CD274	simple:P33681	simple:Q9NZQ7	CD80	CD274	FALSE	TRUE	TRUE	curated	FALSE	0.08	0.244
COV	Cov12	CPI-SS0C17BB772	FCGR2A_CXCL9	simple:P12318	simple:Q07325	FCGR2A	CXCL9	TRUE	TRUE	FALSE	IMEx,IntAct	FALSE	0.08	1.167
COV	Cov12	CPI-SS0DE0A486F	NRP1_VEGFA	simple:O14786	simple:P15692	NRP1	VEGFA	TRUE	TRUE	FALSE	curated	FALSE	0.08	0.615
COV	Cov12	CPI-SS0F3D40856	PGRMC2_CCL4L2	simple:O15173	simple:Q8NHW4	PGRMC2	CCL4L2	TRUE	TRUE	FALSE	IMEx,IntAct	FALSE	0.08	0.5
COV	Cov12	CPI-SS041751A4D	CCR1_CCL18	simple:P32246	simple:P55774	CCR1	CCL18	TRUE	TRUE	FALSE	guidetopharmacology.org	FALSE	0.08	0.436
COV	Cov12	CPI-SS0D2539AEB	FPR3_HEBP1	simple:P25089	simple:Q9NRV9	FPR3	HEBP1	FALSE	TRUE	FALSE	guidetopharmacology.org	FALSE	0.08	0.538
COV	Cov12	CPI-SS0B186A32C	CCR5_CCL7	simple:P51681	simple:P80098	CCR5	CCL7	TRUE	TRUE	FALSE	curated	FALSE	0.12	0.333
COV	Cov12	CPI-SS0F00D756A	CD40_TNFSF13B	simple:P25942	simple:Q9Y275	CD40	TNFSF13B	TRUE	TRUE	FALSE	I2D,InnateDB	FALSE	0.12	0.423
COV	Cov12	CPI-SC0A9458008	ICAM1_aXb2 complex	simple:P05362	complex:aXb2 complex	ICAM1		FALSE	TRUE	FALSE	curated	TRUE	0.12	1.333
COV	Cov12	CPI-SS034D36D2F	HLA-C_FAM3C	simple:HLAC	simple:Q92520	HLA-C	FAM3C	TRUE	TRUE	FALSE	InnateDB-All	FALSE	0.12	2.859
COV	Cov12	CPI-SS0DA033F03	TNFRSF1A_GRN	simple:P19438	simple:P28799	TNFRSF1A	GRN	TRUE	TRUE	FALSE	IMEx,InnateDB-All,MINT	FALSE	0.12	1.372
COV	Cov12	CPI-SS0F8C2FA91	CCR1_CCL8	simple:P32246	simple:P80075	CCR1	CCL8	TRUE	TRUE	FALSE	curated	FALSE	0.12	0.538
COV	Cov12	CPI-SS0DFAF1FE2	CCR5_CCL8	simple:P51681	simple:P80075	CCR5	CCL8	TRUE	TRUE	FALSE	curated	FALSE	0.12	0.5
COV	Cov12	CPI-CS05426BFFA	IL1 receptor_IL1B	complex:IL1 receptor	simple:P01584		IL1B	TRUE	TRUE	FALSE	curated	FALSE	0.12	3.692
COV	Cov12	CPI-SS00150FB64	HLA-F_LILRB1	simple:P30511	simple:Q8NHL6	HLA-F	LILRB1	TRUE	FALSE	TRUE	curated	FALSE	0.12	0.538
COV	Cov12	CPI-SS04B4619D0	TNF_TNFRSF1A	simple:P01375	simple:P19438	TNF	TNFRSF1A	TRUE	FALSE	TRUE	curated	FALSE	0.12	0.333
COV	Cov12	CPI-SS08DA48A5A	CCL3_CCR1	simple:P10147	simple:P32246	CCL3	CCR1	TRUE	FALSE	TRUE	curated	FALSE	0.12	1.128
COV	Cov12	CPI-SS0817CE2B3	CCL3L3_CCR1	simple:P16619	simple:P32246	CCL3L3	CCR1	TRUE	FALSE	TRUE	curated	FALSE	0.12	0.538
COV	Cov12	CPI-SS0C090A257	CCL3_CCR5	simple:P10147	simple:P51681	CCL3	CCR5	TRUE	FALSE	TRUE	curated	FALSE	0.12	1.09
COV	Cov12	CPI-SS0D1D95883	CCL4_CCR5	simple:P13236	simple:P51681	CCL4	CCR5	TRUE	FALSE	TRUE	curated	FALSE	0.12	1.462
COV	Cov12	CPI-SC0E9C058EB	PLAUR_a4b1 complex	simple:Q03405	complex:a4b1 complex	PLAUR		TRUE	TRUE	FALSE	curated	TRUE	0.12	1.538
COV	Cov12	CPI-SS0822AEF5F	PTPRC_MRC1	simple:P08575	simple:P22897	PTPRC	MRC1	FALSE	FALSE	TRUE	curated	FALSE	0.16	1.962
COV	Cov12	CPI-SS0E23CEB91	LGALS9_HAVCR2	simple:O00182	simple:Q8TDQ0	LGALS9	HAVCR2	TRUE	FALSE	TRUE	curated	FALSE	0.16	0.423
COV	Cov12	CPI-SS002DF6C31	LGALS9_SLC1A5	simple:O00182	simple:Q15758	LGALS9	SLC1A5	TRUE	FALSE	TRUE	I2D,InnateDB-All	FALSE	0.16	0.256
COV	Cov12	CPI-SS0D4C221B8	ICAM1_AREG	simple:P05362	simple:P15514	ICAM1	AREG	TRUE	TRUE	FALSE	InnateDB-All	FALSE	0.16	1.769
COV	Cov12	CPI-SS055E061C9	LAMP1_FAM3C	simple:P11279	simple:Q92520	LAMP1	FAM3C	TRUE	TRUE	FALSE	InnateDB-All	FALSE	0.16	0.577
COV	Cov12	CPI-SS05D23BCE8	HLA-DPB1_TNFSF13B	simple:HLADPB1	simple:Q9Y275	HLA-DPB1	TNFSF13B	TRUE	TRUE	FALSE	InnateDB-All	FALSE	0.16	1.897
COV	Cov12	CPI-SS02AB0C3E0	SPP1_CD44	simple:P10451	simple:P16070	SPP1	CD44	TRUE	FALSE	TRUE	I2D,IMEx,InnateDB-All,IntAct	FALSE	0.16	10.782
COV	Cov12	CPI-SS01560CA22	CD99_PILRA	simple:P14209	simple:Q9UKJ1	CD99	PILRA	TRUE	FALSE	TRUE	curated	FALSE	0.16	0.308
COV	Cov12	CPI-SS07CCAD9BF	GRN_SORT1	simple:P28799	simple:Q99523	GRN	SORT1	TRUE	FALSE	TRUE	IMEx,InnateDB-All,MINT	FALSE	0.16	1.41
COV	Cov12	CPI-CS008C9D6E5	IL1 receptor inhibitor_IL1B	complex:IL1 receptor inhibitor	simple:P01584		IL1B	TRUE	TRUE	FALSE	curated	FALSE	0.16	3.718
COV	Cov12	CPI-SS0C4E86714	TNFRSF1B_GRN	simple:P20333	simple:P28799	TNFRSF1B	GRN	TRUE	TRUE	FALSE	IMEx,InnateDB-All,MINT	FALSE	0.2	1.667
COV	Cov12	CPI-SS0339AE950	SIRPA_CD47	simple:P78324	simple:Q08722	SIRPA	CD47	FALSE	TRUE	TRUE	curated	FALSE	0.24	0.679
COV	Cov12	CPI-SS01946BE5C	C5AR1_RPS19	simple:P21730	simple:P39019	C5AR1	RPS19	FALSE	TRUE	FALSE	guidetopharmacology.org	FALSE	0.24	1.372
COV	Cov12	CPI-SS061A7E099	CD55_ADGRE5	simple:P08174	simple:P48960	CD55	ADGRE5	TRUE	TRUE	TRUE	curated	FALSE	0.24	1.295
COV	Cov12	CPI-SS09808DEAE	CD74_APP	simple:P04233	simple:P05067	CD74	APP	FALSE	TRUE	FALSE	curated	FALSE	0.24	3.474
COV	Cov12	CPI-SS0302E8E8F	CD74_COPA	simple:P04233	simple:P53621	CD74	COPA	TRUE	TRUE	FALSE	IMEx,IntAct	FALSE	0.32	3.731
COV	Cov12	CPI-SS014958F32	LGALS9_CD47	simple:O00182	simple:Q08722	LGALS9	CD47	TRUE	FALSE	TRUE	InnateDB-All	FALSE	0.32	0.526
COV	Cov14	CPI-SS01560CA22	CD99_PILRA	simple:P14209	simple:Q9UKJ1	CD99	PILRA	TRUE	FALSE	TRUE	curated	FALSE	0.028	0.151
COV	Cov14	CPI-SS0703338F5	LGALS9_CD44	simple:O00182	simple:P16070	LGALS9	CD44	TRUE	FALSE	TRUE	InnateDB	FALSE	0.028	0.602
COV	Cov14	CPI-SS0B01CF3AB	CSF1R_CSF1	simple:P07333	simple:P09603	CSF1R	CSF1	TRUE	TRUE	FALSE	curated	FALSE	0.028	0.273
COV	Cov14	CPI-SC06364D669	FN1_a4b1 complex	simple:P02751	complex:a4b1 complex	FN1		TRUE	FALSE	FALSE	curated	TRUE	0.028	0.566
COV	Cov14	CPI-SC07BE7830D	SPP1_a4b1 complex	simple:P10451	complex:a4b1 complex	SPP1		TRUE	FALSE	FALSE	curated	TRUE	0.028	2.059
COV	Cov14	CPI-SC08B2AD7C6	FN1_a5b1 complex	simple:P02751	complex:a5b1 complex	FN1		TRUE	FALSE	FALSE	curated	TRUE	0.028	0.612
COV	Cov14	CPI-SS067BA9202	LAIR1_LILRB4	simple:Q6GTX8	simple:Q8NHJ6	LAIR1	LILRB4	FALSE	TRUE	TRUE	curated	FALSE	0.028	0.303
COV	Cov14	CPI-SS0E23CEB91	LGALS9_HAVCR2	simple:O00182	simple:Q8TDQ0	LGALS9	HAVCR2	TRUE	FALSE	TRUE	curated	FALSE	0.028	0.296
COV	Cov14	CPI-SS0419B80C4	LGALS9_LRP1	simple:O00182	simple:Q07954	LGALS9	LRP1	TRUE	FALSE	TRUE	InnateDB-All	FALSE	0.028	0.214
COV	Cov14	CPI-SS05D23BCE8	HLA-DPB1_TNFSF13B	simple:HLADPB1	simple:Q9Y275	HLA-DPB1	TNFSF13B	TRUE	TRUE	FALSE	InnateDB-All	FALSE	0.056	0.47
COV	Cov14	CPI-SS0632A027A	CD44_HBEGF	simple:P16070	simple:Q99075	CD44	HBEGF	TRUE	TRUE	TRUE	I2D,InnateDB-All	FALSE	0.056	0.576
COV	Cov14	CPI-SS014958F32	LGALS9_CD47	simple:O00182	simple:Q08722	LGALS9	CD47	TRUE	FALSE	TRUE	InnateDB-All	FALSE	0.056	0.329
COV	Cov14	CPI-SS0F8C2FA91	CCR1_CCL8	simple:P32246	simple:P80075	CCR1	CCL8	TRUE	TRUE	FALSE	curated	FALSE	0.056	0.566
COV	Cov14	CPI-SC0B6D68FD5	ICAM1_aMb2 complex	simple:P05362	complex:aMb2 complex	ICAM1		FALSE	TRUE	FALSE	curated	TRUE	0.056	0.217
COV	Cov14	CPI-SS0DFAF1FE2	CCR5_CCL8	simple:P51681	simple:P80075	CCR5	CCL8	TRUE	TRUE	FALSE	curated	FALSE	0.056	0.378
COV	Cov14	CPI-SS08B91FD2A	CCR1_CCL7	simple:P32246	simple:P80098	CCR1	CCL7	TRUE	TRUE	FALSE	curated	FALSE	0.056	0.398
COV	Cov14	CPI-SS03133B4F2	TFRC_TNFSF13B	simple:P02786	simple:Q9Y275	TFRC	TNFSF13B	TRUE	TRUE	FALSE	IMEx,IntAct	FALSE	0.056	0.365
COV	Cov14	CPI-SS041751A4D	CCR1_CCL18	simple:P32246	simple:P55774	CCR1	CCL18	TRUE	TRUE	FALSE	guidetopharmacology.org	FALSE	0.056	0.651
COV	Cov14	CPI-SS00FB3CB09	FFAR2_CCL4L2	simple:O15552	simple:Q8NHW4	FFAR2	CCL4L2	TRUE	TRUE	FALSE	IMEx,IntAct	FALSE	0.056	0.372
COV	Cov14	CPI-SS068C129D6	CSF1_SIRPA	simple:P09603	simple:P78324	CSF1	SIRPA	TRUE	FALSE	TRUE	I2D	FALSE	0.056	0.227
COV	Cov14	CPI-SS0B186A32C	CCR5_CCL7	simple:P51681	simple:P80098	CCR5	CCL7	TRUE	TRUE	FALSE	curated	FALSE	0.056	0.211
COV	Cov14	CPI-SS04F3A1E5C	COPA_SORT1	simple:P53621	simple:Q99523	COPA	SORT1	TRUE	FALSE	TRUE	IMEx,InnateDB-All,IntAct,MatrixDB	FALSE	0.056	0.201
COV	Cov14	CPI-SS07CCAD9BF	GRN_SORT1	simple:P28799	simple:Q99523	GRN	SORT1	TRUE	FALSE	TRUE	IMEx,InnateDB-All,MINT	FALSE	0.056	0.691
COV	Cov14	CPI-SS08DA48A5A	CCL3_CCR1	simple:P10147	simple:P32246	CCL3	CCR1	TRUE	FALSE	TRUE	curated	FALSE	0.056	0.622
COV	Cov14	CPI-SS0C090A257	CCL3_CCR5	simple:P10147	simple:P51681	CCL3	CCR5	TRUE	FALSE	TRUE	curated	FALSE	0.056	0.434
COV	Cov14	CPI-SS00150FB64	HLA-F_LILRB1	simple:P30511	simple:Q8NHL6	HLA-F	LILRB1	TRUE	FALSE	TRUE	curated	FALSE	0.056	0.247
COV	Cov14	CPI-SC0E9C058EB	PLAUR_a4b1 complex	simple:Q03405	complex:a4b1 complex	PLAUR		TRUE	TRUE	FALSE	curated	TRUE	0.056	0.286
COV	Cov14	CPI-SS06CCF5A54	ANXA1_FPR3	simple:P04083	simple:P25089	ANXA1	FPR3	TRUE	FALSE	TRUE	guidetopharmacology.org	FALSE	0.056	1.493
COV	Cov14	CPI-SS0A76A8E97	HLA-F_LILRB2	simple:P30511	simple:Q8N423	HLA-F	LILRB2	FALSE	FALSE	TRUE	curated	FALSE	0.056	0.283
COV	Cov14	CPI-SS0817CE2B3	CCL3L3_CCR1	simple:P16619	simple:P32246	CCL3L3	CCR1	TRUE	FALSE	TRUE	curated	FALSE	0.056	0.484
COV	Cov14	CPI-SS0C4E86714	TNFRSF1B_GRN	simple:P20333	simple:P28799	TNFRSF1B	GRN	TRUE	TRUE	FALSE	IMEx,InnateDB-All,MINT	FALSE	0.083	0.776
COV	Cov14	CPI-SS0E7D5974D	TNF_TNFRSF1B	simple:P01375	simple:P20333	TNF	TNFRSF1B	TRUE	FALSE	TRUE	curated	FALSE	0.083	0.434
COV	Cov14	CPI-SS02AB0C3E0	SPP1_CD44	simple:P10451	simple:P16070	SPP1	CD44	TRUE	FALSE	TRUE	I2D,IMEx,InnateDB-All,IntAct	FALSE	0.083	2.444
COV	Cov14	CPI-SS048A2311A	TNF_RIPK1	simple:P01375	simple:Q13546	TNF	RIPK1	TRUE	FALSE	TRUE	I2D,IMEx,InnateDB,InnateDB-All,IntAct,MINT	FALSE	0.083	0.362
COV	Cov14	CPI-SS0C1BD22BC	SPP1_PTGER4	simple:P10451	simple:P35408	SPP1	PTGER4	TRUE	FALSE	TRUE	IMEx,MINT	FALSE	0.083	2.164
COV	Cov14	CPI-CS063AE1C91	IL6 receptor_IL6	complex:IL6 receptor	simple:P05231		IL6	TRUE	TRUE	FALSE	curated	FALSE	0.083	0.214
COV	Cov14	CPI-SS0302E8E8F	CD74_COPA	simple:P04233	simple:P53621	CD74	COPA	TRUE	TRUE	FALSE	IMEx,IntAct	FALSE	0.083	1.257
COV	Cov14	CPI-SS0DEDA3567	TNFSF10_RIPK1	simple:P50591	simple:Q13546	TNFSF10	RIPK1	TRUE	FALSE	TRUE	InnateDB-All	FALSE	0.083	0.342
COV	Cov14	CPI-SS0D1D95883	CCL4_CCR5	simple:P13236	simple:P51681	CCL4	CCR5	TRUE	FALSE	TRUE	curated	FALSE	0.083	0.602
COV	Cov14	CPI-SS072E1E27A	FFAR2_TNF	simple:O15552	simple:P01375	FFAR2	TNF	TRUE	TRUE	FALSE	IMEx,IntAct	FALSE	0.083	0.349
COV	Cov14	CPI-SS061A7E099	CD55_ADGRE5	simple:P08174	simple:P48960	CD55	ADGRE5	TRUE	TRUE	TRUE	curated	FALSE	0.083	0.493
COV	Cov14	CPI-SS0339AE950	SIRPA_CD47	simple:P78324	simple:Q08722	SIRPA	CD47	FALSE	TRUE	TRUE	curated	FALSE	0.111	0.289
COV	Cov14	CPI-SC0A9458008	ICAM1_aXb2 complex	simple:P05362	complex:aXb2 complex	ICAM1		FALSE	TRUE	FALSE	curated	TRUE	0.111	0.247
COV	Cov14	CPI-SS0822AEF5F	PTPRC_MRC1	simple:P08575	simple:P22897	PTPRC	MRC1	FALSE	FALSE	TRUE	curated	FALSE	0.139	1.197
COV	Cov14	CPI-SS0F739D3DB	ANXA1_FPR1	simple:P04083	simple:P21462	ANXA1	FPR1	TRUE	FALSE	TRUE	guidetopharmacology.org	FALSE	0.167	1.582
COV	Cov15	CPI-SS0E23CEB91	LGALS9_HAVCR2	simple:O00182	simple:Q8TDQ0	LGALS9	HAVCR2	TRUE	FALSE	TRUE	curated	FALSE	0.028	0.188
COV	Cov15	CPI-SS048A2311A	TNF_RIPK1	simple:P01375	simple:Q13546	TNF	RIPK1	TRUE	FALSE	TRUE	I2D,IMEx,InnateDB,InnateDB-All,IntAct,MINT	FALSE	0.028	0.288
COV	Cov15	CPI-SS0419B80C4	LGALS9_LRP1	simple:O00182	simple:Q07954	LGALS9	LRP1	TRUE	FALSE	TRUE	InnateDB-All	FALSE	0.028	0.225
COV	Cov15	CPI-SS03E48EFEA	C3_C3AR1	simple:P01024	simple:Q16581	C3	C3AR1	TRUE	FALSE	TRUE	guidetopharmacology.org	FALSE	0.028	0.512
COV	Cov15	CPI-SS08F13AD5C	CD80_CD274	simple:P33681	simple:Q9NZQ7	CD80	CD274	FALSE	TRUE	TRUE	curated	FALSE	0.028	0.175
COV	Cov15	CPI-SS002DF6C31	LGALS9_SLC1A5	simple:O00182	simple:Q15758	LGALS9	SLC1A5	TRUE	FALSE	TRUE	I2D,InnateDB-All	FALSE	0.028	0.15
COV	Cov15	CPI-SC01AB9BED7	SPP1_a9b1 complex	simple:P10451	complex:a9b1 complex	SPP1		TRUE	FALSE	FALSE	curated	TRUE	0.028	2.013
COV	Cov15	CPI-SS067BA9202	LAIR1_LILRB4	simple:Q6GTX8	simple:Q8NHJ6	LAIR1	LILRB4	FALSE	TRUE	TRUE	curated	FALSE	0.028	0.162
COV	Cov15	CPI-SS05D23BCE8	HLA-DPB1_TNFSF13B	simple:HLADPB1	simple:Q9Y275	HLA-DPB1	TNFSF13B	TRUE	TRUE	FALSE	InnateDB-All	FALSE	0.056	1.437
COV	Cov15	CPI-SS0ABC5C1B8	CD74_MIF	simple:P04233	simple:P14174	CD74	MIF	TRUE	TRUE	FALSE	I2D,InnateDB-All	FALSE	0.056	3.788
COV	Cov15	CPI-SC0527EEE7A	C3_aMb2 complex	simple:P01024	complex:aMb2 complex	C3		TRUE	FALSE	FALSE	curated	TRUE	0.056	0.537
COV	Cov15	CPI-SC0F4AC5AA2	ICAM1_aLb2 complex	simple:P05362	complex:aLb2 complex	ICAM1		FALSE	TRUE	FALSE	curated	TRUE	0.056	0.762
COV	Cov15	CPI-SS0F00D756A	CD40_TNFSF13B	simple:P25942	simple:Q9Y275	CD40	TNFSF13B	TRUE	TRUE	FALSE	I2D,InnateDB	FALSE	0.056	0.263
COV	Cov15	CPI-SS09C52F54E	LGALS9_SORL1	simple:O00182	simple:Q92673	LGALS9	SORL1	TRUE	FALSE	TRUE	InnateDB-All	FALSE	0.056	0.175
COV	Cov15	CPI-SS059EEFDC6	MIF_TNFRSF10D	simple:P14174	simple:Q9UBN6	MIF	TNFRSF10D	TRUE	FALSE	TRUE	I2D,IntAct	FALSE	0.056	0.163
COV	Cov15	CPI-SS0C1BD22BC	SPP1_PTGER4	simple:P10451	simple:P35408	SPP1	PTGER4	TRUE	FALSE	TRUE	IMEx,MINT	FALSE	0.083	2.3
COV	Cov15	CPI-SC07BE7830D	SPP1_a4b1 complex	simple:P10451	complex:a4b1 complex	SPP1		TRUE	FALSE	FALSE	curated	TRUE	0.083	2.075
COV	Cov15	CPI-SS03133B4F2	TFRC_TNFSF13B	simple:P02786	simple:Q9Y275	TFRC	TNFSF13B	TRUE	TRUE	FALSE	IMEx,IntAct	FALSE	0.083	0.513
COV	Cov15	CPI-SS0A76A8E97	HLA-F_LILRB2	simple:P30511	simple:Q8N423	HLA-F	LILRB2	FALSE	FALSE	TRUE	curated	FALSE	0.083	0.2
COV	Cov15	CPI-SS00150FB64	HLA-F_LILRB1	simple:P30511	simple:Q8NHL6	HLA-F	LILRB1	TRUE	FALSE	TRUE	curated	FALSE	0.083	0.163
COV	Cov15	CPI-SS014958F32	LGALS9_CD47	simple:O00182	simple:Q08722	LGALS9	CD47	TRUE	FALSE	TRUE	InnateDB-All	FALSE	0.083	0.15
COV	Cov15	CPI-SS02AB0C3E0	SPP1_CD44	simple:P10451	simple:P16070	SPP1	CD44	TRUE	FALSE	TRUE	I2D,IMEx,InnateDB-All,IntAct	FALSE	0.111	2.7
COV	Cov15	CPI-SS0703338F5	LGALS9_CD44	simple:O00182	simple:P16070	LGALS9	CD44	TRUE	FALSE	TRUE	InnateDB	FALSE	0.111	0.85
COV	Cov15	CPI-SS0817CE2B3	CCL3L3_CCR1	simple:P16619	simple:P32246	CCL3L3	CCR1	TRUE	FALSE	TRUE	curated	FALSE	0.111	0.625
COV	Cov15	CPI-SS08DA48A5A	CCL3_CCR1	simple:P10147	simple:P32246	CCL3	CCR1	TRUE	FALSE	TRUE	curated	FALSE	0.111	1.075
COV	Cov15	CPI-SS0E9A581F8	ICAM1_ITGAL	simple:P05362	simple:P20701	ICAM1	ITGAL	FALSE	TRUE	TRUE	curated	FALSE	0.111	0.762
COV	Cov15	CPI-SS0E7D5974D	TNF_TNFRSF1B	simple:P01375	simple:P20333	TNF	TNFRSF1B	TRUE	FALSE	TRUE	curated	FALSE	0.111	0.662
COV	Cov15	CPI-SS0DE0A486F	NRP1_VEGFA	simple:O14786	simple:P15692	NRP1	VEGFA	TRUE	TRUE	FALSE	curated	FALSE	0.111	0.725
COV	Cov15	CPI-SS080611C5B	ALOX5_ALOX5AP	simple:P09917	simple:P20292	ALOX5	ALOX5AP	FALSE	FALSE	FALSE	guidetopharmacology.org	FALSE	0.111	0.188
COV	Cov15	CPI-SS0822AEF5F	PTPRC_MRC1	simple:P08575	simple:P22897	PTPRC	MRC1	FALSE	FALSE	TRUE	curated	FALSE	0.111	0.85
COV	Cov15	CPI-SS0D4C221B8	ICAM1_AREG	simple:P05362	simple:P15514	ICAM1	AREG	TRUE	TRUE	FALSE	InnateDB-All	FALSE	0.139	0.925
COV	Cov15	CPI-SC0B6D68FD5	ICAM1_aMb2 complex	simple:P05362	complex:aMb2 complex	ICAM1		FALSE	TRUE	FALSE	curated	TRUE	0.139	0.8
COV	Cov15	CPI-SS0D1D95883	CCL4_CCR5	simple:P13236	simple:P51681	CCL4	CCR5	TRUE	FALSE	TRUE	curated	FALSE	0.139	1.363
COV	Cov15	CPI-SS0795802F6	CCL4_SLC7A1	simple:P13236	simple:P30825	CCL4	SLC7A1	TRUE	FALSE	TRUE	IMEx,IntAct	FALSE	0.139	1.35
COV	Cov15	CPI-SS07CCAD9BF	GRN_SORT1	simple:P28799	simple:Q99523	GRN	SORT1	TRUE	FALSE	TRUE	IMEx,InnateDB-All,MINT	FALSE	0.139	0.75
COV	Cov15	CPI-SS0C090A257	CCL3_CCR5	simple:P10147	simple:P51681	CCL3	CCR5	TRUE	FALSE	TRUE	curated	FALSE	0.139	1.05
COV	Cov15	CPI-SC0A9458008	ICAM1_aXb2 complex	simple:P05362	complex:aXb2 complex	ICAM1		FALSE	TRUE	FALSE	curated	TRUE	0.167	0.875
COV	Cov15	CPI-SS0E00478B4	NRP2_VEGFA	simple:O60462	simple:P15692	NRP2	VEGFA	TRUE	TRUE	FALSE	curated	FALSE	0.167	0.787
COV	Cov15	CPI-CS05426BFFA	IL1 receptor_IL1B	complex:IL1 receptor	simple:P01584		IL1B	TRUE	TRUE	FALSE	curated	FALSE	0.167	3.763
COV	Cov15	CPI-SS03E273233	ADORA2A_ENTPD1	simple:P29274	simple:P49961	ADORA2A	ENTPD1	FALSE	TRUE	FALSE	curated	FALSE	0.167	0.162
COV	Cov15	CPI-SC0E9C058EB	PLAUR_a4b1 complex	simple:Q03405	complex:a4b1 complex	PLAUR		TRUE	TRUE	FALSE	curated	TRUE	0.167	0.887
COV	Cov15	CPI-SS09808DEAE	CD74_APP	simple:P04233	simple:P05067	CD74	APP	FALSE	TRUE	FALSE	curated	FALSE	0.167	3.788
COV	Cov15	CPI-SS0339AE950	SIRPA_CD47	simple:P78324	simple:Q08722	SIRPA	CD47	FALSE	TRUE	TRUE	curated	FALSE	0.167	0.2
COV	Cov15	CPI-SS0B9B3870A	VEGFA_FLT1	simple:P15692	simple:P17948	VEGFA	FLT1	TRUE	FALSE	TRUE	curated	FALSE	0.194	0.675
COV	Cov15	CPI-SS0632A027A	CD44_HBEGF	simple:P16070	simple:Q99075	CD44	HBEGF	TRUE	TRUE	TRUE	I2D,InnateDB-All	FALSE	0.194	0.95
COV	Cov15	CPI-SS0302E8E8F	CD74_COPA	simple:P04233	simple:P53621	CD74	COPA	TRUE	TRUE	FALSE	IMEx,IntAct	FALSE	0.278	3.9
COV	Cov15	CPI-SS0C4E86714	TNFRSF1B_GRN	simple:P20333	simple:P28799	TNFRSF1B	GRN	TRUE	TRUE	FALSE	IMEx,InnateDB-All,MINT	FALSE	0.278	1.162
FLU	f72b	CPI-SS0D2539AEB	FPR3_HEBP1	simple:P25089	simple:Q9NRV9	FPR3	HEBP1	FALSE	TRUE	FALSE	guidetopharmacology.org	FALSE	0.04	0.447
FLU	f72b	CPI-SS044C72D0D	SEMA4A_PLXND1	simple:Q9H3S1	simple:Q9Y4D7	SEMA4A	PLXND1	FALSE	FALSE	TRUE	curated	FALSE	0.08	0.149
FLU	f72b	CPI-SS06CCF5A54	ANXA1_FPR3	simple:P04083	simple:P25089	ANXA1	FPR3	TRUE	FALSE	TRUE	guidetopharmacology.org	FALSE	0.08	3.745
FLU	f72b	CPI-SS02371A6D6	VEGFA_EPHB2	simple:P15692	simple:P29323	VEGFA	EPHB2	TRUE	FALSE	TRUE	I2D	FALSE	0.08	0.915
FLU	f72b	CPI-SS0EAB03260	CD1D_LILRB2	simple:P15813	simple:Q8N423	CD1D	LILRB2	FALSE	FALSE	TRUE	curated	FALSE	0.08	0.734
FLU	f72b	CPI-SS073C1B796	CD52_SIGLEC10	simple:P31358	simple:Q96LC7	CD52	SIGLEC10	TRUE	FALSE	FALSE	curated	FALSE	0.08	0.351
FLU	f72b	CPI-SS0CF0E4DE9	CCL2_CCR2	simple:P13500	simple:P41597	CCL2	CCR2	TRUE	FALSE	TRUE	curated	FALSE	0.08	1.638
FLU	f72b	CPI-SS0817CE2B3	CCL3L3_CCR1	simple:P16619	simple:P32246	CCL3L3	CCR1	TRUE	FALSE	TRUE	curated	FALSE	0.08	1.766
FLU	f72b	CPI-SS08DA48A5A	CCL3_CCR1	simple:P10147	simple:P32246	CCL3	CCR1	TRUE	FALSE	TRUE	curated	FALSE	0.08	2.085
FLU	f72b	CPI-CS0C16967C6	ACVR1_BMPR2_BMP6	complex:ACVR1_BMPR2	simple:P22004		BMP6	TRUE	TRUE	FALSE	curated	FALSE	0.08	0.17
FLU	f72b	CPI-SS0415CC75D	MERTK_GAS6	simple:Q12866	simple:Q14393	MERTK	GAS6	TRUE	TRUE	FALSE	guidetopharmacology.org	FALSE	0.08	0.351
FLU	f72b	CPI-SS0E23CEB91	LGALS9_HAVCR2	simple:O00182	simple:Q8TDQ0	LGALS9	HAVCR2	TRUE	FALSE	TRUE	curated	FALSE	0.12	0.787
FLU	f72b	CPI-SS0C090A257	CCL3_CCR5	simple:P10147	simple:P51681	CCL3	CCR5	TRUE	FALSE	TRUE	curated	FALSE	0.12	1.277
FLU	f72b	CPI-SS0B87FE6E0	NOTCH1_JAG1	simple:P46531	simple:P78504	NOTCH1	JAG1	FALSE	TRUE	FALSE	curated	FALSE	0.12	0.34
FLU	f72b	CPI-SS060B82BBC	JAG1_NOTCH2	simple:P78504	simple:Q04721	JAG1	NOTCH2	FALSE	FALSE	TRUE	curated	FALSE	0.12	0.479
FLU	f72b	CPI-SS067BA9202	LAIR1_LILRB4	simple:Q6GTX8	simple:Q8NHJ6	LAIR1	LILRB4	FALSE	TRUE	TRUE	curated	FALSE	0.12	0.915
FLU	f72b	CPI-SS0859C173B	TNFSF14_LTBR	simple:O43557	simple:P36941	TNFSF14	LTBR	TRUE	FALSE	TRUE	curated	FALSE	0.12	0.213
FLU	f72b	CPI-SS03133B4F2	TFRC_TNFSF13B	simple:P02786	simple:Q9Y275	TFRC	TNFSF13B	TRUE	TRUE	FALSE	IMEx,IntAct	FALSE	0.12	0.479
FLU	f72b	CPI-SS02A170A99	SPN_SIGLEC1	simple:P16150	simple:Q9BZZ2	SPN	SIGLEC1	TRUE	FALSE	FALSE	curated	FALSE	0.12	0.543
FLU	f72b	CPI-SS0419B80C4	LGALS9_LRP1	simple:O00182	simple:Q07954	LGALS9	LRP1	TRUE	FALSE	TRUE	InnateDB-All	FALSE	0.12	0.489
FLU	f72b	CPI-SS01A07768A	CD46_JAG1	simple:P15529	simple:P78504	CD46	JAG1	FALSE	TRUE	FALSE	curated	FALSE	0.12	0.415
FLU	f72b	CPI-SS0B9B3870A	VEGFA_FLT1	simple:P15692	simple:P17948	VEGFA	FLT1	TRUE	FALSE	TRUE	curated	FALSE	0.16	1.149
FLU	f72b	CPI-SS0C28FEC7D	TNFSF13_TNFRSF14	simple:O75888	simple:Q92956	TNFSF13	TNFRSF14	TRUE	FALSE	TRUE	I2D,InnateDB-All	FALSE	0.16	0.457
FLU	f72b	CPI-SC063BC3DDE	ICAM2_aLb2 complex	simple:P13598	complex:aLb2 complex	ICAM2		FALSE	FALSE	FALSE	curated	TRUE	0.16	0.33
FLU	f72b	CPI-SS0822AEF5F	PTPRC_MRC1	simple:P08575	simple:P22897	PTPRC	MRC1	FALSE	FALSE	TRUE	curated	FALSE	0.16	4.149
FLU	f72b	CPI-CS05426BFFA	IL1 receptor_IL1B	complex:IL1 receptor	simple:P01584		IL1B	TRUE	TRUE	FALSE	curated	FALSE	0.16	3.16
FLU	f72b	CPI-SS0E7D5974D	TNF_TNFRSF1B	simple:P01375	simple:P20333	TNF	TNFRSF1B	TRUE	FALSE	TRUE	curated	FALSE	0.16	2.245
FLU	f72b	CPI-SS01560CA22	CD99_PILRA	simple:P14209	simple:Q9UKJ1	CD99	PILRA	TRUE	FALSE	TRUE	curated	FALSE	0.16	0.457
FLU	f72b	CPI-SS04B4619D0	TNF_TNFRSF1A	simple:P01375	simple:P19438	TNF	TNFRSF1A	TRUE	FALSE	TRUE	curated	FALSE	0.16	0.521
FLU	f72b	CPI-SS0F9B3B259	TNFSF13_TNFRSF1A	simple:O75888	simple:P19438	TNFSF13	TNFRSF1A	TRUE	FALSE	TRUE	I2D,InnateDB-All	FALSE	0.16	0.713
FLU	f72b	CPI-SS0703338F5	LGALS9_CD44	simple:O00182	simple:P16070	LGALS9	CD44	TRUE	FALSE	TRUE	InnateDB	FALSE	0.16	3.851
FLU	f72b	CPI-SS02EBC1BB0	TNF_NOTCH1	simple:P01375	simple:P46531	TNF	NOTCH1	TRUE	FALSE	TRUE	I2D	FALSE	0.2	0.266
FLU	f72b	CPI-SC0A9458008	ICAM1_aXb2 complex	simple:P05362	complex:aXb2 complex	ICAM1		FALSE	TRUE	FALSE	curated	TRUE	0.2	2.074
FLU	f72b	CPI-SS07CCAD9BF	GRN_SORT1	simple:P28799	simple:Q99523	GRN	SORT1	TRUE	FALSE	TRUE	IMEx,InnateDB-All,MINT	FALSE	0.2	2.372
FLU	f72b	CPI-CS0DEBE7B69	IL1 receptor_IL1RN	complex:IL1 receptor	simple:P18510		IL1RN	TRUE	TRUE	FALSE	curated	FALSE	0.2	2.755
FLU	f72b	CPI-SS055E061C9	LAMP1_FAM3C	simple:P11279	simple:Q92520	LAMP1	FAM3C	TRUE	TRUE	FALSE	InnateDB-All	FALSE	0.2	0.67
FLU	f72b	CPI-SS019C98396	TNFSF14_TNFRSF14	simple:O43557	simple:Q92956	TNFSF14	TNFRSF14	TRUE	FALSE	TRUE	curated	FALSE	0.2	0.213
FLU	f72b	CPI-SC0B6D68FD5	ICAM1_aMb2 complex	simple:P05362	complex:aMb2 complex	ICAM1		FALSE	TRUE	FALSE	curated	TRUE	0.2	1.106
FLU	f72b	CPI-SS03FA58286	TNF_VSIR	simple:P01375	simple:Q9H7M9	TNF	VSIR	TRUE	FALSE	TRUE	IMEx,IntAct	FALSE	0.2	0.362
FLU	f72b	CPI-SS034D36D2F	HLA-C_FAM3C	simple:HLAC	simple:Q92520	HLA-C	FAM3C	TRUE	TRUE	FALSE	InnateDB-All	FALSE	0.2	4.191
FLU	f72b	CPI-SS05D23BCE8	HLA-DPB1_TNFSF13B	simple:HLADPB1	simple:Q9Y275	HLA-DPB1	TNFSF13B	TRUE	TRUE	FALSE	InnateDB-All	FALSE	0.24	2.117
FLU	f72b	CPI-SC0F4AC5AA2	ICAM1_aLb2 complex	simple:P05362	complex:aLb2 complex	ICAM1		FALSE	TRUE	FALSE	curated	TRUE	0.24	1.011
FLU	f72b	CPI-SC098C06330	TGFB1_TGFbeta receptor1	simple:P01137	complex:TGFbeta receptor1	TGFB1		TRUE	FALSE	TRUE	curated	FALSE	0.24	0.213
FLU	f72b	CPI-SS0E9A581F8	ICAM1_ITGAL	simple:P05362	simple:P20701	ICAM1	ITGAL	FALSE	TRUE	TRUE	curated	FALSE	0.24	1.011
FLU	f72b	CPI-SC0984894BC	TGFB1_TGFbeta receptor2	simple:P01137	complex:TGFbeta receptor2	TGFB1		TRUE	FALSE	TRUE	curated	FALSE	0.24	0.213
FLU	f72b	CPI-SS0632A027A	CD44_HBEGF	simple:P16070	simple:Q99075	CD44	HBEGF	TRUE	TRUE	TRUE	I2D,InnateDB-All	FALSE	0.24	5.149
FLU	f72b	CPI-SC0E9C058EB	PLAUR_a4b1 complex	simple:Q03405	complex:a4b1 complex	PLAUR		TRUE	TRUE	FALSE	curated	TRUE	0.24	2.691
FLU	f72b	CPI-SS048A2311A	TNF_RIPK1	simple:P01375	simple:Q13546	TNF	RIPK1	TRUE	FALSE	TRUE	I2D,IMEx,InnateDB,InnateDB-All,IntAct,MINT	FALSE	0.24	0.287
FLU	f72b	CPI-SS04F3A1E5C	COPA_SORT1	simple:P53621	simple:Q99523	COPA	SORT1	TRUE	FALSE	TRUE	IMEx,InnateDB-All,IntAct,MatrixDB	FALSE	0.24	0.691
FLU	f72b	CPI-SS0D1D95883	CCL4_CCR5	simple:P13236	simple:P51681	CCL4	CCR5	TRUE	FALSE	TRUE	curated	FALSE	0.24	0.968
FLU	f72b	CPI-SC0EB8DC52F	CD47_SIRB1 complex	simple:Q08722	complex:SIRB1 complex	CD47		FALSE	TRUE	TRUE	curated	FALSE	0.24	0.479
FLU	f72b	CPI-SS0A76A8E97	HLA-F_LILRB2	simple:P30511	simple:Q8N423	HLA-F	LILRB2	FALSE	FALSE	TRUE	curated	FALSE	0.24	1.468
FLU	f72b	CPI-SS00150FB64	HLA-F_LILRB1	simple:P30511	simple:Q8NHL6	HLA-F	LILRB1	TRUE	FALSE	TRUE	curated	FALSE	0.28	1.277
FLU	f72b	CPI-SS0D4C221B8	ICAM1_AREG	simple:P05362	simple:P15514	ICAM1	AREG	TRUE	TRUE	FALSE	InnateDB-All	FALSE	0.28	1.064
FLU	f72b	CPI-SC0329D5397	ICAM3_aLb2 complex	simple:P32942	complex:aLb2 complex	ICAM3		FALSE	FALSE	FALSE	curated	TRUE	0.28	0.532
FLU	f72b	CPI-SS0339AE950	SIRPA_CD47	simple:P78324	simple:Q08722	SIRPA	CD47	FALSE	TRUE	TRUE	curated	FALSE	0.28	0.723
FLU	f72b	CPI-SS0DEDA3567	TNFSF10_RIPK1	simple:P50591	simple:Q13546	TNFSF10	RIPK1	TRUE	FALSE	TRUE	InnateDB-All	FALSE	0.28	0.681
FLU	f72b	CPI-SS09808DEAE	CD74_APP	simple:P04233	simple:P05067	CD74	APP	FALSE	TRUE	FALSE	curated	FALSE	0.32	6.234
FLU	f72b	CPI-SS0DA033F03	TNFRSF1A_GRN	simple:P19438	simple:P28799	TNFRSF1A	GRN	TRUE	TRUE	FALSE	IMEx,InnateDB-All,MINT	FALSE	0.32	2.596
FLU	f72b	CPI-SS0302E8E8F	CD74_COPA	simple:P04233	simple:P53621	CD74	COPA	TRUE	TRUE	FALSE	IMEx,IntAct	FALSE	0.36	6.638
FLU	f72b	CPI-SS09C4FCB90	ICAM1_SPN	simple:P05362	simple:P16150	ICAM1	SPN	FALSE	TRUE	FALSE	curated	FALSE	0.36	0.798
FLU	f72b	CPI-SS01946BE5C	C5AR1_RPS19	simple:P21730	simple:P39019	C5AR1	RPS19	FALSE	TRUE	FALSE	guidetopharmacology.org	FALSE	0.36	2.319
FLU	f72b	CPI-SS0C4E86714	TNFRSF1B_GRN	simple:P20333	simple:P28799	TNFRSF1B	GRN	TRUE	TRUE	FALSE	IMEx,InnateDB-All,MINT	FALSE	0.36	4.319
FLU	f72b	CPI-SS014958F32	LGALS9_CD47	simple:O00182	simple:Q08722	LGALS9	CD47	TRUE	FALSE	TRUE	InnateDB-All	FALSE	0.36	0.436
FLU	f80	CPI-SS0817CE2B3	CCL3L3_CCR1	simple:P16619	simple:P32246	CCL3L3	CCR1	TRUE	FALSE	TRUE	curated	FALSE	0.04	0.726
FLU	f80	CPI-SS0E7D5974D	TNF_TNFRSF1B	simple:P01375	simple:P20333	TNF	TNFRSF1B	TRUE	FALSE	TRUE	curated	FALSE	0.04	1.066
FLU	f80	CPI-SS0632A027A	CD44_HBEGF	simple:P16070	simple:Q99075	CD44	HBEGF	TRUE	TRUE	TRUE	I2D,InnateDB-All	FALSE	0.04	0.621
FLU	f80	CPI-SS0E23CEB91	LGALS9_HAVCR2	simple:O00182	simple:Q8TDQ0	LGALS9	HAVCR2	TRUE	FALSE	TRUE	curated	FALSE	0.04	0.234
FLU	f80	CPI-SS0C17BB772	FCGR2A_CXCL9	simple:P12318	simple:Q07325	FCGR2A	CXCL9	TRUE	TRUE	FALSE	IMEx,IntAct	FALSE	0.08	0.618
FLU	f80	CPI-SS03FA58286	TNF_VSIR	simple:P01375	simple:Q9H7M9	TNF	VSIR	TRUE	FALSE	TRUE	IMEx,IntAct	FALSE	0.08	0.272
FLU	f80	CPI-SS0F8C2FA91	CCR1_CCL8	simple:P32246	simple:P80075	CCR1	CCL8	TRUE	TRUE	FALSE	curated	FALSE	0.08	1.391
FLU	f80	CPI-SC0B6D68FD5	ICAM1_aMb2 complex	simple:P05362	complex:aMb2 complex	ICAM1		FALSE	TRUE	FALSE	curated	TRUE	0.08	0.612
FLU	f80	CPI-SS04B4619D0	TNF_TNFRSF1A	simple:P01375	simple:P19438	TNF	TNFRSF1A	TRUE	FALSE	TRUE	curated	FALSE	0.08	0.291
FLU	f80	CPI-SS0A42A3690	CCL4L2_VSIR	simple:Q8NHW4	simple:Q9H7M9	CCL4L2	VSIR	TRUE	FALSE	TRUE	IMEx,IntAct	FALSE	0.08	0.388
FLU	f80	CPI-SS0E9A581F8	ICAM1_ITGAL	simple:P05362	simple:P20701	ICAM1	ITGAL	FALSE	TRUE	TRUE	curated	FALSE	0.08	0.602
FLU	f80	CPI-SC0F4AC5AA2	ICAM1_aLb2 complex	simple:P05362	complex:aLb2 complex	ICAM1		FALSE	TRUE	FALSE	curated	TRUE	0.08	0.602
FLU	f80	CPI-SS067BA9202	LAIR1_LILRB4	simple:Q6GTX8	simple:Q8NHJ6	LAIR1	LILRB4	FALSE	TRUE	TRUE	curated	FALSE	0.08	0.478
FLU	f80	CPI-SS08DA48A5A	CCL3_CCR1	simple:P10147	simple:P32246	CCL3	CCR1	TRUE	FALSE	TRUE	curated	FALSE	0.08	0.916
FLU	f80	CPI-CS063AE1C91	IL6 receptor_IL6	complex:IL6 receptor	simple:P05231		IL6	TRUE	TRUE	FALSE	curated	FALSE	0.08	0.242
FLU	f80	CPI-SS0DA033F03	TNFRSF1A_GRN	simple:P19438	simple:P28799	TNFRSF1A	GRN	TRUE	TRUE	FALSE	IMEx,InnateDB-All,MINT	FALSE	0.08	0.612
FLU	f80	CPI-SS0339AE950	SIRPA_CD47	simple:P78324	simple:Q08722	SIRPA	CD47	FALSE	TRUE	TRUE	curated	FALSE	0.08	0.206
FLU	f80	CPI-SS0DEDA3567	TNFSF10_RIPK1	simple:P50591	simple:Q13546	TNFSF10	RIPK1	TRUE	FALSE	TRUE	InnateDB-All	FALSE	0.12	1.887
FLU	f80	CPI-SS0DFAF1FE2	CCR5_CCL8	simple:P51681	simple:P80075	CCR5	CCL8	TRUE	TRUE	FALSE	curated	FALSE	0.12	1.159
FLU	f80	CPI-SS0C090A257	CCL3_CCR5	simple:P10147	simple:P51681	CCL3	CCR5	TRUE	FALSE	TRUE	curated	FALSE	0.12	0.684
FLU	f80	CPI-SS08B7D54A3	TNF_FAS	simple:P01375	simple:P25445	TNF	FAS	TRUE	FALSE	TRUE	InnateDB-All	FALSE	0.12	0.273
FLU	f80	CPI-SS0D1D95883	CCL4_CCR5	simple:P13236	simple:P51681	CCL4	CCR5	TRUE	FALSE	TRUE	curated	FALSE	0.12	0.957
FLU	f80	CPI-SC0E9C058EB	PLAUR_a4b1 complex	simple:Q03405	complex:a4b1 complex	PLAUR		TRUE	TRUE	FALSE	curated	TRUE	0.12	0.845
FLU	f80	CPI-SS0703338F5	LGALS9_CD44	simple:O00182	simple:P16070	LGALS9	CD44	TRUE	FALSE	TRUE	InnateDB	FALSE	0.12	0.621
FLU	f80	CPI-SS048A2311A	TNF_RIPK1	simple:P01375	simple:Q13546	TNF	RIPK1	TRUE	FALSE	TRUE	I2D,IMEx,InnateDB,InnateDB-All,IntAct,MINT	FALSE	0.12	0.27
FLU	f80	CPI-SS030BB46BB	ANXA1_FPR2	simple:P04083	simple:P25090	ANXA1	FPR2	TRUE	FALSE	TRUE	curated	FALSE	0.16	0.533
FLU	f80	CPI-SS014958F32	LGALS9_CD47	simple:O00182	simple:Q08722	LGALS9	CD47	TRUE	FALSE	TRUE	InnateDB-All	FALSE	0.16	0.209
FLU	f80	CPI-SC0A9458008	ICAM1_aXb2 complex	simple:P05362	complex:aXb2 complex	ICAM1		FALSE	TRUE	FALSE	curated	TRUE	0.16	0.63
FLU	f80	CPI-SS00150FB64	HLA-F_LILRB1	simple:P30511	simple:Q8NHL6	HLA-F	LILRB1	TRUE	FALSE	TRUE	curated	FALSE	0.16	0.759
FLU	f80	CPI-SS0C4E86714	TNFRSF1B_GRN	simple:P20333	simple:P28799	TNFRSF1B	GRN	TRUE	TRUE	FALSE	IMEx,InnateDB-All,MINT	FALSE	0.16	1.387
FLU	f80	CPI-SS0A76A8E97	HLA-F_LILRB2	simple:P30511	simple:Q8N423	HLA-F	LILRB2	FALSE	FALSE	TRUE	curated	FALSE	0.2	0.84
FLU	f80	CPI-SS0E0DEA7D5	PECAM1_CD38	simple:P16284	simple:P28907	PECAM1	CD38	FALSE	TRUE	TRUE	curated	FALSE	0.2	0.289
FLU	f80	CPI-SS05D23BCE8	HLA-DPB1_TNFSF13B	simple:HLADPB1	simple:Q9Y275	HLA-DPB1	TNFSF13B	TRUE	TRUE	FALSE	InnateDB-All	FALSE	0.28	0.605
FLU	f80	CPI-SS01946BE5C	C5AR1_RPS19	simple:P21730	simple:P39019	C5AR1	RPS19	FALSE	TRUE	FALSE	guidetopharmacology.org	FALSE	0.32	0.382
FLU	f80	CPI-SS0302E8E8F	CD74_COPA	simple:P04233	simple:P53621	CD74	COPA	TRUE	TRUE	FALSE	IMEx,IntAct	FALSE	0.36	1.303
FLU	f82b	CPI-SS0E23CEB91	LGALS9_HAVCR2	simple:O00182	simple:Q8TDQ0	LGALS9	HAVCR2	TRUE	FALSE	TRUE	curated	FALSE	0.04	0.398
FLU	f82b	CPI-SS0419B80C4	LGALS9_LRP1	simple:O00182	simple:Q07954	LGALS9	LRP1	TRUE	FALSE	TRUE	InnateDB-All	FALSE	0.04	0.418
FLU	f82b	CPI-SS0D2539AEB	FPR3_HEBP1	simple:P25089	simple:Q9NRV9	FPR3	HEBP1	FALSE	TRUE	FALSE	guidetopharmacology.org	FALSE	0.04	0.423
FLU	f82b	CPI-SS0C090A257	CCL3_CCR5	simple:P10147	simple:P51681	CCL3	CCR5	TRUE	FALSE	TRUE	curated	FALSE	0.04	0.515
FLU	f82b	CPI-SS0D1D95883	CCL4_CCR5	simple:P13236	simple:P51681	CCL4	CCR5	TRUE	FALSE	TRUE	curated	FALSE	0.04	0.281
FLU	f82b	CPI-SS08DA48A5A	CCL3_CCR1	simple:P10147	simple:P32246	CCL3	CCR1	TRUE	FALSE	TRUE	curated	FALSE	0.04	0.796
FLU	f82b	CPI-SS0B186A32C	CCR5_CCL7	simple:P51681	simple:P80098	CCR5	CCL7	TRUE	TRUE	FALSE	curated	FALSE	0.04	0.638
FLU	f82b	CPI-SS08B91FD2A	CCR1_CCL7	simple:P32246	simple:P80098	CCR1	CCL7	TRUE	TRUE	FALSE	curated	FALSE	0.04	0.918
FLU	f82b	CPI-SS067BA9202	LAIR1_LILRB4	simple:Q6GTX8	simple:Q8NHJ6	LAIR1	LILRB4	FALSE	TRUE	TRUE	curated	FALSE	0.04	0.648
FLU	f82b	CPI-SS0703338F5	LGALS9_CD44	simple:O00182	simple:P16070	LGALS9	CD44	TRUE	FALSE	TRUE	InnateDB	FALSE	0.08	2.796
FLU	f82b	CPI-SC098C06330	TGFB1_TGFbeta receptor1	simple:P01137	complex:TGFbeta receptor1	TGFB1		TRUE	FALSE	TRUE	curated	FALSE	0.08	0.214
FLU	f82b	CPI-CS0AC5142FA	IL1 receptor inhibitor_IL1A	complex:IL1 receptor inhibitor	simple:P01583		IL1A	TRUE	TRUE	FALSE	curated	FALSE	0.08	0.418
FLU	f82b	CPI-SS0241A1F57	NRP2_SEMA3C	simple:O60462	simple:Q99985	NRP2	SEMA3C	TRUE	TRUE	FALSE	curated	FALSE	0.08	0.526
FLU	f82b	CPI-SS0DE0A486F	NRP1_VEGFA	simple:O14786	simple:P15692	NRP1	VEGFA	TRUE	TRUE	FALSE	curated	FALSE	0.08	1.301
FLU	f82b	CPI-SS0859C173B	TNFSF14_LTBR	simple:O43557	simple:P36941	TNFSF14	LTBR	TRUE	FALSE	TRUE	curated	FALSE	0.08	0.23
FLU	f82b	CPI-SS0E00478B4	NRP2_VEGFA	simple:O60462	simple:P15692	NRP2	VEGFA	TRUE	TRUE	FALSE	curated	FALSE	0.08	0.832
FLU	f82b	CPI-SS0C1BD22BC	SPP1_PTGER4	simple:P10451	simple:P35408	SPP1	PTGER4	TRUE	FALSE	TRUE	IMEx,MINT	FALSE	0.08	1.204
FLU	f82b	CPI-SS0BC7CD11B	LGALS9_MET	simple:O00182	simple:P08581	LGALS9	MET	TRUE	FALSE	TRUE	InnateDB-All	FALSE	0.08	0.291
FLU	f82b	CPI-SC07BE7830D	SPP1_a4b1 complex	simple:P10451	complex:a4b1 complex	SPP1		TRUE	FALSE	FALSE	curated	TRUE	0.12	1.301
FLU	f82b	CPI-SS0C491A3C1	PPBP_CXCR2	simple:P02775	simple:P25025	PPBP	CXCR2	TRUE	FALSE	TRUE	curated	FALSE	0.12	2.969
FLU	f82b	CPI-SS087BD262F	CXCR2_CXCL5	simple:P25025	simple:P42830	CXCR2	CXCL5	TRUE	TRUE	FALSE	curated	FALSE	0.12	8.515
FLU	f82b	CPI-SS0C28FEC7D	TNFSF13_TNFRSF14	simple:O75888	simple:Q92956	TNFSF13	TNFRSF14	TRUE	FALSE	TRUE	I2D,InnateDB-All	FALSE	0.12	0.413
FLU	f82b	CPI-SS09185EA8F	CXCL3_CXCR2	simple:P19876	simple:P25025	CXCL3	CXCR2	TRUE	FALSE	TRUE	curated	FALSE	0.12	2.49
FLU	f82b	CPI-CS06072FF4E	IL1 receptor_IL1A	complex:IL1 receptor	simple:P01583		IL1A	TRUE	TRUE	FALSE	curated	FALSE	0.12	0.526
FLU	f82b	CPI-SS019C98396	TNFSF14_TNFRSF14	simple:O43557	simple:Q92956	TNFSF14	TNFRSF14	TRUE	FALSE	TRUE	curated	FALSE	0.16	0.393
FLU	f82b	CPI-SS014958F32	LGALS9_CD47	simple:O00182	simple:Q08722	LGALS9	CD47	TRUE	FALSE	TRUE	InnateDB-All	FALSE	0.16	0.25
FLU	f82b	CPI-SS0F562FEA5	CXCL2_CXCR2	simple:P19875	simple:P25025	CXCL2	CXCR2	TRUE	FALSE	TRUE	curated	FALSE	0.16	2.117
FLU	f82b	CPI-CS085E95BC1	IL1 receptor inhibitor_IL1RN	complex:IL1 receptor inhibitor	simple:P18510		IL1RN	TRUE	TRUE	FALSE	curated	FALSE	0.16	2.168
FLU	f82b	CPI-SS0D4C221B8	ICAM1_AREG	simple:P05362	simple:P15514	ICAM1	AREG	TRUE	TRUE	FALSE	InnateDB-All	FALSE	0.16	0.791
FLU	f82b	CPI-SC0984894BC	TGFB1_TGFbeta receptor2	simple:P01137	complex:TGFbeta receptor2	TGFB1		TRUE	FALSE	TRUE	curated	FALSE	0.16	0.214
FLU	f82b	CPI-SS05D23BCE8	HLA-DPB1_TNFSF13B	simple:HLADPB1	simple:Q9Y275	HLA-DPB1	TNFSF13B	TRUE	TRUE	FALSE	InnateDB-All	FALSE	0.16	1.633
FLU	f82b	CPI-SS00150FB64	HLA-F_LILRB1	simple:P30511	simple:Q8NHL6	HLA-F	LILRB1	TRUE	FALSE	TRUE	curated	FALSE	0.16	0.628
FLU	f82b	CPI-SS0F00D756A	CD40_TNFSF13B	simple:P25942	simple:Q9Y275	CD40	TNFSF13B	TRUE	TRUE	FALSE	I2D,InnateDB	FALSE	0.16	0.235
FLU	f82b	CPI-CS008C9D6E5	IL1 receptor inhibitor_IL1B	complex:IL1 receptor inhibitor	simple:P01584		IL1B	TRUE	TRUE	FALSE	curated	FALSE	0.16	3.51
FLU	f82b	CPI-SS03133B4F2	TFRC_TNFSF13B	simple:P02786	simple:Q9Y275	TFRC	TNFSF13B	TRUE	TRUE	FALSE	IMEx,IntAct	FALSE	0.16	0.658
FLU	f82b	CPI-SS0632A027A	CD44_HBEGF	simple:P16070	simple:Q99075	CD44	HBEGF	TRUE	TRUE	TRUE	I2D,InnateDB-All	FALSE	0.2	3.571
FLU	f82b	CPI-SS09808DEAE	CD74_APP	simple:P04233	simple:P05067	CD74	APP	FALSE	TRUE	FALSE	curated	FALSE	0.2	3.98
FLU	f82b	CPI-SS0DA033F03	TNFRSF1A_GRN	simple:P19438	simple:P28799	TNFRSF1A	GRN	TRUE	TRUE	FALSE	IMEx,InnateDB-All,MINT	FALSE	0.2	1.474
FLU	f82b	CPI-SS02AB0C3E0	SPP1_CD44	simple:P10451	simple:P16070	SPP1	CD44	TRUE	FALSE	TRUE	I2D,IMEx,InnateDB-All,IntAct	FALSE	0.2	3.827
FLU	f82b	CPI-SC0E9C058EB	PLAUR_a4b1 complex	simple:Q03405	complex:a4b1 complex	PLAUR		TRUE	TRUE	FALSE	curated	TRUE	0.24	4.036
FLU	f82b	CPI-SS0315F51DD	CXCL8_CXCR2	simple:P10145	simple:P25025	CXCL8	CXCR2	TRUE	FALSE	TRUE	curated	FALSE	0.24	20.995
FLU	f82b	CPI-SC0A9458008	ICAM1_aXb2 complex	simple:P05362	complex:aXb2 complex	ICAM1		FALSE	TRUE	FALSE	curated	TRUE	0.24	1.286
FLU	f82b	CPI-CS05426BFFA	IL1 receptor_IL1B	complex:IL1 receptor	simple:P01584		IL1B	TRUE	TRUE	FALSE	curated	FALSE	0.24	3.617
FLU	f82b	CPI-SS073C1B796	CD52_SIGLEC10	simple:P31358	simple:Q96LC7	CD52	SIGLEC10	TRUE	FALSE	FALSE	curated	FALSE	0.24	0.316
FLU	f82b	CPI-SS0E7D5974D	TNF_TNFRSF1B	simple:P01375	simple:P20333	TNF	TNFRSF1B	TRUE	FALSE	TRUE	curated	FALSE	0.24	1.541
FLU	f82b	CPI-SS08102DC9E	CXCL1_CXCR2	simple:P09341	simple:P25025	CXCL1	CXCR2	TRUE	FALSE	TRUE	curated	FALSE	0.28	1.811
FLU	f82b	CPI-SS0A76A8E97	HLA-F_LILRB2	simple:P30511	simple:Q8N423	HLA-F	LILRB2	FALSE	FALSE	TRUE	curated	FALSE	0.28	0.607
FLU	f82b	CPI-CS0DEBE7B69	IL1 receptor_IL1RN	complex:IL1 receptor	simple:P18510		IL1RN	TRUE	TRUE	FALSE	curated	FALSE	0.28	2.276
FLU	f82b	CPI-SS01946BE5C	C5AR1_RPS19	simple:P21730	simple:P39019	C5AR1	RPS19	FALSE	TRUE	FALSE	guidetopharmacology.org	FALSE	0.32	1.566
FLU	f82b	CPI-SS08FAC0A55	PLXNB2_SEMA4D	simple:O15031	simple:Q92854	PLXNB2	SEMA4D	FALSE	TRUE	TRUE	curated	FALSE	0.32	0.306
FLU	f82b	CPI-SS0339AE950	SIRPA_CD47	simple:P78324	simple:Q08722	SIRPA	CD47	FALSE	TRUE	TRUE	curated	FALSE	0.32	0.561
FLU	f82b	CPI-SS0C4E86714	TNFRSF1B_GRN	simple:P20333	simple:P28799	TNFRSF1B	GRN	TRUE	TRUE	FALSE	IMEx,InnateDB-All,MINT	FALSE	0.36	2.745
FLU	f82b	CPI-SS0302E8E8F	CD74_COPA	simple:P04233	simple:P53621	CD74	COPA	TRUE	TRUE	FALSE	IMEx,IntAct	FALSE	0.36	4.071
FLU	f82b	CPI-SS048A2311A	TNF_RIPK1	simple:P01375	simple:Q13546	TNF	RIPK1	TRUE	FALSE	TRUE	I2D,IMEx,InnateDB,InnateDB-All,IntAct,MINT	FALSE	0.48	0.224
FLU	f83a	CPI-SS0B01CF3AB	CSF1R_CSF1	simple:P07333	simple:P09603	CSF1R	CSF1	TRUE	TRUE	FALSE	curated	FALSE	0.04	0.56
FLU	f83a	CPI-SS0241A1F57	NRP2_SEMA3C	simple:O60462	simple:Q99985	NRP2	SEMA3C	TRUE	TRUE	FALSE	curated	FALSE	0.04	0.62
FLU	f83a	CPI-SC0847A64D2	FN1_aVb5 complex	simple:P02751	complex:aVb5 complex	FN1		TRUE	FALSE	FALSE	curated	TRUE	0.04	6.922
FLU	f83a	CPI-SC08B2AD7C6	FN1_a5b1 complex	simple:P02751	complex:a5b1 complex	FN1		TRUE	FALSE	FALSE	curated	TRUE	0.04	6.934
FLU	f83a	CPI-SS033E6DE7E	NRP1_VEGFB	simple:O14786	simple:P49765	NRP1	VEGFB	TRUE	TRUE	FALSE	curated	FALSE	0.04	0.265
FLU	f83a	CPI-SS073C1B796	CD52_SIGLEC10	simple:P31358	simple:Q96LC7	CD52	SIGLEC10	TRUE	FALSE	FALSE	curated	FALSE	0.04	0.5
FLU	f83a	CPI-SS067BA9202	LAIR1_LILRB4	simple:Q6GTX8	simple:Q8NHJ6	LAIR1	LILRB4	FALSE	TRUE	TRUE	curated	FALSE	0.04	0.687
FLU	f83a	CPI-SS0C1BD22BC	SPP1_PTGER4	simple:P10451	simple:P35408	SPP1	PTGER4	TRUE	FALSE	TRUE	IMEx,MINT	FALSE	0.08	1.952
FLU	f83a	CPI-SS06CCF5A54	ANXA1_FPR3	simple:P04083	simple:P25089	ANXA1	FPR3	TRUE	FALSE	TRUE	guidetopharmacology.org	FALSE	0.08	5.283
FLU	f83a	CPI-SS068C129D6	CSF1_SIRPA	simple:P09603	simple:P78324	CSF1	SIRPA	TRUE	FALSE	TRUE	I2D	FALSE	0.08	0.548
FLU	f83a	CPI-SC0527EEE7A	C3_aMb2 complex	simple:P01024	complex:aMb2 complex	C3		TRUE	FALSE	FALSE	curated	TRUE	0.08	0.506
FLU	f83a	CPI-SC096929DB0	FN1_aVb1 complex	simple:P02751	complex:aVb1 complex	FN1		TRUE	FALSE	FALSE	curated	TRUE	0.08	7.024
FLU	f83a	CPI-SS03E48EFEA	C3_C3AR1	simple:P01024	simple:Q16581	C3	C3AR1	TRUE	FALSE	TRUE	guidetopharmacology.org	FALSE	0.08	0.44
FLU	f83a	CPI-SS0947A8549	FLT1_VEGFB	simple:P17948	simple:P49765	FLT1	VEGFB	TRUE	TRUE	FALSE	curated	FALSE	0.08	0.331
FLU	f83a	CPI-SC0EB8DC52F	CD47_SIRB1 complex	simple:Q08722	complex:SIRB1 complex	CD47		FALSE	TRUE	TRUE	curated	FALSE	0.08	0.464
FLU	f83a	CPI-SS02A170A99	SPN_SIGLEC1	simple:P16150	simple:Q9BZZ2	SPN	SIGLEC1	TRUE	FALSE	FALSE	curated	FALSE	0.08	0.349
FLU	f83a	CPI-SS03133B4F2	TFRC_TNFSF13B	simple:P02786	simple:Q9Y275	TFRC	TNFSF13B	TRUE	TRUE	FALSE	IMEx,IntAct	FALSE	0.08	3.452
FLU	f83a	CPI-SS07CCAD9BF	GRN_SORT1	simple:P28799	simple:Q99523	GRN	SORT1	TRUE	FALSE	TRUE	IMEx,InnateDB-All,MINT	FALSE	0.08	2.886
FLU	f83a	CPI-SS0632A027A	CD44_HBEGF	simple:P16070	simple:Q99075	CD44	HBEGF	TRUE	TRUE	TRUE	I2D,InnateDB-All	FALSE	0.08	2.813
FLU	f83a	CPI-SS05D23BCE8	HLA-DPB1_TNFSF13B	simple:HLADPB1	simple:Q9Y275	HLA-DPB1	TNFSF13B	TRUE	TRUE	FALSE	InnateDB-All	FALSE	0.08	3.88
FLU	f83a	CPI-SS0C28FEC7D	TNFSF13_TNFRSF14	simple:O75888	simple:Q92956	TNFSF13	TNFRSF14	TRUE	FALSE	TRUE	I2D,InnateDB-All	FALSE	0.08	0.367
FLU	f83a	CPI-SC0B6D68FD5	ICAM1_aMb2 complex	simple:P05362	complex:aMb2 complex	ICAM1		FALSE	TRUE	FALSE	curated	TRUE	0.12	0.596
FLU	f83a	CPI-SS0DA033F03	TNFRSF1A_GRN	simple:P19438	simple:P28799	TNFRSF1A	GRN	TRUE	TRUE	FALSE	IMEx,InnateDB-All,MINT	FALSE	0.12	2.777
FLU	f83a	CPI-SC0A9458008	ICAM1_aXb2 complex	simple:P05362	complex:aXb2 complex	ICAM1		FALSE	TRUE	FALSE	curated	TRUE	0.12	0.765
FLU	f83a	CPI-SS09808DEAE	CD74_APP	simple:P04233	simple:P05067	CD74	APP	FALSE	TRUE	FALSE	curated	FALSE	0.12	7.645
FLU	f83a	CPI-SS09C4FCB90	ICAM1_SPN	simple:P05362	simple:P16150	ICAM1	SPN	FALSE	TRUE	FALSE	curated	FALSE	0.12	0.44
FLU	f83a	CPI-SS041751A4D	CCR1_CCL18	simple:P32246	simple:P55774	CCR1	CCL18	TRUE	TRUE	FALSE	guidetopharmacology.org	FALSE	0.12	3.548
FLU	f83a	CPI-SS0E00478B4	NRP2_VEGFA	simple:O60462	simple:P15692	NRP2	VEGFA	TRUE	TRUE	FALSE	curated	FALSE	0.12	1.018
FLU	f83a	CPI-SS0DE0A486F	NRP1_VEGFA	simple:O14786	simple:P15692	NRP1	VEGFA	TRUE	TRUE	FALSE	curated	FALSE	0.12	0.789
FLU	f83a	CPI-SS0F9B3B259	TNFSF13_TNFRSF1A	simple:O75888	simple:P19438	TNFSF13	TNFRSF1A	TRUE	FALSE	TRUE	I2D,InnateDB-All	FALSE	0.12	0.373
FLU	f83a	CPI-SC07BE7830D	SPP1_a4b1 complex	simple:P10451	complex:a4b1 complex	SPP1		TRUE	FALSE	FALSE	curated	TRUE	0.12	1.886
FLU	f83a	CPI-SC06364D669	FN1_a4b1 complex	simple:P02751	complex:a4b1 complex	FN1		TRUE	FALSE	FALSE	curated	TRUE	0.12	6.916
FLU	f83a	CPI-SS02AB0C3E0	SPP1_CD44	simple:P10451	simple:P16070	SPP1	CD44	TRUE	FALSE	TRUE	I2D,IMEx,InnateDB-All,IntAct	FALSE	0.12	4.386
FLU	f83a	CPI-SS08877A081	LGALS9_COLEC12	simple:O00182	simple:Q5KU26	LGALS9	COLEC12	TRUE	FALSE	TRUE	InnateDB-All	FALSE	0.12	0.265
FLU	f83a	CPI-SS0419B80C4	LGALS9_LRP1	simple:O00182	simple:Q07954	LGALS9	LRP1	TRUE	FALSE	TRUE	InnateDB-All	FALSE	0.12	0.446
FLU	f83a	CPI-SS0D4C221B8	ICAM1_AREG	simple:P05362	simple:P15514	ICAM1	AREG	TRUE	TRUE	FALSE	InnateDB-All	FALSE	0.16	0.741
FLU	f83a	CPI-SS0F739D3DB	ANXA1_FPR1	simple:P04083	simple:P21462	ANXA1	FPR1	TRUE	FALSE	TRUE	guidetopharmacology.org	FALSE	0.16	5.102
FLU	f83a	CPI-SS030BB46BB	ANXA1_FPR2	simple:P04083	simple:P25090	ANXA1	FPR2	TRUE	FALSE	TRUE	curated	FALSE	0.16	4.723
FLU	f83a	CPI-SS0302E8E8F	CD74_COPA	simple:P04233	simple:P53621	CD74	COPA	TRUE	TRUE	FALSE	IMEx,IntAct	FALSE	0.16	7.705
FLU	f83a	CPI-SS0C4E86714	TNFRSF1B_GRN	simple:P20333	simple:P28799	TNFRSF1B	GRN	TRUE	TRUE	FALSE	IMEx,InnateDB-All,MINT	FALSE	0.16	3.494
FLU	f83a	CPI-SS0F00D756A	CD40_TNFSF13B	simple:P25942	simple:Q9Y275	CD40	TNFSF13B	TRUE	TRUE	FALSE	I2D,InnateDB	FALSE	0.16	0.386
FLU	f83a	CPI-SS0822AEF5F	PTPRC_MRC1	simple:P08575	simple:P22897	PTPRC	MRC1	FALSE	FALSE	TRUE	curated	FALSE	0.16	4.042
FLU	f83a	CPI-SS0B9B3870A	VEGFA_FLT1	simple:P15692	simple:P17948	VEGFA	FLT1	TRUE	FALSE	TRUE	curated	FALSE	0.2	0.855
FLU	f83a	CPI-SS0339AE950	SIRPA_CD47	simple:P78324	simple:Q08722	SIRPA	CD47	FALSE	TRUE	TRUE	curated	FALSE	0.2	0.717
FLU	f83a	CPI-SS01560CA22	CD99_PILRA	simple:P14209	simple:Q9UKJ1	CD99	PILRA	TRUE	FALSE	TRUE	curated	FALSE	0.2	0.44
FLU	f83a	CPI-SS0703338F5	LGALS9_CD44	simple:O00182	simple:P16070	LGALS9	CD44	TRUE	FALSE	TRUE	InnateDB	FALSE	0.2	2.795
FLU	f83a	CPI-SC0E9C058EB	PLAUR_a4b1 complex	simple:Q03405	complex:a4b1 complex	PLAUR		TRUE	TRUE	FALSE	curated	TRUE	0.2	1.241
FLU	f83a	CPI-SS014958F32	LGALS9_CD47	simple:O00182	simple:Q08722	LGALS9	CD47	TRUE	FALSE	TRUE	InnateDB-All	FALSE	0.24	0.56
FLU	f83a	CPI-SS0E23CEB91	LGALS9_HAVCR2	simple:O00182	simple:Q8TDQ0	LGALS9	HAVCR2	TRUE	FALSE	TRUE	curated	FALSE	0.24	0.482
FLU	f83a	CPI-SS0A76A8E97	HLA-F_LILRB2	simple:P30511	simple:Q8N423	HLA-F	LILRB2	FALSE	FALSE	TRUE	curated	FALSE	0.28	0.705
FLU	f83a	CPI-SS0D1D95883	CCL4_CCR5	simple:P13236	simple:P51681	CCL4	CCR5	TRUE	FALSE	TRUE	curated	FALSE	0.28	0.38
FLU	f83a	CPI-SS04F3A1E5C	COPA_SORT1	simple:P53621	simple:Q99523	COPA	SORT1	TRUE	FALSE	TRUE	IMEx,InnateDB-All,IntAct,MatrixDB	FALSE	0.32	0.482
FLU	f83a	CPI-SS034D36D2F	HLA-C_FAM3C	simple:HLAC	simple:Q92520	HLA-C	FAM3C	TRUE	TRUE	FALSE	InnateDB-All	FALSE	0.36	4.114
FLU	f83a	CPI-SS01946BE5C	C5AR1_RPS19	simple:P21730	simple:P39019	C5AR1	RPS19	FALSE	TRUE	FALSE	guidetopharmacology.org	FALSE	0.36	1.241
FLU	f83a	CPI-SS055E061C9	LAMP1_FAM3C	simple:P11279	simple:Q92520	LAMP1	FAM3C	TRUE	TRUE	FALSE	InnateDB-All	FALSE	0.36	0.723
FLU	f83a	CPI-SS00150FB64	HLA-F_LILRB1	simple:P30511	simple:Q8NHL6	HLA-F	LILRB1	TRUE	FALSE	TRUE	curated	FALSE	0.4	0.627
FLU	f84	CPI-SS08877A081	LGALS9_COLEC12	simple:O00182	simple:Q5KU26	LGALS9	COLEC12	TRUE	FALSE	TRUE	InnateDB-All	FALSE	0.04	0.523
FLU	f84	CPI-SC0755598EE	THBS1_aVb3 complex	simple:P07996	complex:aVb3 complex	THBS1		FALSE	FALSE	FALSE	curated	TRUE	0.04	5.844
FLU	f84	CPI-SC0988E0218	SPP1_aVb3 complex	simple:P10451	complex:aVb3 complex	SPP1		TRUE	FALSE	FALSE	curated	TRUE	0.04	6.633
FLU	f84	CPI-SS0419B80C4	LGALS9_LRP1	simple:O00182	simple:Q07954	LGALS9	LRP1	TRUE	FALSE	TRUE	InnateDB-All	FALSE	0.04	0.75
FLU	f84	CPI-SC098C06330	TGFB1_TGFbeta receptor1	simple:P01137	complex:TGFbeta receptor1	TGFB1		TRUE	FALSE	TRUE	curated	FALSE	0.04	0.195
FLU	f84	CPI-SC0984894BC	TGFB1_TGFbeta receptor2	simple:P01137	complex:TGFbeta receptor2	TGFB1		TRUE	FALSE	TRUE	curated	FALSE	0.04	0.195
FLU	f84	CPI-SS08B91FD2A	CCR1_CCL7	simple:P32246	simple:P80098	CCR1	CCL7	TRUE	TRUE	FALSE	curated	FALSE	0.08	0.992
FLU	f84	CPI-SS059EEFDC6	MIF_TNFRSF10D	simple:P14174	simple:Q9UBN6	MIF	TNFRSF10D	TRUE	FALSE	TRUE	I2D,IntAct	FALSE	0.08	0.18
FLU	f84	CPI-SC095A2C115	PLAUR_aVb3 complex	simple:Q03405	complex:aVb3 complex	PLAUR		TRUE	TRUE	FALSE	curated	TRUE	0.08	4.031
FLU	f84	CPI-SS0DE0A486F	NRP1_VEGFA	simple:O14786	simple:P15692	NRP1	VEGFA	TRUE	TRUE	FALSE	curated	FALSE	0.08	1.578
FLU	f84	CPI-SS0A76A8E97	HLA-F_LILRB2	simple:P30511	simple:Q8N423	HLA-F	LILRB2	FALSE	FALSE	TRUE	curated	FALSE	0.08	0.547
FLU	f84	CPI-SS0703338F5	LGALS9_CD44	simple:O00182	simple:P16070	LGALS9	CD44	TRUE	FALSE	TRUE	InnateDB	FALSE	0.08	2.867
FLU	f84	CPI-SS068C129D6	CSF1_SIRPA	simple:P09603	simple:P78324	CSF1	SIRPA	TRUE	FALSE	TRUE	I2D	FALSE	0.08	0.578
FLU	f84	CPI-SC0B6D68FD5	ICAM1_aMb2 complex	simple:P05362	complex:aMb2 complex	ICAM1		FALSE	TRUE	FALSE	curated	TRUE	0.08	0.602
FLU	f84	CPI-SS0817CE2B3	CCL3L3_CCR1	simple:P16619	simple:P32246	CCL3L3	CCR1	TRUE	FALSE	TRUE	curated	FALSE	0.08	0.984
FLU	f84	CPI-SS0E23CEB91	LGALS9_HAVCR2	simple:O00182	simple:Q8TDQ0	LGALS9	HAVCR2	TRUE	FALSE	TRUE	curated	FALSE	0.08	0.602
FLU	f84	CPI-SS067BA9202	LAIR1_LILRB4	simple:Q6GTX8	simple:Q8NHJ6	LAIR1	LILRB4	FALSE	TRUE	TRUE	curated	FALSE	0.08	0.773
FLU	f84	CPI-SS0B01CF3AB	CSF1R_CSF1	simple:P07333	simple:P09603	CSF1R	CSF1	TRUE	TRUE	FALSE	curated	FALSE	0.08	0.633
FLU	f84	CPI-SS014958F32	LGALS9_CD47	simple:O00182	simple:Q08722	LGALS9	CD47	TRUE	FALSE	TRUE	InnateDB-All	FALSE	0.12	0.297
FLU	f84	CPI-SS073C1B796	CD52_SIGLEC10	simple:P31358	simple:Q96LC7	CD52	SIGLEC10	TRUE	FALSE	FALSE	curated	FALSE	0.12	0.492
FLU	f84	CPI-SC0A9458008	ICAM1_aXb2 complex	simple:P05362	complex:aXb2 complex	ICAM1		FALSE	TRUE	FALSE	curated	TRUE	0.12	1.289
FLU	f84	CPI-SS08DA48A5A	CCL3_CCR1	simple:P10147	simple:P32246	CCL3	CCR1	TRUE	FALSE	TRUE	curated	FALSE	0.12	0.812
FLU	f84	CPI-SS02ACCF1F7	MIF_TNFRSF14	simple:P14174	simple:Q92956	MIF	TNFRSF14	TRUE	FALSE	TRUE	I2D,IntAct	FALSE	0.12	0.297
FLU	f84	CPI-SC07BE7830D	SPP1_a4b1 complex	simple:P10451	complex:a4b1 complex	SPP1		TRUE	FALSE	FALSE	curated	TRUE	0.12	6.727
FLU	f84	CPI-SS0D4C221B8	ICAM1_AREG	simple:P05362	simple:P15514	ICAM1	AREG	TRUE	TRUE	FALSE	InnateDB-All	FALSE	0.12	0.938
FLU	f84	CPI-SS00150FB64	HLA-F_LILRB1	simple:P30511	simple:Q8NHL6	HLA-F	LILRB1	TRUE	FALSE	TRUE	curated	FALSE	0.16	0.594
FLU	f84	CPI-SS0EAB03260	CD1D_LILRB2	simple:P15813	simple:Q8N423	CD1D	LILRB2	FALSE	FALSE	TRUE	curated	FALSE	0.16	0.305
FLU	f84	CPI-SC0EB8DC52F	CD47_SIRB1 complex	simple:Q08722	complex:SIRB1 complex	CD47		FALSE	TRUE	TRUE	curated	FALSE	0.16	0.375
FLU	f84	CPI-SS03133B4F2	TFRC_TNFSF13B	simple:P02786	simple:Q9Y275	TFRC	TNFSF13B	TRUE	TRUE	FALSE	IMEx,IntAct	FALSE	0.16	0.359
FLU	f84	CPI-SS0DA033F03	TNFRSF1A_GRN	simple:P19438	simple:P28799	TNFRSF1A	GRN	TRUE	TRUE	FALSE	IMEx,InnateDB-All,MINT	FALSE	0.16	1.961
FLU	f84	CPI-SS01560CA22	CD99_PILRA	simple:P14209	simple:Q9UKJ1	CD99	PILRA	TRUE	FALSE	TRUE	curated	FALSE	0.16	0.258
FLU	f84	CPI-SS0632A027A	CD44_HBEGF	simple:P16070	simple:Q99075	CD44	HBEGF	TRUE	TRUE	TRUE	I2D,InnateDB-All	FALSE	0.16	3.734
FLU	f84	CPI-CS0DEBE7B69	IL1 receptor_IL1RN	complex:IL1 receptor	simple:P18510		IL1RN	TRUE	TRUE	FALSE	curated	FALSE	0.16	1.75
FLU	f84	CPI-CS085E95BC1	IL1 receptor inhibitor_IL1RN	complex:IL1 receptor inhibitor	simple:P18510		IL1RN	TRUE	TRUE	FALSE	curated	FALSE	0.16	1.75
FLU	f84	CPI-SS030BB46BB	ANXA1_FPR2	simple:P04083	simple:P25090	ANXA1	FPR2	TRUE	FALSE	TRUE	curated	FALSE	0.16	3.422
FLU	f84	CPI-SS0F739D3DB	ANXA1_FPR1	simple:P04083	simple:P21462	ANXA1	FPR1	TRUE	FALSE	TRUE	guidetopharmacology.org	FALSE	0.16	4.633
FLU	f84	CPI-SC0E9C058EB	PLAUR_a4b1 complex	simple:Q03405	complex:a4b1 complex	PLAUR		TRUE	TRUE	FALSE	curated	TRUE	0.16	4.125
FLU	f84	CPI-SS0822AEF5F	PTPRC_MRC1	simple:P08575	simple:P22897	PTPRC	MRC1	FALSE	FALSE	TRUE	curated	FALSE	0.16	2.375
FLU	f84	CPI-SS076D8415B	CCL3_IDE	simple:P10147	simple:P14735	CCL3	IDE	TRUE	FALSE	TRUE	IMEx,InnateDB-All,MINT	FALSE	0.16	0.258
FLU	f84	CPI-SS0B9B3870A	VEGFA_FLT1	simple:P15692	simple:P17948	VEGFA	FLT1	TRUE	FALSE	TRUE	curated	FALSE	0.2	1.273
FLU	f84	CPI-SS02AB0C3E0	SPP1_CD44	simple:P10451	simple:P16070	SPP1	CD44	TRUE	FALSE	TRUE	I2D,IMEx,InnateDB-All,IntAct	FALSE	0.2	9.195
FLU	f84	CPI-SS0C4E86714	TNFRSF1B_GRN	simple:P20333	simple:P28799	TNFRSF1B	GRN	TRUE	TRUE	FALSE	IMEx,InnateDB-All,MINT	FALSE	0.2	3.484
FLU	f84	CPI-SS0339AE950	SIRPA_CD47	simple:P78324	simple:Q08722	SIRPA	CD47	FALSE	TRUE	TRUE	curated	FALSE	0.2	0.523
FLU	f84	CPI-SS05D23BCE8	HLA-DPB1_TNFSF13B	simple:HLADPB1	simple:Q9Y275	HLA-DPB1	TNFSF13B	TRUE	TRUE	FALSE	InnateDB-All	FALSE	0.24	0.312
FLU	f84	CPI-SS0ABC5C1B8	CD74_MIF	simple:P04233	simple:P14174	CD74	MIF	TRUE	TRUE	FALSE	I2D,InnateDB-All	FALSE	0.24	0.969
FLU	f84	CPI-SS09808DEAE	CD74_APP	simple:P04233	simple:P05067	CD74	APP	FALSE	TRUE	FALSE	curated	FALSE	0.24	1.07
FLU	f84	CPI-SS06CCF5A54	ANXA1_FPR3	simple:P04083	simple:P25089	ANXA1	FPR3	TRUE	FALSE	TRUE	guidetopharmacology.org	FALSE	0.24	3.453
FLU	f84	CPI-SS01946BE5C	C5AR1_RPS19	simple:P21730	simple:P39019	C5AR1	RPS19	FALSE	TRUE	FALSE	guidetopharmacology.org	FALSE	0.28	1.883
FLU	f84	CPI-SS0302E8E8F	CD74_COPA	simple:P04233	simple:P53621	CD74	COPA	TRUE	TRUE	FALSE	IMEx,IntAct	FALSE	0.36	1.297
HC	HC17	CPI-SS0E00478B4	NRP2_VEGFA	simple:O60462	simple:P15692	NRP2	VEGFA	TRUE	TRUE	FALSE	curated	FALSE	0.04	1.5
HC	HC17	CPI-SS07F015051	CCR6_CCL20	simple:P51684	simple:P78556	CCR6	CCL20	TRUE	TRUE	FALSE	curated	FALSE	0.12	1
HC	HC17	CPI-SS0F739D3DB	ANXA1_FPR1	simple:P04083	simple:P21462	ANXA1	FPR1	TRUE	FALSE	TRUE	guidetopharmacology.org	FALSE	0.12	2.75
HC	HC17	CPI-SS0ABC5C1B8	CD74_MIF	simple:P04233	simple:P14174	CD74	MIF	TRUE	TRUE	FALSE	I2D,InnateDB-All	FALSE	0.12	12.25
HC	HC17	CPI-SC0E9C058EB	PLAUR_a4b1 complex	simple:Q03405	complex:a4b1 complex	PLAUR		TRUE	TRUE	FALSE	curated	TRUE	0.16	0.75
HC	HC17	CPI-SS09808DEAE	CD74_APP	simple:P04233	simple:P05067	CD74	APP	FALSE	TRUE	FALSE	curated	FALSE	0.16	12.5
HC	HC17	CPI-SS02ACCF1F7	MIF_TNFRSF14	simple:P14174	simple:Q92956	MIF	TNFRSF14	TRUE	FALSE	TRUE	I2D,IntAct	FALSE	0.16	0.5
HC	HC17	CPI-SS0822AEF5F	PTPRC_MRC1	simple:P08575	simple:P22897	PTPRC	MRC1	FALSE	FALSE	TRUE	curated	FALSE	0.16	2.5
HC	HC17	CPI-SS05D23BCE8	HLA-DPB1_TNFSF13B	simple:HLADPB1	simple:Q9Y275	HLA-DPB1	TNFSF13B	TRUE	TRUE	FALSE	InnateDB-All	FALSE	0.16	6
HC	HC17	CPI-SS048A2311A	TNF_RIPK1	simple:P01375	simple:Q13546	TNF	RIPK1	TRUE	FALSE	TRUE	I2D,IMEx,InnateDB,InnateDB-All,IntAct,MINT	FALSE	0.16	0.5
HC	HC17	CPI-SS00150FB64	HLA-F_LILRB1	simple:P30511	simple:Q8NHL6	HLA-F	LILRB1	TRUE	FALSE	TRUE	curated	FALSE	0.2	0.5
HC	HC17	CPI-SS06CCF5A54	ANXA1_FPR3	simple:P04083	simple:P25089	ANXA1	FPR3	TRUE	FALSE	TRUE	guidetopharmacology.org	FALSE	0.2	4
HC	HC17	CPI-SS0E7D5974D	TNF_TNFRSF1B	simple:P01375	simple:P20333	TNF	TNFRSF1B	TRUE	FALSE	TRUE	curated	FALSE	0.2	1
HC	HC17	CPI-SS0632A027A	CD44_HBEGF	simple:P16070	simple:Q99075	CD44	HBEGF	TRUE	TRUE	TRUE	I2D,InnateDB-All	FALSE	0.2	1.75
HC	HC17	CPI-SS0A76A8E97	HLA-F_LILRB2	simple:P30511	simple:Q8N423	HLA-F	LILRB2	FALSE	FALSE	TRUE	curated	FALSE	0.2	1
HC	HC17	CPI-SS0C4E86714	TNFRSF1B_GRN	simple:P20333	simple:P28799	TNFRSF1B	GRN	TRUE	TRUE	FALSE	IMEx,InnateDB-All,MINT	FALSE	0.24	1
HC	HC27	CPI-SS0859C173B	TNFSF14_LTBR	simple:O43557	simple:P36941	TNFSF14	LTBR	TRUE	FALSE	TRUE	curated	FALSE	0.125	0.25
HC	HC27	CPI-SS0632A027A	CD44_HBEGF	simple:P16070	simple:Q99075	CD44	HBEGF	TRUE	TRUE	TRUE	I2D,InnateDB-All	FALSE	0.125	2.167
HC	HC27	CPI-SS059EEFDC6	MIF_TNFRSF10D	simple:P14174	simple:Q9UBN6	MIF	TNFRSF10D	TRUE	FALSE	TRUE	I2D,IntAct	FALSE	0.125	0.583
HC	HC27	CPI-SS02AB0C3E0	SPP1_CD44	simple:P10451	simple:P16070	SPP1	CD44	TRUE	FALSE	TRUE	I2D,IMEx,InnateDB-All,IntAct	FALSE	0.125	2
HC	HC27	CPI-SS0B01CF3AB	CSF1R_CSF1	simple:P07333	simple:P09603	CSF1R	CSF1	TRUE	TRUE	FALSE	curated	FALSE	0.125	0.25
HC	HC27	CPI-SS080611C5B	ALOX5_ALOX5AP	simple:P09917	simple:P20292	ALOX5	ALOX5AP	FALSE	FALSE	FALSE	guidetopharmacology.org	FALSE	0.125	0.833
HC	HC27	CPI-SS0ABC5C1B8	CD74_MIF	simple:P04233	simple:P14174	CD74	MIF	TRUE	TRUE	FALSE	I2D,InnateDB-All	FALSE	0.125	4.417
HC	HC27	CPI-CS0AC5142FA	IL1 receptor inhibitor_IL1A	complex:IL1 receptor inhibitor	simple:P01583		IL1A	TRUE	TRUE	FALSE	curated	FALSE	0.125	0.167
HC	HC27	CPI-SC0B6D68FD5	ICAM1_aMb2 complex	simple:P05362	complex:aMb2 complex	ICAM1		FALSE	TRUE	FALSE	curated	TRUE	0.188	0.833
HC	HC27	CPI-SS0CBC7840D	PTPRC_CD22	simple:P08575	simple:P20273	PTPRC	CD22	FALSE	FALSE	TRUE	curated	FALSE	0.188	1.25
HC	HC27	CPI-SS00150FB64	HLA-F_LILRB1	simple:P30511	simple:Q8NHL6	HLA-F	LILRB1	TRUE	FALSE	TRUE	curated	FALSE	0.188	0.333
HC	HC27	CPI-CS008C9D6E5	IL1 receptor inhibitor_IL1B	complex:IL1 receptor inhibitor	simple:P01584		IL1B	TRUE	TRUE	FALSE	curated	FALSE	0.25	2.167
HC	HC27	CPI-SS0D4C221B8	ICAM1_AREG	simple:P05362	simple:P15514	ICAM1	AREG	TRUE	TRUE	FALSE	InnateDB-All	FALSE	0.25	3.167
HC	HC27	CPI-SC0A9458008	ICAM1_aXb2 complex	simple:P05362	complex:aXb2 complex	ICAM1		FALSE	TRUE	FALSE	curated	TRUE	0.312	1.333
HC	HC27	CPI-SS0E9A581F8	ICAM1_ITGAL	simple:P05362	simple:P20701	ICAM1	ITGAL	FALSE	TRUE	TRUE	curated	FALSE	0.375	0.583
HC	HC27	CPI-SC0F4AC5AA2	ICAM1_aLb2 complex	simple:P05362	complex:aLb2 complex	ICAM1		FALSE	TRUE	FALSE	curated	TRUE	0.375	0.583
HC	HC27	CPI-SS0302E8E8F	CD74_COPA	simple:P04233	simple:P53621	CD74	COPA	TRUE	TRUE	FALSE	IMEx,IntAct	FALSE	0.375	4.5
HC	HC27	CPI-SS0E7D5974D	TNF_TNFRSF1B	simple:P01375	simple:P20333	TNF	TNFRSF1B	TRUE	FALSE	TRUE	curated	FALSE	0.375	1.5
HC	HC27	CPI-SS0822AEF5F	PTPRC_MRC1	simple:P08575	simple:P22897	PTPRC	MRC1	FALSE	FALSE	TRUE	curated	FALSE	0.375	1.583
HC	HC27	CPI-SS03FA58286	TNF_VSIR	simple:P01375	simple:Q9H7M9	TNF	VSIR	TRUE	FALSE	TRUE	IMEx,IntAct	FALSE	0.375	1.083
HC	HC27	CPI-SS0C4E86714	TNFRSF1B_GRN	simple:P20333	simple:P28799	TNFRSF1B	GRN	TRUE	TRUE	FALSE	IMEx,InnateDB-All,MINT	FALSE	0.438	1.417
HC	HC33	CPI-SS044C72D0D	SEMA4A_PLXND1	simple:Q9H3S1	simple:Q9Y4D7	SEMA4A	PLXND1	FALSE	FALSE	TRUE	curated	FALSE	0.04	0.292
HC	HC33	CPI-SS03E48EFEA	C3_C3AR1	simple:P01024	simple:Q16581	C3	C3AR1	TRUE	FALSE	TRUE	guidetopharmacology.org	FALSE	0.04	0.417
HC	HC33	CPI-SS0CF0E4DE9	CCL2_CCR2	simple:P13500	simple:P41597	CCL2	CCR2	TRUE	FALSE	TRUE	curated	FALSE	0.04	0.354
HC	HC33	CPI-SS0E23CEB91	LGALS9_HAVCR2	simple:O00182	simple:Q8TDQ0	LGALS9	HAVCR2	TRUE	FALSE	TRUE	curated	FALSE	0.08	0.313
HC	HC33	CPI-SS067BA9202	LAIR1_LILRB4	simple:Q6GTX8	simple:Q8NHJ6	LAIR1	LILRB4	FALSE	TRUE	TRUE	curated	FALSE	0.08	0.583
HC	HC33	CPI-SS019C98396	TNFSF14_TNFRSF14	simple:O43557	simple:Q92956	TNFSF14	TNFRSF14	TRUE	FALSE	TRUE	curated	FALSE	0.08	0.188
HC	HC33	CPI-SS0C1BD22BC	SPP1_PTGER4	simple:P10451	simple:P35408	SPP1	PTGER4	TRUE	FALSE	TRUE	IMEx,MINT	FALSE	0.08	0.25
HC	HC33	CPI-SC07BE7830D	SPP1_a4b1 complex	simple:P10451	complex:a4b1 complex	SPP1		TRUE	FALSE	FALSE	curated	TRUE	0.08	0.354
HC	HC33	CPI-SS0419B80C4	LGALS9_LRP1	simple:O00182	simple:Q07954	LGALS9	LRP1	TRUE	FALSE	TRUE	InnateDB-All	FALSE	0.08	0.292
HC	HC33	CPI-SS0EAB03260	CD1D_LILRB2	simple:P15813	simple:Q8N423	CD1D	LILRB2	FALSE	FALSE	TRUE	curated	FALSE	0.08	1.396
HC	HC33	CPI-SS0859C173B	TNFSF14_LTBR	simple:O43557	simple:P36941	TNFSF14	LTBR	TRUE	FALSE	TRUE	curated	FALSE	0.08	0.229
HC	HC33	CPI-SC0527EEE7A	C3_aMb2 complex	simple:P01024	complex:aMb2 complex	C3		TRUE	FALSE	FALSE	curated	TRUE	0.12	0.354
HC	HC33	CPI-SS0315F51DD	CXCL8_CXCR2	simple:P10145	simple:P25025	CXCL8	CXCR2	TRUE	FALSE	TRUE	curated	FALSE	0.12	6.667
HC	HC33	CPI-SS0703338F5	LGALS9_CD44	simple:O00182	simple:P16070	LGALS9	CD44	TRUE	FALSE	TRUE	InnateDB	FALSE	0.12	2.062
HC	HC33	CPI-SS0F66EA6BE	APP_FPR2	simple:P05067	simple:P25090	APP	FPR2	FALSE	FALSE	TRUE	guidetopharmacology.org	FALSE	0.12	0.5
HC	HC33	CPI-SC098C06330	TGFB1_TGFbeta receptor1	simple:P01137	complex:TGFbeta receptor1	TGFB1		TRUE	FALSE	TRUE	curated	FALSE	0.12	0.188
HC	HC33	CPI-SS05D23BCE8	HLA-DPB1_TNFSF13B	simple:HLADPB1	simple:Q9Y275	HLA-DPB1	TNFSF13B	TRUE	TRUE	FALSE	InnateDB-All	FALSE	0.16	1.062
HC	HC33	CPI-CS05426BFFA	IL1 receptor_IL1B	complex:IL1 receptor	simple:P01584		IL1B	TRUE	TRUE	FALSE	curated	FALSE	0.16	4.479
HC	HC33	CPI-SS0F9B3B259	TNFSF13_TNFRSF1A	simple:O75888	simple:P19438	TNFSF13	TNFRSF1A	TRUE	FALSE	TRUE	I2D,InnateDB-All	FALSE	0.16	0.479
HC	HC33	CPI-SS0698C4DC4	CXCL8_CXCR1	simple:P10145	simple:P25024	CXCL8	CXCR1	TRUE	FALSE	TRUE	curated	FALSE	0.16	6.625
HC	HC33	CPI-SS03133B4F2	TFRC_TNFSF13B	simple:P02786	simple:Q9Y275	TFRC	TNFSF13B	TRUE	TRUE	FALSE	IMEx,IntAct	FALSE	0.2	0.5
HC	HC33	CPI-SS02AB0C3E0	SPP1_CD44	simple:P10451	simple:P16070	SPP1	CD44	TRUE	FALSE	TRUE	I2D,IMEx,InnateDB-All,IntAct	FALSE	0.2	2.125
HC	HC33	CPI-SS00150FB64	HLA-F_LILRB1	simple:P30511	simple:Q8NHL6	HLA-F	LILRB1	TRUE	FALSE	TRUE	curated	FALSE	0.2	1.562
HC	HC33	CPI-SC0A9458008	ICAM1_aXb2 complex	simple:P05362	complex:aXb2 complex	ICAM1		FALSE	TRUE	FALSE	curated	TRUE	0.2	1.146
HC	HC33	CPI-SC0B6D68FD5	ICAM1_aMb2 complex	simple:P05362	complex:aMb2 complex	ICAM1		FALSE	TRUE	FALSE	curated	TRUE	0.2	0.896
HC	HC33	CPI-SS080611C5B	ALOX5_ALOX5AP	simple:P09917	simple:P20292	ALOX5	ALOX5AP	FALSE	FALSE	FALSE	guidetopharmacology.org	FALSE	0.24	1.021
HC	HC33	CPI-SC0E9C058EB	PLAUR_a4b1 complex	simple:Q03405	complex:a4b1 complex	PLAUR		TRUE	TRUE	FALSE	curated	TRUE	0.24	2.021
HC	HC33	CPI-SS01560CA22	CD99_PILRA	simple:P14209	simple:Q9UKJ1	CD99	PILRA	TRUE	FALSE	TRUE	curated	FALSE	0.24	0.479
HC	HC33	CPI-SS0A76A8E97	HLA-F_LILRB2	simple:P30511	simple:Q8N423	HLA-F	LILRB2	FALSE	FALSE	TRUE	curated	FALSE	0.24	1.5
HC	HC33	CPI-SC0F4AC5AA2	ICAM1_aLb2 complex	simple:P05362	complex:aLb2 complex	ICAM1		FALSE	TRUE	FALSE	curated	TRUE	0.28	0.771
HC	HC33	CPI-SC0329D5397	ICAM3_aLb2 complex	simple:P32942	complex:aLb2 complex	ICAM3		FALSE	FALSE	FALSE	curated	TRUE	0.28	0.521
HC	HC33	CPI-SS0C28FEC7D	TNFSF13_TNFRSF14	simple:O75888	simple:Q92956	TNFSF13	TNFRSF14	TRUE	FALSE	TRUE	I2D,InnateDB-All	FALSE	0.28	0.333
HC	HC33	CPI-SS09C4FCB90	ICAM1_SPN	simple:P05362	simple:P16150	ICAM1	SPN	FALSE	TRUE	FALSE	curated	FALSE	0.28	0.708
HC	HC33	CPI-SS0E9A581F8	ICAM1_ITGAL	simple:P05362	simple:P20701	ICAM1	ITGAL	FALSE	TRUE	TRUE	curated	FALSE	0.28	0.771
HC	HC33	CPI-SS0C4E86714	TNFRSF1B_GRN	simple:P20333	simple:P28799	TNFRSF1B	GRN	TRUE	TRUE	FALSE	IMEx,InnateDB-All,MINT	FALSE	0.36	1.896
HC	HC33	CPI-SS09808DEAE	CD74_APP	simple:P04233	simple:P05067	CD74	APP	FALSE	TRUE	FALSE	curated	FALSE	0.36	2.604
HC	HC33	CPI-SS0632A027A	CD44_HBEGF	simple:P16070	simple:Q99075	CD44	HBEGF	TRUE	TRUE	TRUE	I2D,InnateDB-All	FALSE	0.4	2.979
HC	HC33	CPI-SS0302E8E8F	CD74_COPA	simple:P04233	simple:P53621	CD74	COPA	TRUE	TRUE	FALSE	IMEx,IntAct	FALSE	0.44	2.792
HC	Cov03	CPI-SS0C17BB772	FCGR2A_CXCL9	simple:P12318	simple:Q07325	FCGR2A	CXCL9	TRUE	TRUE	FALSE	IMEx,IntAct	FALSE	0.08	1
HC	Cov03	CPI-SS0302E8E8F	CD74_COPA	simple:P04233	simple:P53621	CD74	COPA	TRUE	TRUE	FALSE	IMEx,IntAct	FALSE	0.32	2.5

## Sheet: Mac-Mac interact penetrance
Supplemental File 5. CellPhone Database
interacting_pair	COV	FLU	HC	COV-FLU	FLU-HC	COV-HC
CSF1R_CSF1	0.6	0.4	0.2	0.2	0.2	0.4
TGFB1_TGFbeta receptor1	0.2	0.6	0.2	-0.4	0.4	0
CSF1_SIRPA	0.6	0.4	0	0.2	0.4	0.6
NRP1_VEGFB	0.4	0.2	0	0.2	0.2	0.4
FLT1_VEGFB	0.2	0.2	0	0	0.2	0.2
LAIR1_LILRB4	1	1	0.2	0	0.8	0.8
TNFSF13_TNFRSF14	0.4	0.6	0.2	-0.2	0.4	0.2
ANXA1_FPR3	0.4	0.6	0.2	-0.2	0.4	0.2
FCGR2A_CXCL9	0.6	0.2	0.2	0.4	0	0.4
FPR3_HEBP1	0.4	0.4	0	0	0.4	0.4
VEGFA_FLT1	0.6	0.6	0	0	0.6	0.6
IL6 receptor_IL6	0.6	0.2	0	0.4	0.2	0.6
NRP2_VEGFA	0.8	0.4	0.2	0.4	0.2	0.6
NRP1_VEGFA	0.8	0.6	0	0.2	0.6	0.8
PGRMC2_CCL4L2	0.4	0	0	0.4	0	0.4
FFAR2_CCL4L2	0.6	0	0	0.6	0	0.6
CCL3_CCR5	1	0.6	0	0.4	0.6	1
CCL4_CCR5	1	0.8	0	0.2	0.8	1
TNFSF13_TNFRSF1A	0.4	0.4	0.2	0	0.2	0.2
CCL4L2_VSIR	0.4	0.2	0	0.2	0.2	0.4
CCL3_CCR1	1	0.8	0	0.2	0.8	1
LGALS9_LRP1	1	0.8	0.2	0.2	0.6	0.8
LGALS9_COLEC12	0.4	0.4	0	0	0.4	0.4
LGALS9_HAVCR2	1	1	0.2	0	0.8	0.8
CCL3L3_CCR1	1	0.6	0	0.4	0.6	1
CCR1_CCL18	0.6	0.2	0	0.4	0.2	0.6
TNF_RIPK1	0.8	0.6	0.2	0.2	0.4	0.6
SIRPA_CD47	1	1	0	0	1	1
CD74_APP	0.8	0.8	0.4	0	0.4	0.4
PTPRC_MRC1	1	0.6	0.4	0.4	0.2	0.6
APP_FPR2	0.2	0	0.2	0.2	-0.2	0
CCL5_CCR1	0.2	0	0	0.2	0	0.2
CD226_NECTIN2	0.2	0	0	0.2	0	0.2
CD44_HBEGF	1	1	0.6	0	0.4	0.4
F11R_aLb2 complex	0.2	0	0	0.2	0	0.2
ICAM1_AREG	0.8	0.8	0.2	0	0.6	0.6
ICAM1_aMb2 complex	1	0.8	0.4	0.2	0.4	0.6
LAMP1_FAM3C	0.6	0.4	0	0.2	0.4	0.6
LGALS9_CD44	1	1	0.2	0	0.8	0.8
ICAM1_SPN	0.4	0.4	0.2	0	0.2	0.2
ICAM1_aLb2 complex	0.4	0.4	0.4	0	0	0
ICAM1_ITGAL	0.4	0.4	0.4	0	0	0
GRN_SORT1	1	0.4	0	0.6	0.4	1
HLA-C_FAM3C	0.4	0.4	0	0	0.4	0.4
CD40_TNFSF13B	0.8	0.4	0	0.4	0.4	0.8
TNF_VSIR	0.2	0.4	0.2	-0.2	0.2	0
PLAUR_a4b1 complex	1	1	0.4	0	0.6	0.6
TFRC_TNFSF13B	1	0.8	0.2	0.2	0.6	0.8
HLA-F_LILRB1	1	1	0.6	0	0.4	0.4
ICAM1_aXb2 complex	1	1	0.4	0	0.6	0.6
TNFRSF1A_GRN	0.6	1	0	-0.4	1	0.6
TNF_TNFRSF1A	0.4	0.4	0	0	0.4	0.4
TNF_TNFRSF1B	0.8	0.6	0.4	0.2	0.2	0.4
CD74_COPA	1	1	0.6	0	0.4	0.4
TNFRSF1B_GRN	1	1	0.6	0	0.4	0.4
HLA-F_LILRB2	1	1	0.4	0	0.6	0.6
CD55_ADGRE5	0.6	0	0	0.6	0	0.6
SPP1_aVb3 complex	0.4	0.2	0	0.2	0.2	0.4
THBS1_aVb3 complex	0.4	0.2	0	0.2	0.2	0.4
C3_C3AR1	0.4	0.2	0.2	0.2	0	0.2
CD80_CD274	0.6	0	0	0.6	0	0.6
CRLF2_TSLPR	0.2	0	0	0.2	0	0.2
MIF_TNFRSF10D	0.4	0.2	0.2	0.2	0	0.2
PVR_CD226	0.2	0	0	0.2	0	0.2
PLAUR_aVb3 complex	0.4	0.2	0	0.2	0.2	0.4
C3_aMb2 complex	0.4	0.2	0.2	0.2	0	0.2
SPP1_PTGER4	0.8	0.4	0.2	0.4	0.2	0.6
SPN_SIGLEC1	0.2	0.4	0	-0.2	0.4	0.2
SPP1_a4b1 complex	0.8	0.6	0.2	0.2	0.4	0.6
LGALS9_MRC2	0.2	0	0	0.2	0	0.2
ADORA2B_ENTPD1	0.2	0	0	0.2	0	0.2
TNF_NOTCH1	0.2	0.2	0	0	0.2	0.2
CD74_MIF	0.4	0.2	0.4	0.2	-0.2	0
CD99_PILRA	0.6	0.6	0.2	0	0.4	0.4
SPP1_CD44	0.8	0.6	0.4	0.2	0.2	0.4
HLA-DPB1_TNFSF13B	0.8	1	0.4	-0.2	0.6	0.4
IL1 receptor inhibitor_IL1B	0.4	0.2	0.2	0.2	0	0.2
IL1 receptor_IL1B	0.6	0.4	0.2	0.2	0.2	0.4
MIF_TNFRSF14	0.2	0.2	0.2	0	0	0
LGALS9_CD47	0.8	1	0	-0.2	1	0.8
C5AR1_RPS19	0.4	1	0	-0.6	1	0.4
CD52_SIGLEC10	0.2	0.8	0	-0.6	0.8	0.2
PROS1_AXL	0.2	0	0	0.2	0	0.2
SEMA4A_PLXND1	0.2	0.2	0.2	0	0	0
FN1_aVb3 complex	0.2	0	0	0.2	0	0.2
FN1_a5b1 complex	0.4	0.2	0	0.2	0.2	0.4
FN1_aVb1 complex	0.2	0.2	0	0	0.2	0.2
FN1_aVb5 complex	0.2	0.2	0	0	0.2	0.2
NRP2_SEMA3C	0.2	0.4	0	-0.2	0.4	0.2
FN1_a4b7 complex	0.2	0	0	0.2	0	0.2
FN1_a4b1 complex	0.4	0.2	0	0.2	0.2	0.4
CCR1_CCL7	0.4	0.4	0	0	0.4	0.4
CCR5_CCL7	0.4	0.2	0	0.2	0.2	0.4
CCR1_CCL8	0.4	0.2	0	0.2	0.2	0.4
CCR5_CCL8	0.4	0.2	0	0.2	0.2	0.4
LGALS9_SLC1A5	0.4	0	0	0.4	0	0.4
COPA_SORT1	0.2	0.4	0	-0.2	0.4	0.2
TNFSF10_RIPK1	0.2	0.4	0	-0.2	0.4	0.2
FFAR2_TNF	0.2	0	0	0.2	0	0.2
ANXA1_FPR1	0.2	0.4	0.2	-0.2	0.2	0
SPP1_a9b1 complex	0.2	0	0	0.2	0	0.2
LGALS9_SORL1	0.2	0	0	0.2	0	0.2
ALOX5_ALOX5AP	0.2	0	0.4	0.2	-0.4	-0.2
CCL4_SLC7A1	0.2	0	0	0.2	0	0.2
ADORA2A_ENTPD1	0.2	0	0	0.2	0	0.2
VEGFA_EPHB2	0	0.2	0	-0.2	0.2	0
CD1D_LILRB2	0	0.4	0.2	-0.4	0.2	-0.2
CCL2_CCR2	0	0.2	0.2	-0.2	0	-0.2
ACVR1_BMPR2_BMP6	0	0.2	0	-0.2	0.2	0
MERTK_GAS6	0	0.2	0	-0.2	0.2	0
NOTCH1_JAG1	0	0.2	0	-0.2	0.2	0
JAG1_NOTCH2	0	0.2	0	-0.2	0.2	0
TNFSF14_LTBR	0	0.4	0.4	-0.4	0	-0.4
CD46_JAG1	0	0.2	0	-0.2	0.2	0
ICAM2_aLb2 complex	0	0.2	0	-0.2	0.2	0
IL1 receptor_IL1RN	0	0.6	0	-0.6	0.6	0
TNFSF14_TNFRSF14	0	0.4	0.2	-0.4	0.2	-0.2
TGFB1_TGFbeta receptor2	0	0.6	0	-0.6	0.6	0
CD47_SIRB1 complex	0	0.6	0	-0.6	0.6	0
ICAM3_aLb2 complex	0	0.2	0.2	-0.2	0	-0.2
TNF_FAS	0	0.2	0	-0.2	0.2	0
ANXA1_FPR2	0	0.6	0	-0.6	0.6	0
PECAM1_CD38	0	0.2	0	-0.2	0.2	0
IL1 receptor inhibitor_IL1A	0	0.2	0.2	-0.2	0	-0.2
LGALS9_MET	0	0.2	0	-0.2	0.2	0
PPBP_CXCR2	0	0.2	0	-0.2	0.2	0
CXCR2_CXCL5	0	0.2	0	-0.2	0.2	0
CXCL3_CXCR2	0	0.2	0	-0.2	0.2	0
IL1 receptor_IL1A	0	0.2	0	-0.2	0.2	0
CXCL2_CXCR2	0	0.2	0	-0.2	0.2	0
IL1 receptor inhibitor_IL1RN	0	0.4	0	-0.4	0.4	0
CXCL8_CXCR2	0	0.2	0.2	-0.2	0	-0.2
CXCL1_CXCR2	0	0.2	0	-0.2	0.2	0
PLXNB2_SEMA4D	0	0.2	0	-0.2	0.2	0
CCL3_IDE	0	0.2	0	-0.2	0.2	0
CCR6_CCL20	0	0	0.2	0	-0.2	-0.2
PTPRC_CD22	0	0	0.2	0	-0.2	-0.2
CXCL8_CXCR1	0	0	0.2	0	-0.2	-0.2

## Sheet: Mac-Neu Interactions
Supplemental File 5. CellPhone Database
status	Donor	id_cp_interaction	interacting_pair	partner_a	partner_b	gene_a	gene_b	secreted	receptor_a	receptor_b	annotation_strategy	is_integrin	rank	macro|neutrophil
COV	Cov05	CPI-SS040630206	CXCL2_CXCR1	simple:P19875	simple:P25024	CXCL2	CXCR1	TRUE	FALSE	TRUE	I2D	FALSE	0.04	1.033
COV	Cov05	CPI-SS0F562FEA5	CXCL2_CXCR2	simple:P19875	simple:P25025	CXCL2	CXCR2	TRUE	FALSE	TRUE	curated	FALSE	0.04	1.665
COV	Cov05	CPI-SS09185EA8F	CXCL3_CXCR2	simple:P19876	simple:P25025	CXCL3	CXCR2	TRUE	FALSE	TRUE	curated	FALSE	0.04	1.274
COV	Cov05	CPI-SS0D04AE221	CXCL3_CXCR1	simple:P19876	simple:P25024	CXCL3	CXCR1	TRUE	FALSE	TRUE	I2D	FALSE	0.04	0.642
COV	Cov05	CPI-SS0698C4DC4	CXCL8_CXCR1	simple:P10145	simple:P25024	CXCL8	CXCR1	TRUE	FALSE	TRUE	curated	FALSE	0.08	3.707
COV	Cov05	CPI-SS0315F51DD	CXCL8_CXCR2	simple:P10145	simple:P25025	CXCL8	CXCR2	TRUE	FALSE	TRUE	curated	FALSE	0.08	4.339
COV	Cov05	CPI-SS02EBC1BB0	TNF_NOTCH1	simple:P01375	simple:P46531	TNF	NOTCH1	TRUE	FALSE	TRUE	I2D	FALSE	0.08	0.401
COV	Cov05	CPI-SS080611C5B	ALOX5_ALOX5AP	simple:P09917	simple:P20292	ALOX5	ALOX5AP	FALSE	FALSE	FALSE	guidetopharmacology.org	FALSE	0.08	0.487
COV	Cov05	CPI-SS0F9B3B259	TNFSF13_TNFRSF1A	simple:O75888	simple:P19438	TNFSF13	TNFRSF1A	TRUE	FALSE	TRUE	I2D,InnateDB-All	FALSE	0.12	0.236
COV	Cov05	CPI-SS08102DC9E	CXCL1_CXCR2	simple:P09341	simple:P25025	CXCL1	CXCR2	TRUE	FALSE	TRUE	curated	FALSE	0.12	1.252
COV	Cov05	CPI-SS0A42A3690	CCL4L2_VSIR	simple:Q8NHW4	simple:Q9H7M9	CCL4L2	VSIR	TRUE	FALSE	TRUE	IMEx,IntAct	FALSE	0.12	0.637
COV	Cov05	CPI-SS08DA48A5A	CCL3_CCR1	simple:P10147	simple:P32246	CCL3	CCR1	TRUE	FALSE	TRUE	curated	FALSE	0.12	0.814
COV	Cov05	CPI-SS0C62E5DD8	CXCL1_CXCR1	simple:P09341	simple:P25024	CXCL1	CXCR1	TRUE	FALSE	TRUE	curated	FALSE	0.12	0.62
COV	Cov05	CPI-SS0817CE2B3	CCL3L3_CCR1	simple:P16619	simple:P32246	CCL3L3	CCR1	TRUE	FALSE	TRUE	curated	FALSE	0.12	0.792
COV	Cov05	CPI-SC0EB8DC52F	CD47_SIRB1 complex	simple:Q08722	complex:SIRB1 complex	CD47		FALSE	TRUE	TRUE	curated	FALSE	0.16	0.169
COV	Cov05	CPI-SS09C52F54E	LGALS9_SORL1	simple:O00182	simple:Q92673	LGALS9	SORL1	TRUE	FALSE	TRUE	InnateDB-All	FALSE	0.16	0.354
COV	Cov05	CPI-SS0F739D3DB	ANXA1_FPR1	simple:P04083	simple:P21462	ANXA1	FPR1	TRUE	FALSE	TRUE	guidetopharmacology.org	FALSE	0.16	2.236
COV	Cov05	CPI-SS0F66EA6BE	APP_FPR2	simple:P05067	simple:P25090	APP	FPR2	FALSE	FALSE	TRUE	guidetopharmacology.org	FALSE	0.16	0.473
COV	Cov05	CPI-SC0B6D68FD5	ICAM1_aMb2 complex	simple:P05362	complex:aMb2 complex	ICAM1		FALSE	TRUE	FALSE	curated	TRUE	0.2	1.275
COV	Cov05	CPI-SS0F00D756A	CD40_TNFSF13B	simple:P25942	simple:Q9Y275	CD40	TNFSF13B	TRUE	TRUE	FALSE	I2D,InnateDB	FALSE	0.24	0.196
COV	Cov05	CPI-SS03FA58286	TNF_VSIR	simple:P01375	simple:Q9H7M9	TNF	VSIR	TRUE	FALSE	TRUE	IMEx,IntAct	FALSE	0.24	0.485
COV	Cov05	CPI-SS03133B4F2	TFRC_TNFSF13B	simple:P02786	simple:Q9Y275	TFRC	TNFSF13B	TRUE	TRUE	FALSE	IMEx,IntAct	FALSE	0.28	1.174
COV	Cov05	CPI-SC0A9458008	ICAM1_aXb2 complex	simple:P05362	complex:aXb2 complex	ICAM1		FALSE	TRUE	FALSE	curated	TRUE	0.28	1.415
COV	Cov05	CPI-SS04B4619D0	TNF_TNFRSF1A	simple:P01375	simple:P19438	TNF	TNFRSF1A	TRUE	FALSE	TRUE	curated	FALSE	0.32	0.453
COV	Cov05	CPI-SS0E7D5974D	TNF_TNFRSF1B	simple:P01375	simple:P20333	TNF	TNFRSF1B	TRUE	FALSE	TRUE	curated	FALSE	0.32	0.748
COV	Cov05	CPI-SS0C4E86714	TNFRSF1B_GRN	simple:P20333	simple:P28799	TNFRSF1B	GRN	TRUE	TRUE	FALSE	IMEx,InnateDB-All,MINT	FALSE	0.36	1.182
COV	Cov05	CPI-SS0A76A8E97	HLA-F_LILRB2	simple:P30511	simple:Q8N423	HLA-F	LILRB2	FALSE	FALSE	TRUE	curated	FALSE	0.4	0.667
COV	Cov05	CPI-SS061A7E099	CD55_ADGRE5	simple:P08174	simple:P48960	CD55	ADGRE5	TRUE	TRUE	TRUE	curated	FALSE	0.6	1.083
COV	Cov06	CPI-SS040630206	CXCL2_CXCR1	simple:P19875	simple:P25024	CXCL2	CXCR1	TRUE	FALSE	TRUE	I2D	FALSE	0.04	1.307
COV	Cov06	CPI-SS0D04AE221	CXCL3_CXCR1	simple:P19876	simple:P25024	CXCL3	CXCR1	TRUE	FALSE	TRUE	I2D	FALSE	0.04	1.07
COV	Cov06	CPI-SS0F562FEA5	CXCL2_CXCR2	simple:P19875	simple:P25025	CXCL2	CXCR2	TRUE	FALSE	TRUE	curated	FALSE	0.04	1.825
COV	Cov06	CPI-SS09185EA8F	CXCL3_CXCR2	simple:P19876	simple:P25025	CXCL3	CXCR2	TRUE	FALSE	TRUE	curated	FALSE	0.04	1.588
COV	Cov06	CPI-SC0527EEE7A	C3_aMb2 complex	simple:P01024	complex:aMb2 complex	C3		TRUE	FALSE	FALSE	curated	TRUE	0.08	0.274
COV	Cov06	CPI-SS081AD39D7	PECAM1_CD177	simple:P16284	simple:Q8N6Q3	PECAM1	CD177	FALSE	TRUE	FALSE	curated	FALSE	0.08	0.697
COV	Cov06	CPI-SS09C52F54E	LGALS9_SORL1	simple:O00182	simple:Q92673	LGALS9	SORL1	TRUE	FALSE	TRUE	InnateDB-All	FALSE	0.12	0.735
COV	Cov06	CPI-SS03133B4F2	TFRC_TNFSF13B	simple:P02786	simple:Q9Y275	TFRC	TNFSF13B	TRUE	TRUE	FALSE	IMEx,IntAct	FALSE	0.12	2.536
COV	Cov06	CPI-SS0A42A3690	CCL4L2_VSIR	simple:Q8NHW4	simple:Q9H7M9	CCL4L2	VSIR	TRUE	FALSE	TRUE	IMEx,IntAct	FALSE	0.12	0.982
COV	Cov06	CPI-SC0EB8DC52F	CD47_SIRB1 complex	simple:Q08722	complex:SIRB1 complex	CD47		FALSE	TRUE	TRUE	curated	FALSE	0.12	0.32
COV	Cov06	CPI-SS080611C5B	ALOX5_ALOX5AP	simple:P09917	simple:P20292	ALOX5	ALOX5AP	FALSE	FALSE	FALSE	guidetopharmacology.org	FALSE	0.12	1.141
COV	Cov06	CPI-SS0F9B3B259	TNFSF13_TNFRSF1A	simple:O75888	simple:P19438	TNFSF13	TNFRSF1A	TRUE	FALSE	TRUE	I2D,InnateDB-All	FALSE	0.12	0.402
COV	Cov06	CPI-SS08DA48A5A	CCL3_CCR1	simple:P10147	simple:P32246	CCL3	CCR1	TRUE	FALSE	TRUE	curated	FALSE	0.12	0.918
COV	Cov06	CPI-SS0817CE2B3	CCL3L3_CCR1	simple:P16619	simple:P32246	CCL3L3	CCR1	TRUE	FALSE	TRUE	curated	FALSE	0.12	1.234
COV	Cov06	CPI-SS0F00D756A	CD40_TNFSF13B	simple:P25942	simple:Q9Y275	CD40	TNFSF13B	TRUE	TRUE	FALSE	I2D,InnateDB	FALSE	0.16	0.299
COV	Cov06	CPI-SS01560CA22	CD99_PILRA	simple:P14209	simple:Q9UKJ1	CD99	PILRA	TRUE	FALSE	TRUE	curated	FALSE	0.16	0.341
COV	Cov06	CPI-SS02AB0C3E0	SPP1_CD44	simple:P10451	simple:P16070	SPP1	CD44	TRUE	FALSE	TRUE	I2D,IMEx,InnateDB-All,IntAct	FALSE	0.16	1.337
COV	Cov06	CPI-SC0B6D68FD5	ICAM1_aMb2 complex	simple:P05362	complex:aMb2 complex	ICAM1		FALSE	TRUE	FALSE	curated	TRUE	0.2	1.353
COV	Cov06	CPI-SS05D23BCE8	HLA-DPB1_TNFSF13B	simple:HLADPB1	simple:Q9Y275	HLA-DPB1	TNFSF13B	TRUE	TRUE	FALSE	InnateDB-All	FALSE	0.24	3.299
COV	Cov06	CPI-CS008C9D6E5	IL1 receptor inhibitor_IL1B	complex:IL1 receptor inhibitor	simple:P01584		IL1B	TRUE	TRUE	FALSE	curated	FALSE	0.24	1.597
COV	Cov06	CPI-CS05426BFFA	IL1 receptor_IL1B	complex:IL1 receptor	simple:P01584		IL1B	TRUE	TRUE	FALSE	curated	FALSE	0.24	1.649
COV	Cov06	CPI-SS0703338F5	LGALS9_CD44	simple:O00182	simple:P16070	LGALS9	CD44	TRUE	FALSE	TRUE	InnateDB	FALSE	0.24	1.022
COV	Cov06	CPI-SC0A9458008	ICAM1_aXb2 complex	simple:P05362	complex:aXb2 complex	ICAM1		FALSE	TRUE	FALSE	curated	TRUE	0.24	1.621
COV	Cov06	CPI-SS04B4619D0	TNF_TNFRSF1A	simple:P01375	simple:P19438	TNF	TNFRSF1A	TRUE	FALSE	TRUE	curated	FALSE	0.28	0.402
COV	Cov06	CPI-SS0C4E86714	TNFRSF1B_GRN	simple:P20333	simple:P28799	TNFRSF1B	GRN	TRUE	TRUE	FALSE	IMEx,InnateDB-All,MINT	FALSE	0.36	1.279
COV	Cov06	CPI-SS073C1B796	CD52_SIGLEC10	simple:P31358	simple:Q96LC7	CD52	SIGLEC10	TRUE	FALSE	FALSE	curated	FALSE	0.36	0.17
COV	Cov06	CPI-SS0A76A8E97	HLA-F_LILRB2	simple:P30511	simple:Q8N423	HLA-F	LILRB2	FALSE	FALSE	TRUE	curated	FALSE	0.36	0.378
COV	Cov06	CPI-SS0302E8E8F	CD74_COPA	simple:P04233	simple:P53621	CD74	COPA	TRUE	TRUE	FALSE	IMEx,IntAct	FALSE	0.4	7.258
COV	Cov06	CPI-SS0E7D5974D	TNF_TNFRSF1B	simple:P01375	simple:P20333	TNF	TNFRSF1B	TRUE	FALSE	TRUE	curated	FALSE	0.44	0.626
COV	Cov12	CPI-SS0C62E5DD8	CXCL1_CXCR1	simple:P09341	simple:P25024	CXCL1	CXCR1	TRUE	FALSE	TRUE	curated	FALSE	0.04	1.304
COV	Cov12	CPI-SS09185EA8F	CXCL3_CXCR2	simple:P19876	simple:P25025	CXCL3	CXCR2	TRUE	FALSE	TRUE	curated	FALSE	0.04	2.093
COV	Cov12	CPI-SS0F562FEA5	CXCL2_CXCR2	simple:P19875	simple:P25025	CXCL2	CXCR2	TRUE	FALSE	TRUE	curated	FALSE	0.04	2.362
COV	Cov12	CPI-SS0D04AE221	CXCL3_CXCR1	simple:P19876	simple:P25024	CXCL3	CXCR1	TRUE	FALSE	TRUE	I2D	FALSE	0.04	1.612
COV	Cov12	CPI-SS040630206	CXCL2_CXCR1	simple:P19875	simple:P25024	CXCL2	CXCR1	TRUE	FALSE	TRUE	I2D	FALSE	0.04	1.881
COV	Cov12	CPI-SS03133B4F2	TFRC_TNFSF13B	simple:P02786	simple:Q9Y275	TFRC	TNFSF13B	TRUE	TRUE	FALSE	IMEx,IntAct	FALSE	0.08	1.994
COV	Cov12	CPI-SS068C129D6	CSF1_SIRPA	simple:P09603	simple:P78324	CSF1	SIRPA	TRUE	FALSE	TRUE	I2D	FALSE	0.08	0.619
COV	Cov12	CPI-SS0A76A8E97	HLA-F_LILRB2	simple:P30511	simple:Q8N423	HLA-F	LILRB2	FALSE	FALSE	TRUE	curated	FALSE	0.08	0.44
COV	Cov12	CPI-SS0315F51DD	CXCL8_CXCR2	simple:P10145	simple:P25025	CXCL8	CXCR2	TRUE	FALSE	TRUE	curated	FALSE	0.08	8.144
COV	Cov12	CPI-SS00A6D366F	ADORA2A_NAMPT	simple:P29274	simple:P43490	ADORA2A	NAMPT	TRUE	TRUE	FALSE	I2D,IMEx,InnateDB-All,MINT	FALSE	0.08	3.558
COV	Cov12	CPI-SS0E00478B4	NRP2_VEGFA	simple:O60462	simple:P15692	NRP2	VEGFA	TRUE	TRUE	FALSE	curated	FALSE	0.08	0.575
COV	Cov12	CPI-SS0698C4DC4	CXCL8_CXCR1	simple:P10145	simple:P25024	CXCL8	CXCR1	TRUE	FALSE	TRUE	curated	FALSE	0.08	7.663
COV	Cov12	CPI-SS08F13AD5C	CD80_CD274	simple:P33681	simple:Q9NZQ7	CD80	CD274	FALSE	TRUE	TRUE	curated	FALSE	0.08	0.2
COV	Cov12	CPI-SS0DE0A486F	NRP1_VEGFA	simple:O14786	simple:P15692	NRP1	VEGFA	TRUE	TRUE	FALSE	curated	FALSE	0.08	0.511
COV	Cov12	CPI-SS09C52F54E	LGALS9_SORL1	simple:O00182	simple:Q92673	LGALS9	SORL1	TRUE	FALSE	TRUE	InnateDB-All	FALSE	0.08	0.648
COV	Cov12	CPI-SC0EB8DC52F	CD47_SIRB1 complex	simple:Q08722	complex:SIRB1 complex	CD47		FALSE	TRUE	TRUE	curated	FALSE	0.08	0.392
COV	Cov12	CPI-SS0F00D756A	CD40_TNFSF13B	simple:P25942	simple:Q9Y275	CD40	TNFSF13B	TRUE	TRUE	FALSE	I2D,InnateDB	FALSE	0.12	0.34
COV	Cov12	CPI-SC0A9458008	ICAM1_aXb2 complex	simple:P05362	complex:aXb2 complex	ICAM1		FALSE	TRUE	FALSE	curated	TRUE	0.12	1.133
COV	Cov12	CPI-SS0F66EA6BE	APP_FPR2	simple:P05067	simple:P25090	APP	FPR2	FALSE	FALSE	TRUE	guidetopharmacology.org	FALSE	0.12	0.473
COV	Cov12	CPI-SS0A42A3690	CCL4L2_VSIR	simple:Q8NHW4	simple:Q9H7M9	CCL4L2	VSIR	TRUE	FALSE	TRUE	IMEx,IntAct	FALSE	0.12	0.534
COV	Cov12	CPI-SS080611C5B	ALOX5_ALOX5AP	simple:P09917	simple:P20292	ALOX5	ALOX5AP	FALSE	FALSE	FALSE	guidetopharmacology.org	FALSE	0.12	0.65
COV	Cov12	CPI-CS05426BFFA	IL1 receptor_IL1B	complex:IL1 receptor	simple:P01584		IL1B	TRUE	TRUE	FALSE	curated	FALSE	0.12	2.139
COV	Cov12	CPI-SS03FA58286	TNF_VSIR	simple:P01375	simple:Q9H7M9	TNF	VSIR	TRUE	FALSE	TRUE	IMEx,IntAct	FALSE	0.12	0.329
COV	Cov12	CPI-SS0E7D5974D	TNF_TNFRSF1B	simple:P01375	simple:P20333	TNF	TNFRSF1B	TRUE	FALSE	TRUE	curated	FALSE	0.12	0.539
COV	Cov12	CPI-SS08B7D54A3	TNF_FAS	simple:P01375	simple:P25445	TNF	FAS	TRUE	FALSE	TRUE	InnateDB-All	FALSE	0.12	0.353
COV	Cov12	CPI-SS04B4619D0	TNF_TNFRSF1A	simple:P01375	simple:P19438	TNF	TNFRSF1A	TRUE	FALSE	TRUE	curated	FALSE	0.12	0.367
COV	Cov12	CPI-SS08DA48A5A	CCL3_CCR1	simple:P10147	simple:P32246	CCL3	CCR1	TRUE	FALSE	TRUE	curated	FALSE	0.12	1.131
COV	Cov12	CPI-SS0817CE2B3	CCL3L3_CCR1	simple:P16619	simple:P32246	CCL3L3	CCR1	TRUE	FALSE	TRUE	curated	FALSE	0.12	0.541
COV	Cov12	CPI-SS08102DC9E	CXCL1_CXCR2	simple:P09341	simple:P25025	CXCL1	CXCR2	TRUE	FALSE	TRUE	curated	FALSE	0.12	1.785
COV	Cov12	CPI-SS05D23BCE8	HLA-DPB1_TNFSF13B	simple:HLADPB1	simple:Q9Y275	HLA-DPB1	TNFSF13B	TRUE	TRUE	FALSE	InnateDB-All	FALSE	0.16	1.814
COV	Cov12	CPI-SS02AB0C3E0	SPP1_CD44	simple:P10451	simple:P16070	SPP1	CD44	TRUE	FALSE	TRUE	I2D,IMEx,InnateDB-All,IntAct	FALSE	0.16	8.88
COV	Cov12	CPI-SS01560CA22	CD99_PILRA	simple:P14209	simple:Q9UKJ1	CD99	PILRA	TRUE	FALSE	TRUE	curated	FALSE	0.16	0.221
COV	Cov12	CPI-CS008C9D6E5	IL1 receptor inhibitor_IL1B	complex:IL1 receptor inhibitor	simple:P01584		IL1B	TRUE	TRUE	FALSE	curated	FALSE	0.16	2.165
COV	Cov14	CPI-SS09C52F54E	LGALS9_SORL1	simple:O00182	simple:Q92673	LGALS9	SORL1	TRUE	FALSE	TRUE	InnateDB-All	FALSE	0.028	0.645
COV	Cov14	CPI-SS004C23DCE	EREG_EGFR	simple:O14944	simple:P00533	EREG	EGFR	TRUE	FALSE	TRUE	curated	FALSE	0.028	0.263
COV	Cov14	CPI-SS05D23BCE8	HLA-DPB1_TNFSF13B	simple:HLADPB1	simple:Q9Y275	HLA-DPB1	TNFSF13B	TRUE	TRUE	FALSE	InnateDB-All	FALSE	0.056	0.485
COV	Cov14	CPI-SS09185EA8F	CXCL3_CXCR2	simple:P19876	simple:P25025	CXCL3	CXCR2	TRUE	FALSE	TRUE	curated	FALSE	0.056	0.738
COV	Cov14	CPI-SS0698C4DC4	CXCL8_CXCR1	simple:P10145	simple:P25024	CXCL8	CXCR1	TRUE	FALSE	TRUE	curated	FALSE	0.056	1.748
COV	Cov14	CPI-SS040630206	CXCL2_CXCR1	simple:P19875	simple:P25024	CXCL2	CXCR1	TRUE	FALSE	TRUE	I2D	FALSE	0.056	0.59
COV	Cov14	CPI-SS0E00478B4	NRP2_VEGFA	simple:O60462	simple:P15692	NRP2	VEGFA	TRUE	TRUE	FALSE	curated	FALSE	0.056	0.217
COV	Cov14	CPI-SS0D04AE221	CXCL3_CXCR1	simple:P19876	simple:P25024	CXCL3	CXCR1	TRUE	FALSE	TRUE	I2D	FALSE	0.056	0.488
COV	Cov14	CPI-SS03133B4F2	TFRC_TNFSF13B	simple:P02786	simple:Q9Y275	TFRC	TNFSF13B	TRUE	TRUE	FALSE	IMEx,IntAct	FALSE	0.056	0.38
COV	Cov14	CPI-SS0315F51DD	CXCL8_CXCR2	simple:P10145	simple:P25025	CXCL8	CXCR2	TRUE	FALSE	TRUE	curated	FALSE	0.056	1.998
COV	Cov14	CPI-SS0F562FEA5	CXCL2_CXCR2	simple:P19875	simple:P25025	CXCL2	CXCR2	TRUE	FALSE	TRUE	curated	FALSE	0.056	0.84
COV	Cov14	CPI-SS068C129D6	CSF1_SIRPA	simple:P09603	simple:P78324	CSF1	SIRPA	TRUE	FALSE	TRUE	I2D	FALSE	0.056	0.247
COV	Cov14	CPI-SS03FA58286	TNF_VSIR	simple:P01375	simple:Q9H7M9	TNF	VSIR	TRUE	FALSE	TRUE	IMEx,IntAct	FALSE	0.056	0.436
COV	Cov14	CPI-SS04B4619D0	TNF_TNFRSF1A	simple:P01375	simple:P19438	TNF	TNFRSF1A	TRUE	FALSE	TRUE	curated	FALSE	0.056	0.467
COV	Cov14	CPI-SC0EB8DC52F	CD47_SIRB1 complex	simple:Q08722	complex:SIRB1 complex	CD47		FALSE	TRUE	TRUE	curated	FALSE	0.056	0.247
COV	Cov14	CPI-SS0A42A3690	CCL4L2_VSIR	simple:Q8NHW4	simple:Q9H7M9	CCL4L2	VSIR	TRUE	FALSE	TRUE	IMEx,IntAct	FALSE	0.056	0.459
COV	Cov14	CPI-SS080611C5B	ALOX5_ALOX5AP	simple:P09917	simple:P20292	ALOX5	ALOX5AP	FALSE	FALSE	FALSE	guidetopharmacology.org	FALSE	0.056	0.275
COV	Cov14	CPI-SS08DA48A5A	CCL3_CCR1	simple:P10147	simple:P32246	CCL3	CCR1	TRUE	FALSE	TRUE	curated	FALSE	0.056	0.562
COV	Cov14	CPI-SS030BB46BB	ANXA1_FPR2	simple:P04083	simple:P25090	ANXA1	FPR2	TRUE	FALSE	TRUE	curated	FALSE	0.056	1.586
COV	Cov14	CPI-SS0817CE2B3	CCL3L3_CCR1	simple:P16619	simple:P32246	CCL3L3	CCR1	TRUE	FALSE	TRUE	curated	FALSE	0.056	0.424
COV	Cov14	CPI-SS08B7D54A3	TNF_FAS	simple:P01375	simple:P25445	TNF	FAS	TRUE	FALSE	TRUE	InnateDB-All	FALSE	0.083	0.373
COV	Cov14	CPI-SS0E7D5974D	TNF_TNFRSF1B	simple:P01375	simple:P20333	TNF	TNFRSF1B	TRUE	FALSE	TRUE	curated	FALSE	0.083	0.498
COV	Cov14	CPI-SS02AB0C3E0	SPP1_CD44	simple:P10451	simple:P16070	SPP1	CD44	TRUE	FALSE	TRUE	I2D,IMEx,InnateDB-All,IntAct	FALSE	0.083	2.174
COV	Cov14	CPI-SS0795802F6	CCL4_SLC7A1	simple:P13236	simple:P30825	CCL4	SLC7A1	TRUE	FALSE	TRUE	IMEx,IntAct	FALSE	0.083	0.605
COV	Cov14	CPI-SS03105D292	CSF1_SLC7A1	simple:P09603	simple:P30825	CSF1	SLC7A1	TRUE	FALSE	TRUE	I2D	FALSE	0.083	0.184
COV	Cov14	CPI-SC0A9458008	ICAM1_aXb2 complex	simple:P05362	complex:aXb2 complex	ICAM1		FALSE	TRUE	FALSE	curated	TRUE	0.111	0.413
COV	Cov14	CPI-SS0D4C221B8	ICAM1_AREG	simple:P05362	simple:P15514	ICAM1	AREG	TRUE	TRUE	FALSE	InnateDB-All	FALSE	0.139	0.319
COV	Cov14	CPI-SS0F739D3DB	ANXA1_FPR1	simple:P04083	simple:P21462	ANXA1	FPR1	TRUE	FALSE	TRUE	guidetopharmacology.org	FALSE	0.167	2.523
COV	Cov15	CPI-SS0D04AE221	CXCL3_CXCR1	simple:P19876	simple:P25024	CXCL3	CXCR1	TRUE	FALSE	TRUE	I2D	FALSE	0.028	0.273
COV	Cov15	CPI-SS09185EA8F	CXCL3_CXCR2	simple:P19876	simple:P25025	CXCL3	CXCR2	TRUE	FALSE	TRUE	curated	FALSE	0.028	0.493
COV	Cov15	CPI-SS00A6D366F	ADORA2A_NAMPT	simple:P29274	simple:P43490	ADORA2A	NAMPT	TRUE	TRUE	FALSE	I2D,IMEx,InnateDB-All,MINT	FALSE	0.056	3.59
COV	Cov15	CPI-SC0527EEE7A	C3_aMb2 complex	simple:P01024	complex:aMb2 complex	C3		TRUE	FALSE	FALSE	curated	TRUE	0.056	0.567
COV	Cov15	CPI-SS03FA58286	TNF_VSIR	simple:P01375	simple:Q9H7M9	TNF	VSIR	TRUE	FALSE	TRUE	IMEx,IntAct	FALSE	0.056	0.286
COV	Cov15	CPI-SS09C52F54E	LGALS9_SORL1	simple:O00182	simple:Q92673	LGALS9	SORL1	TRUE	FALSE	TRUE	InnateDB-All	FALSE	0.056	0.361
COV	Cov15	CPI-SS040630206	CXCL2_CXCR1	simple:P19875	simple:P25024	CXCL2	CXCR1	TRUE	FALSE	TRUE	I2D	FALSE	0.056	0.298
COV	Cov15	CPI-SS0F562FEA5	CXCL2_CXCR2	simple:P19875	simple:P25025	CXCL2	CXCR2	TRUE	FALSE	TRUE	curated	FALSE	0.056	0.518
COV	Cov15	CPI-SS0698C4DC4	CXCL8_CXCR1	simple:P10145	simple:P25024	CXCL8	CXCR1	TRUE	FALSE	TRUE	curated	FALSE	0.056	5.16
COV	Cov15	CPI-SS0B01CF3AB	CSF1R_CSF1	simple:P07333	simple:P09603	CSF1R	CSF1	TRUE	TRUE	FALSE	curated	FALSE	0.056	0.506
COV	Cov15	CPI-SS02ACCF1F7	MIF_TNFRSF14	simple:P14174	simple:Q92956	MIF	TNFRSF14	TRUE	FALSE	TRUE	I2D,IntAct	FALSE	0.056	0.162
COV	Cov15	CPI-SS0315F51DD	CXCL8_CXCR2	simple:P10145	simple:P25025	CXCL8	CXCR2	TRUE	FALSE	TRUE	curated	FALSE	0.056	5.381
COV	Cov15	CPI-SS081AD39D7	PECAM1_CD177	simple:P16284	simple:Q8N6Q3	PECAM1	CD177	FALSE	TRUE	FALSE	curated	FALSE	0.056	0.295
COV	Cov15	CPI-SS0C1BD22BC	SPP1_PTGER4	simple:P10451	simple:P35408	SPP1	PTGER4	TRUE	FALSE	TRUE	IMEx,MINT	FALSE	0.083	2.067
COV	Cov15	CPI-SS02AB0C3E0	SPP1_CD44	simple:P10451	simple:P16070	SPP1	CD44	TRUE	FALSE	TRUE	I2D,IMEx,InnateDB-All,IntAct	FALSE	0.111	2.37
COV	Cov15	CPI-SS0703338F5	LGALS9_CD44	simple:O00182	simple:P16070	LGALS9	CD44	TRUE	FALSE	TRUE	InnateDB	FALSE	0.111	0.52
COV	Cov15	CPI-SS0817CE2B3	CCL3L3_CCR1	simple:P16619	simple:P32246	CCL3L3	CCR1	TRUE	FALSE	TRUE	curated	FALSE	0.111	0.668
COV	Cov15	CPI-SS08DA48A5A	CCL3_CCR1	simple:P10147	simple:P32246	CCL3	CCR1	TRUE	FALSE	TRUE	curated	FALSE	0.111	1.118
COV	Cov15	CPI-SS0E7D5974D	TNF_TNFRSF1B	simple:P01375	simple:P20333	TNF	TNFRSF1B	TRUE	FALSE	TRUE	curated	FALSE	0.111	0.842
COV	Cov15	CPI-SS0DE0A486F	NRP1_VEGFA	simple:O14786	simple:P15692	NRP1	VEGFA	TRUE	TRUE	FALSE	curated	FALSE	0.111	0.545
COV	Cov15	CPI-SS0A42A3690	CCL4L2_VSIR	simple:Q8NHW4	simple:Q9H7M9	CCL4L2	VSIR	TRUE	FALSE	TRUE	IMEx,IntAct	FALSE	0.111	0.611
COV	Cov15	CPI-SS080611C5B	ALOX5_ALOX5AP	simple:P09917	simple:P20292	ALOX5	ALOX5AP	FALSE	FALSE	FALSE	guidetopharmacology.org	FALSE	0.111	0.44
COV	Cov15	CPI-SC0B6D68FD5	ICAM1_aMb2 complex	simple:P05362	complex:aMb2 complex	ICAM1		FALSE	TRUE	FALSE	curated	TRUE	0.139	0.83
COV	Cov15	CPI-SS07CCAD9BF	GRN_SORT1	simple:P28799	simple:Q99523	GRN	SORT1	TRUE	FALSE	TRUE	IMEx,InnateDB-All,MINT	FALSE	0.139	0.758
COV	Cov15	CPI-SC0A9458008	ICAM1_aXb2 complex	simple:P05362	complex:aXb2 complex	ICAM1		FALSE	TRUE	FALSE	curated	TRUE	0.167	0.926
COV	Cov15	CPI-SS0E00478B4	NRP2_VEGFA	simple:O60462	simple:P15692	NRP2	VEGFA	TRUE	TRUE	FALSE	curated	FALSE	0.167	0.608
COV	Cov15	CPI-CS05426BFFA	IL1 receptor_IL1B	complex:IL1 receptor	simple:P01584		IL1B	TRUE	TRUE	FALSE	curated	FALSE	0.167	2.239
COV	Cov15	CPI-SS019C98396	TNFSF14_TNFRSF14	simple:O43557	simple:Q92956	TNFSF14	TNFRSF14	TRUE	FALSE	TRUE	curated	FALSE	0.167	0.212
COV	Cov15	CPI-SS0B9B3870A	VEGFA_FLT1	simple:P15692	simple:P17948	VEGFA	FLT1	TRUE	FALSE	TRUE	curated	FALSE	0.194	0.67
COV	Cov15	CPI-SS0302E8E8F	CD74_COPA	simple:P04233	simple:P53621	CD74	COPA	TRUE	TRUE	FALSE	IMEx,IntAct	FALSE	0.278	3.778
COV	Cov15	CPI-SS0C4E86714	TNFRSF1B_GRN	simple:P20333	simple:P28799	TNFRSF1B	GRN	TRUE	TRUE	FALSE	IMEx,InnateDB-All,MINT	FALSE	0.278	0.754
FLU	f72b	CPI-SS040630206	CXCL2_CXCR1	simple:P19875	simple:P25024	CXCL2	CXCR1	TRUE	FALSE	TRUE	I2D	FALSE	0.04	1.876
FLU	f72b	CPI-SS0D04AE221	CXCL3_CXCR1	simple:P19876	simple:P25024	CXCL3	CXCR1	TRUE	FALSE	TRUE	I2D	FALSE	0.04	1.547
FLU	f72b	CPI-SS0F562FEA5	CXCL2_CXCR2	simple:P19875	simple:P25025	CXCL2	CXCR2	TRUE	FALSE	TRUE	curated	FALSE	0.04	2.519
FLU	f72b	CPI-SS09185EA8F	CXCL3_CXCR2	simple:P19876	simple:P25025	CXCL3	CXCR2	TRUE	FALSE	TRUE	curated	FALSE	0.04	2.189
FLU	f72b	CPI-SS0EAB03260	CD1D_LILRB2	simple:P15813	simple:Q8N423	CD1D	LILRB2	FALSE	FALSE	TRUE	curated	FALSE	0.08	0.198
FLU	f72b	CPI-SS0817CE2B3	CCL3L3_CCR1	simple:P16619	simple:P32246	CCL3L3	CCR1	TRUE	FALSE	TRUE	curated	FALSE	0.08	0.94
FLU	f72b	CPI-SS08DA48A5A	CCL3_CCR1	simple:P10147	simple:P32246	CCL3	CCR1	TRUE	FALSE	TRUE	curated	FALSE	0.08	1.259
FLU	f72b	CPI-SS09C52F54E	LGALS9_SORL1	simple:O00182	simple:Q92673	LGALS9	SORL1	TRUE	FALSE	TRUE	InnateDB-All	FALSE	0.12	0.703
FLU	f72b	CPI-SS060B82BBC	JAG1_NOTCH2	simple:P78504	simple:Q04721	JAG1	NOTCH2	FALSE	FALSE	TRUE	curated	FALSE	0.12	0.274
FLU	f72b	CPI-SS080611C5B	ALOX5_ALOX5AP	simple:P09917	simple:P20292	ALOX5	ALOX5AP	FALSE	FALSE	FALSE	guidetopharmacology.org	FALSE	0.12	1.021
FLU	f72b	CPI-SS03133B4F2	TFRC_TNFSF13B	simple:P02786	simple:Q9Y275	TFRC	TNFSF13B	TRUE	TRUE	FALSE	IMEx,IntAct	FALSE	0.12	0.41
FLU	f72b	CPI-SS06CBC985C	LTBR_LTB	simple:P36941	simple:Q06643	LTBR	LTB	FALSE	TRUE	FALSE	curated	FALSE	0.16	0.252
FLU	f72b	CPI-CS05426BFFA	IL1 receptor_IL1B	complex:IL1 receptor	simple:P01584		IL1B	TRUE	TRUE	FALSE	curated	FALSE	0.16	1.539
FLU	f72b	CPI-SS0E7D5974D	TNF_TNFRSF1B	simple:P01375	simple:P20333	TNF	TNFRSF1B	TRUE	FALSE	TRUE	curated	FALSE	0.16	0.856
FLU	f72b	CPI-SS01560CA22	CD99_PILRA	simple:P14209	simple:Q9UKJ1	CD99	PILRA	TRUE	FALSE	TRUE	curated	FALSE	0.16	0.387
FLU	f72b	CPI-SS04B4619D0	TNF_TNFRSF1A	simple:P01375	simple:P19438	TNF	TNFRSF1A	TRUE	FALSE	TRUE	curated	FALSE	0.16	0.351
FLU	f72b	CPI-SS0F9B3B259	TNFSF13_TNFRSF1A	simple:O75888	simple:P19438	TNFSF13	TNFRSF1A	TRUE	FALSE	TRUE	I2D,InnateDB-All	FALSE	0.16	0.542
FLU	f72b	CPI-SS0703338F5	LGALS9_CD44	simple:O00182	simple:P16070	LGALS9	CD44	TRUE	FALSE	TRUE	InnateDB	FALSE	0.16	0.564
FLU	f72b	CPI-SS02EBC1BB0	TNF_NOTCH1	simple:P01375	simple:P46531	TNF	NOTCH1	TRUE	FALSE	TRUE	I2D	FALSE	0.2	0.199
FLU	f72b	CPI-SC0A9458008	ICAM1_aXb2 complex	simple:P05362	complex:aXb2 complex	ICAM1		FALSE	TRUE	FALSE	curated	TRUE	0.2	1.174
FLU	f72b	CPI-CS0DEBE7B69	IL1 receptor_IL1RN	complex:IL1 receptor	simple:P18510		IL1RN	TRUE	TRUE	FALSE	curated	FALSE	0.2	1.087
FLU	f72b	CPI-SC0B6D68FD5	ICAM1_aMb2 complex	simple:P05362	complex:aMb2 complex	ICAM1		FALSE	TRUE	FALSE	curated	TRUE	0.2	0.905
FLU	f72b	CPI-SS03FA58286	TNF_VSIR	simple:P01375	simple:Q9H7M9	TNF	VSIR	TRUE	FALSE	TRUE	IMEx,IntAct	FALSE	0.2	0.334
FLU	f72b	CPI-SS05D23BCE8	HLA-DPB1_TNFSF13B	simple:HLADPB1	simple:Q9Y275	HLA-DPB1	TNFSF13B	TRUE	TRUE	FALSE	InnateDB-All	FALSE	0.24	2.048
FLU	f72b	CPI-SC0EB8DC52F	CD47_SIRB1 complex	simple:Q08722	complex:SIRB1 complex	CD47		FALSE	TRUE	TRUE	curated	FALSE	0.24	0.373
FLU	f72b	CPI-SS0A76A8E97	HLA-F_LILRB2	simple:P30511	simple:Q8N423	HLA-F	LILRB2	FALSE	FALSE	TRUE	curated	FALSE	0.24	0.932
FLU	f72b	CPI-SS0C4E86714	TNFRSF1B_GRN	simple:P20333	simple:P28799	TNFRSF1B	GRN	TRUE	TRUE	FALSE	IMEx,InnateDB-All,MINT	FALSE	0.36	2.27
FLU	f80	CPI-SS08F13AD5C	CD80_CD274	simple:P33681	simple:Q9NZQ7	CD80	CD274	FALSE	TRUE	TRUE	curated	FALSE	0.04	0.57
FLU	f80	CPI-SS081AD39D7	PECAM1_CD177	simple:P16284	simple:Q8N6Q3	PECAM1	CD177	FALSE	TRUE	FALSE	curated	FALSE	0.04	0.286
FLU	f80	CPI-SS0F00D756A	CD40_TNFSF13B	simple:P25942	simple:Q9Y275	CD40	TNFSF13B	TRUE	TRUE	FALSE	I2D,InnateDB	FALSE	0.04	0.551
FLU	f80	CPI-SS03133B4F2	TFRC_TNFSF13B	simple:P02786	simple:Q9Y275	TFRC	TNFSF13B	TRUE	TRUE	FALSE	IMEx,IntAct	FALSE	0.04	0.542
FLU	f80	CPI-SS00A6D366F	ADORA2A_NAMPT	simple:P29274	simple:P43490	ADORA2A	NAMPT	TRUE	TRUE	FALSE	I2D,IMEx,InnateDB-All,MINT	FALSE	0.04	4.353
FLU	f80	CPI-SS0698C4DC4	CXCL8_CXCR1	simple:P10145	simple:P25024	CXCL8	CXCR1	TRUE	FALSE	TRUE	curated	FALSE	0.04	0.549
FLU	f80	CPI-SS03FA58286	TNF_VSIR	simple:P01375	simple:Q9H7M9	TNF	VSIR	TRUE	FALSE	TRUE	IMEx,IntAct	FALSE	0.08	0.27
FLU	f80	CPI-SC0B6D68FD5	ICAM1_aMb2 complex	simple:P05362	complex:aMb2 complex	ICAM1		FALSE	TRUE	FALSE	curated	TRUE	0.08	0.61
FLU	f80	CPI-SS04B4619D0	TNF_TNFRSF1A	simple:P01375	simple:P19438	TNF	TNFRSF1A	TRUE	FALSE	TRUE	curated	FALSE	0.08	0.356
FLU	f80	CPI-SS0A42A3690	CCL4L2_VSIR	simple:Q8NHW4	simple:Q9H7M9	CCL4L2	VSIR	TRUE	FALSE	TRUE	IMEx,IntAct	FALSE	0.08	0.387
FLU	f80	CPI-SS0315F51DD	CXCL8_CXCR2	simple:P10145	simple:P25025	CXCL8	CXCR2	TRUE	FALSE	TRUE	curated	FALSE	0.08	0.877
FLU	f80	CPI-SS08DA48A5A	CCL3_CCR1	simple:P10147	simple:P32246	CCL3	CCR1	TRUE	FALSE	TRUE	curated	FALSE	0.08	0.725
FLU	f80	CPI-SS08B7D54A3	TNF_FAS	simple:P01375	simple:P25445	TNF	FAS	TRUE	FALSE	TRUE	InnateDB-All	FALSE	0.12	0.315
FLU	f80	CPI-SS09C52F54E	LGALS9_SORL1	simple:O00182	simple:Q92673	LGALS9	SORL1	TRUE	FALSE	TRUE	InnateDB-All	FALSE	0.12	0.433
FLU	f80	CPI-SS030BB46BB	ANXA1_FPR2	simple:P04083	simple:P25090	ANXA1	FPR2	TRUE	FALSE	TRUE	curated	FALSE	0.16	0.556
FLU	f80	CPI-SC0A9458008	ICAM1_aXb2 complex	simple:P05362	complex:aXb2 complex	ICAM1		FALSE	TRUE	FALSE	curated	TRUE	0.16	0.63
FLU	f80	CPI-SS0C4E86714	TNFRSF1B_GRN	simple:P20333	simple:P28799	TNFRSF1B	GRN	TRUE	TRUE	FALSE	IMEx,InnateDB-All,MINT	FALSE	0.16	0.927
FLU	f80	CPI-SS05D23BCE8	HLA-DPB1_TNFSF13B	simple:HLADPB1	simple:Q9Y275	HLA-DPB1	TNFSF13B	TRUE	TRUE	FALSE	InnateDB-All	FALSE	0.28	0.713
FLU	f80	CPI-SS0F739D3DB	ANXA1_FPR1	simple:P04083	simple:P21462	ANXA1	FPR1	TRUE	FALSE	TRUE	guidetopharmacology.org	FALSE	0.32	1.613
FLU	f82b	CPI-SS0D04AE221	CXCL3_CXCR1	simple:P19876	simple:P25024	CXCL3	CXCR1	TRUE	FALSE	TRUE	I2D	FALSE	0.04	2.663
FLU	f82b	CPI-SS07AB1C381	PPBP_CXCR1	simple:P02775	simple:P25024	PPBP	CXCR1	TRUE	FALSE	TRUE	curated	FALSE	0.04	3.142
FLU	f82b	CPI-SS09C52F54E	LGALS9_SORL1	simple:O00182	simple:Q92673	LGALS9	SORL1	TRUE	FALSE	TRUE	InnateDB-All	FALSE	0.04	0.834
FLU	f82b	CPI-SS0698C4DC4	CXCL8_CXCR1	simple:P10145	simple:P25024	CXCL8	CXCR1	TRUE	FALSE	TRUE	curated	FALSE	0.08	21.168
FLU	f82b	CPI-SS040630206	CXCL2_CXCR1	simple:P19875	simple:P25024	CXCL2	CXCR1	TRUE	FALSE	TRUE	I2D	FALSE	0.08	2.29
FLU	f82b	CPI-SS0F9B3B259	TNFSF13_TNFRSF1A	simple:O75888	simple:P19438	TNFSF13	TNFRSF1A	TRUE	FALSE	TRUE	I2D,InnateDB-All	FALSE	0.08	0.384
FLU	f82b	CPI-SS0A83A7E30	TNFSF13_FAS	simple:O75888	simple:P25445	TNFSF13	FAS	TRUE	FALSE	TRUE	I2D,InnateDB-All	FALSE	0.08	0.203
FLU	f82b	CPI-SS03FA58286	TNF_VSIR	simple:P01375	simple:Q9H7M9	TNF	VSIR	TRUE	FALSE	TRUE	IMEx,IntAct	FALSE	0.12	0.443
FLU	f82b	CPI-SS080611C5B	ALOX5_ALOX5AP	simple:P09917	simple:P20292	ALOX5	ALOX5AP	FALSE	FALSE	FALSE	guidetopharmacology.org	FALSE	0.12	0.96
FLU	f82b	CPI-SS02EBC1BB0	TNF_NOTCH1	simple:P01375	simple:P46531	TNF	NOTCH1	TRUE	FALSE	TRUE	I2D	FALSE	0.12	0.227
FLU	f82b	CPI-SS0F66EA6BE	APP_FPR2	simple:P05067	simple:P25090	APP	FPR2	FALSE	FALSE	TRUE	guidetopharmacology.org	FALSE	0.12	0.684
FLU	f82b	CPI-SS0C491A3C1	PPBP_CXCR2	simple:P02775	simple:P25025	PPBP	CXCR2	TRUE	FALSE	TRUE	curated	FALSE	0.12	3.606
FLU	f82b	CPI-SS06CBC985C	LTBR_LTB	simple:P36941	simple:Q06643	LTBR	LTB	FALSE	TRUE	FALSE	curated	FALSE	0.12	0.221
FLU	f82b	CPI-SS0C62E5DD8	CXCL1_CXCR1	simple:P09341	simple:P25024	CXCL1	CXCR1	TRUE	FALSE	TRUE	curated	FALSE	0.12	1.984
FLU	f82b	CPI-SS09185EA8F	CXCL3_CXCR2	simple:P19876	simple:P25025	CXCL3	CXCR2	TRUE	FALSE	TRUE	curated	FALSE	0.12	3.126
FLU	f82b	CPI-SS0F562FEA5	CXCL2_CXCR2	simple:P19875	simple:P25025	CXCL2	CXCR2	TRUE	FALSE	TRUE	curated	FALSE	0.16	2.754
FLU	f82b	CPI-SS05D23BCE8	HLA-DPB1_TNFSF13B	simple:HLADPB1	simple:Q9Y275	HLA-DPB1	TNFSF13B	TRUE	TRUE	FALSE	InnateDB-All	FALSE	0.16	1.566
FLU	f82b	CPI-SS0F00D756A	CD40_TNFSF13B	simple:P25942	simple:Q9Y275	CD40	TNFSF13B	TRUE	TRUE	FALSE	I2D,InnateDB	FALSE	0.16	0.168
FLU	f82b	CPI-CS008C9D6E5	IL1 receptor inhibitor_IL1B	complex:IL1 receptor inhibitor	simple:P01584		IL1B	TRUE	TRUE	FALSE	curated	FALSE	0.16	2.084
FLU	f82b	CPI-SS03133B4F2	TFRC_TNFSF13B	simple:P02786	simple:Q9Y275	TFRC	TNFSF13B	TRUE	TRUE	FALSE	IMEx,IntAct	FALSE	0.16	0.591
FLU	f82b	CPI-SS02AB0C3E0	SPP1_CD44	simple:P10451	simple:P16070	SPP1	CD44	TRUE	FALSE	TRUE	I2D,IMEx,InnateDB-All,IntAct	FALSE	0.2	1.603
FLU	f82b	CPI-SC0EB8DC52F	CD47_SIRB1 complex	simple:Q08722	complex:SIRB1 complex	CD47		FALSE	TRUE	TRUE	curated	FALSE	0.2	0.41
FLU	f82b	CPI-SS0315F51DD	CXCL8_CXCR2	simple:P10145	simple:P25025	CXCL8	CXCR2	TRUE	FALSE	TRUE	curated	FALSE	0.24	21.631
FLU	f82b	CPI-SC0A9458008	ICAM1_aXb2 complex	simple:P05362	complex:aXb2 complex	ICAM1		FALSE	TRUE	FALSE	curated	TRUE	0.24	0.953
FLU	f82b	CPI-CS05426BFFA	IL1 receptor_IL1B	complex:IL1 receptor	simple:P01584		IL1B	TRUE	TRUE	FALSE	curated	FALSE	0.24	2.191
FLU	f82b	CPI-SS073C1B796	CD52_SIGLEC10	simple:P31358	simple:Q96LC7	CD52	SIGLEC10	TRUE	FALSE	FALSE	curated	FALSE	0.24	0.388
FLU	f82b	CPI-SS04B4619D0	TNF_TNFRSF1A	simple:P01375	simple:P19438	TNF	TNFRSF1A	TRUE	FALSE	TRUE	curated	FALSE	0.24	0.394
FLU	f82b	CPI-SS0E7D5974D	TNF_TNFRSF1B	simple:P01375	simple:P20333	TNF	TNFRSF1B	TRUE	FALSE	TRUE	curated	FALSE	0.24	0.847
FLU	f82b	CPI-SS08B7D54A3	TNF_FAS	simple:P01375	simple:P25445	TNF	FAS	TRUE	FALSE	TRUE	InnateDB-All	FALSE	0.24	0.213
FLU	f82b	CPI-SS08102DC9E	CXCL1_CXCR2	simple:P09341	simple:P25025	CXCL1	CXCR2	TRUE	FALSE	TRUE	curated	FALSE	0.28	2.448
FLU	f82b	CPI-SS0A76A8E97	HLA-F_LILRB2	simple:P30511	simple:Q8N423	HLA-F	LILRB2	FALSE	FALSE	TRUE	curated	FALSE	0.28	0.542
FLU	f82b	CPI-CS0DEBE7B69	IL1 receptor_IL1RN	complex:IL1 receptor	simple:P18510		IL1RN	TRUE	TRUE	FALSE	curated	FALSE	0.28	0.96
FLU	f82b	CPI-SS08FAC0A55	PLXNB2_SEMA4D	simple:O15031	simple:Q92854	PLXNB2	SEMA4D	FALSE	TRUE	TRUE	curated	FALSE	0.32	0.329
FLU	f82b	CPI-SS0C4E86714	TNFRSF1B_GRN	simple:P20333	simple:P28799	TNFRSF1B	GRN	TRUE	TRUE	FALSE	IMEx,InnateDB-All,MINT	FALSE	0.36	1.513
FLU	f83a	CPI-CS05426BFFA	IL1 receptor_IL1B	complex:IL1 receptor	simple:P01584		IL1B	TRUE	TRUE	FALSE	curated	FALSE	0.04	0.528
FLU	f83a	CPI-SS09185EA8F	CXCL3_CXCR2	simple:P19876	simple:P25025	CXCL3	CXCR2	TRUE	FALSE	TRUE	curated	FALSE	0.04	1.068
FLU	f83a	CPI-SS0F562FEA5	CXCL2_CXCR2	simple:P19875	simple:P25025	CXCL2	CXCR2	TRUE	FALSE	TRUE	curated	FALSE	0.04	1.032
FLU	f83a	CPI-SS0D04AE221	CXCL3_CXCR1	simple:P19876	simple:P25024	CXCL3	CXCR1	TRUE	FALSE	TRUE	I2D	FALSE	0.04	0.463
FLU	f83a	CPI-SS0A83A7E30	TNFSF13_FAS	simple:O75888	simple:P25445	TNFSF13	FAS	TRUE	FALSE	TRUE	I2D,InnateDB-All	FALSE	0.08	0.29
FLU	f83a	CPI-SS068C129D6	CSF1_SIRPA	simple:P09603	simple:P78324	CSF1	SIRPA	TRUE	FALSE	TRUE	I2D	FALSE	0.08	0.295
FLU	f83a	CPI-SC0527EEE7A	C3_aMb2 complex	simple:P01024	complex:aMb2 complex	C3		TRUE	FALSE	FALSE	curated	TRUE	0.08	0.254
FLU	f83a	CPI-SS03E48EFEA	C3_C3AR1	simple:P01024	simple:Q16581	C3	C3AR1	TRUE	FALSE	TRUE	guidetopharmacology.org	FALSE	0.08	0.302
FLU	f83a	CPI-SC0EB8DC52F	CD47_SIRB1 complex	simple:Q08722	complex:SIRB1 complex	CD47		FALSE	TRUE	TRUE	curated	FALSE	0.08	0.502
FLU	f83a	CPI-SS03133B4F2	TFRC_TNFSF13B	simple:P02786	simple:Q9Y275	TFRC	TNFSF13B	TRUE	TRUE	FALSE	IMEx,IntAct	FALSE	0.08	3.448
FLU	f83a	CPI-SS080611C5B	ALOX5_ALOX5AP	simple:P09917	simple:P20292	ALOX5	ALOX5AP	FALSE	FALSE	FALSE	guidetopharmacology.org	FALSE	0.08	0.872
FLU	f83a	CPI-SS05D23BCE8	HLA-DPB1_TNFSF13B	simple:HLADPB1	simple:Q9Y275	HLA-DPB1	TNFSF13B	TRUE	TRUE	FALSE	InnateDB-All	FALSE	0.08	3.876
FLU	f83a	CPI-SC0B6D68FD5	ICAM1_aMb2 complex	simple:P05362	complex:aMb2 complex	ICAM1		FALSE	TRUE	FALSE	curated	TRUE	0.12	0.344
FLU	f83a	CPI-SC0A9458008	ICAM1_aXb2 complex	simple:P05362	complex:aXb2 complex	ICAM1		FALSE	TRUE	FALSE	curated	TRUE	0.12	0.409
FLU	f83a	CPI-SS0E00478B4	NRP2_VEGFA	simple:O60462	simple:P15692	NRP2	VEGFA	TRUE	TRUE	FALSE	curated	FALSE	0.12	0.496
FLU	f83a	CPI-SS0DE0A486F	NRP1_VEGFA	simple:O14786	simple:P15692	NRP1	VEGFA	TRUE	TRUE	FALSE	curated	FALSE	0.12	0.267
FLU	f83a	CPI-SS0F9B3B259	TNFSF13_TNFRSF1A	simple:O75888	simple:P19438	TNFSF13	TNFRSF1A	TRUE	FALSE	TRUE	I2D,InnateDB-All	FALSE	0.12	0.371
FLU	f83a	CPI-SS0F66EA6BE	APP_FPR2	simple:P05067	simple:P25090	APP	FPR2	FALSE	FALSE	TRUE	guidetopharmacology.org	FALSE	0.12	0.502
FLU	f83a	CPI-SS09C52F54E	LGALS9_SORL1	simple:O00182	simple:Q92673	LGALS9	SORL1	TRUE	FALSE	TRUE	InnateDB-All	FALSE	0.12	0.626
FLU	f83a	CPI-SS02AB0C3E0	SPP1_CD44	simple:P10451	simple:P16070	SPP1	CD44	TRUE	FALSE	TRUE	I2D,IMEx,InnateDB-All,IntAct	FALSE	0.12	2.132
FLU	f83a	CPI-SS0F739D3DB	ANXA1_FPR1	simple:P04083	simple:P21462	ANXA1	FPR1	TRUE	FALSE	TRUE	guidetopharmacology.org	FALSE	0.16	5.735
FLU	f83a	CPI-SS030BB46BB	ANXA1_FPR2	simple:P04083	simple:P25090	ANXA1	FPR2	TRUE	FALSE	TRUE	curated	FALSE	0.16	4.899
FLU	f83a	CPI-SS0F00D756A	CD40_TNFSF13B	simple:P25942	simple:Q9Y275	CD40	TNFSF13B	TRUE	TRUE	FALSE	I2D,InnateDB	FALSE	0.16	0.382
FLU	f83a	CPI-SS08FAC0A55	PLXNB2_SEMA4D	simple:O15031	simple:Q92854	PLXNB2	SEMA4D	FALSE	TRUE	TRUE	curated	FALSE	0.2	0.207
FLU	f83a	CPI-SS01560CA22	CD99_PILRA	simple:P14209	simple:Q9UKJ1	CD99	PILRA	TRUE	FALSE	TRUE	curated	FALSE	0.2	0.321
FLU	f83a	CPI-SS0A76A8E97	HLA-F_LILRB2	simple:P30511	simple:Q8N423	HLA-F	LILRB2	FALSE	FALSE	TRUE	curated	FALSE	0.28	0.6
FLU	f84	CPI-SS09C52F54E	LGALS9_SORL1	simple:O00182	simple:Q92673	LGALS9	SORL1	TRUE	FALSE	TRUE	InnateDB-All	FALSE	0.04	0.895
FLU	f84	CPI-SS081AD39D7	PECAM1_CD177	simple:P16284	simple:Q8N6Q3	PECAM1	CD177	FALSE	TRUE	FALSE	curated	FALSE	0.04	1.214
FLU	f84	CPI-SS040630206	CXCL2_CXCR1	simple:P19875	simple:P25024	CXCL2	CXCR1	TRUE	FALSE	TRUE	I2D	FALSE	0.04	1.842
FLU	f84	CPI-SS0D04AE221	CXCL3_CXCR1	simple:P19876	simple:P25024	CXCL3	CXCR1	TRUE	FALSE	TRUE	I2D	FALSE	0.04	1.881
FLU	f84	CPI-SS09185EA8F	CXCL3_CXCR2	simple:P19876	simple:P25025	CXCL3	CXCR2	TRUE	FALSE	TRUE	curated	FALSE	0.04	2.337
FLU	f84	CPI-SS0F562FEA5	CXCL2_CXCR2	simple:P19875	simple:P25025	CXCL2	CXCR2	TRUE	FALSE	TRUE	curated	FALSE	0.04	2.297
FLU	f84	CPI-SS0DE0A486F	NRP1_VEGFA	simple:O14786	simple:P15692	NRP1	VEGFA	TRUE	TRUE	FALSE	curated	FALSE	0.08	1.068
FLU	f84	CPI-SS0703338F5	LGALS9_CD44	simple:O00182	simple:P16070	LGALS9	CD44	TRUE	FALSE	TRUE	InnateDB	FALSE	0.08	0.744
FLU	f84	CPI-SS068C129D6	CSF1_SIRPA	simple:P09603	simple:P78324	CSF1	SIRPA	TRUE	FALSE	TRUE	I2D	FALSE	0.08	0.365
FLU	f84	CPI-SS0817CE2B3	CCL3L3_CCR1	simple:P16619	simple:P32246	CCL3L3	CCR1	TRUE	FALSE	TRUE	curated	FALSE	0.08	0.499
FLU	f84	CPI-SS08DA48A5A	CCL3_CCR1	simple:P10147	simple:P32246	CCL3	CCR1	TRUE	FALSE	TRUE	curated	FALSE	0.12	0.327
FLU	f84	CPI-SS02ACCF1F7	MIF_TNFRSF14	simple:P14174	simple:Q92956	MIF	TNFRSF14	TRUE	FALSE	TRUE	I2D,IntAct	FALSE	0.12	0.175
FLU	f84	CPI-SS0F66EA6BE	APP_FPR2	simple:P05067	simple:P25090	APP	FPR2	FALSE	FALSE	TRUE	guidetopharmacology.org	FALSE	0.12	0.587
FLU	f84	CPI-SS0EAB03260	CD1D_LILRB2	simple:P15813	simple:Q8N423	CD1D	LILRB2	FALSE	FALSE	TRUE	curated	FALSE	0.16	0.174
FLU	f84	CPI-SC0EB8DC52F	CD47_SIRB1 complex	simple:Q08722	complex:SIRB1 complex	CD47		FALSE	TRUE	TRUE	curated	FALSE	0.16	0.381
FLU	f84	CPI-SS03133B4F2	TFRC_TNFSF13B	simple:P02786	simple:Q9Y275	TFRC	TNFSF13B	TRUE	TRUE	FALSE	IMEx,IntAct	FALSE	0.16	0.377
FLU	f84	CPI-SS01560CA22	CD99_PILRA	simple:P14209	simple:Q9UKJ1	CD99	PILRA	TRUE	FALSE	TRUE	curated	FALSE	0.16	0.29
FLU	f84	CPI-SS030BB46BB	ANXA1_FPR2	simple:P04083	simple:P25090	ANXA1	FPR2	TRUE	FALSE	TRUE	curated	FALSE	0.16	3.657
FLU	f84	CPI-SS0F739D3DB	ANXA1_FPR1	simple:P04083	simple:P21462	ANXA1	FPR1	TRUE	FALSE	TRUE	guidetopharmacology.org	FALSE	0.16	4.901
FLU	f84	CPI-SS02AB0C3E0	SPP1_CD44	simple:P10451	simple:P16070	SPP1	CD44	TRUE	FALSE	TRUE	I2D,IMEx,InnateDB-All,IntAct	FALSE	0.2	7.072
FLU	f84	CPI-SS0C4E86714	TNFRSF1B_GRN	simple:P20333	simple:P28799	TNFRSF1B	GRN	TRUE	TRUE	FALSE	IMEx,InnateDB-All,MINT	FALSE	0.2	2.129
FLU	f84	CPI-SS05D23BCE8	HLA-DPB1_TNFSF13B	simple:HLADPB1	simple:Q9Y275	HLA-DPB1	TNFSF13B	TRUE	TRUE	FALSE	InnateDB-All	FALSE	0.24	0.33
FLU	f84	CPI-SS08FAC0A55	PLXNB2_SEMA4D	simple:O15031	simple:Q92854	PLXNB2	SEMA4D	FALSE	TRUE	TRUE	curated	FALSE	0.24	0.233
FLU	f84	CPI-SS0302E8E8F	CD74_COPA	simple:P04233	simple:P53621	CD74	COPA	TRUE	TRUE	FALSE	IMEx,IntAct	FALSE	0.36	0.99
HC	HC17	CPI-SS0F562FEA5	CXCL2_CXCR2	simple:P19875	simple:P25025	CXCL2	CXCR2	TRUE	FALSE	TRUE	curated	FALSE	0.04	2.083
HC	HC17	CPI-SS040630206	CXCL2_CXCR1	simple:P19875	simple:P25024	CXCL2	CXCR1	TRUE	FALSE	TRUE	I2D	FALSE	0.04	1.5
HC	HC17	CPI-SS0898D7F7F	TNFRSF10B_TNFSF10	simple:O14763	simple:P50591	TNFRSF10B	TNFSF10	TRUE	TRUE	FALSE	curated	FALSE	0.08	0.3
HC	HC17	CPI-SS0F66EA6BE	APP_FPR2	simple:P05067	simple:P25090	APP	FPR2	FALSE	FALSE	TRUE	guidetopharmacology.org	FALSE	0.08	0.917
HC	HC17	CPI-SS080611C5B	ALOX5_ALOX5AP	simple:P09917	simple:P20292	ALOX5	ALOX5AP	FALSE	FALSE	FALSE	guidetopharmacology.org	FALSE	0.12	0.667
HC	HC17	CPI-SS08FAC0A55	PLXNB2_SEMA4D	simple:O15031	simple:Q92854	PLXNB2	SEMA4D	FALSE	TRUE	TRUE	curated	FALSE	0.16	0.683
HC	HC17	CPI-SS06207F70E	CD226_NECTIN2	simple:Q15762	simple:Q92692	CD226	NECTIN2	FALSE	TRUE	TRUE	curated	FALSE	0.16	0.817
HC	HC17	CPI-SS05D23BCE8	HLA-DPB1_TNFSF13B	simple:HLADPB1	simple:Q9Y275	HLA-DPB1	TNFSF13B	TRUE	TRUE	FALSE	InnateDB-All	FALSE	0.16	5.833
HC	HC17	CPI-SS0302E8E8F	CD74_COPA	simple:P04233	simple:P53621	CD74	COPA	TRUE	TRUE	FALSE	IMEx,IntAct	FALSE	0.24	12.083
HC	HC27	CPI-SS0F562FEA5	CXCL2_CXCR2	simple:P19875	simple:P25025	CXCL2	CXCR2	TRUE	FALSE	TRUE	curated	FALSE	0.062	1.041
HC	HC27	CPI-SS068C129D6	CSF1_SIRPA	simple:P09603	simple:P78324	CSF1	SIRPA	TRUE	FALSE	TRUE	I2D	FALSE	0.062	0.136
HC	HC27	CPI-SS08DA48A5A	CCL3_CCR1	simple:P10147	simple:P32246	CCL3	CCR1	TRUE	FALSE	TRUE	curated	FALSE	0.062	0.642
HC	HC27	CPI-SS0817CE2B3	CCL3L3_CCR1	simple:P16619	simple:P32246	CCL3L3	CCR1	TRUE	FALSE	TRUE	curated	FALSE	0.062	0.309
HC	HC27	CPI-SS02AB0C3E0	SPP1_CD44	simple:P10451	simple:P16070	SPP1	CD44	TRUE	FALSE	TRUE	I2D,IMEx,InnateDB-All,IntAct	FALSE	0.125	0.547
HC	HC27	CPI-SS080611C5B	ALOX5_ALOX5AP	simple:P09917	simple:P20292	ALOX5	ALOX5AP	FALSE	FALSE	FALSE	guidetopharmacology.org	FALSE	0.125	0.477
HC	HC27	CPI-CS008C9D6E5	IL1 receptor inhibitor_IL1B	complex:IL1 receptor inhibitor	simple:P01584		IL1B	TRUE	TRUE	FALSE	curated	FALSE	0.25	1.211
HC	HC27	CPI-SS0F9B3B259	TNFSF13_TNFRSF1A	simple:O75888	simple:P19438	TNFSF13	TNFRSF1A	TRUE	FALSE	TRUE	I2D,InnateDB-All	FALSE	0.25	0.441
HC	HC27	CPI-SS04B4619D0	TNF_TNFRSF1A	simple:P01375	simple:P19438	TNF	TNFRSF1A	TRUE	FALSE	TRUE	curated	FALSE	0.25	0.525
HC	HC27	CPI-SS02EBC1BB0	TNF_NOTCH1	simple:P01375	simple:P46531	TNF	NOTCH1	TRUE	FALSE	TRUE	I2D	FALSE	0.25	0.511
HC	HC27	CPI-SC0A9458008	ICAM1_aXb2 complex	simple:P05362	complex:aXb2 complex	ICAM1		FALSE	TRUE	FALSE	curated	TRUE	0.312	0.77
HC	HC27	CPI-SS0E7D5974D	TNF_TNFRSF1B	simple:P01375	simple:P20333	TNF	TNFRSF1B	TRUE	FALSE	TRUE	curated	FALSE	0.375	0.851
HC	HC27	CPI-SS03FA58286	TNF_VSIR	simple:P01375	simple:Q9H7M9	TNF	VSIR	TRUE	FALSE	TRUE	IMEx,IntAct	FALSE	0.375	0.708
HC	HC27	CPI-SS0C4E86714	TNFRSF1B_GRN	simple:P20333	simple:P28799	TNFRSF1B	GRN	TRUE	TRUE	FALSE	IMEx,InnateDB-All,MINT	FALSE	0.438	1.165
HC	HC33	CPI-SS09C52F54E	LGALS9_SORL1	simple:O00182	simple:Q92673	LGALS9	SORL1	TRUE	FALSE	TRUE	InnateDB-All	FALSE	0.08	1.106
HC	HC33	CPI-SS0EAB03260	CD1D_LILRB2	simple:P15813	simple:Q8N423	CD1D	LILRB2	FALSE	FALSE	TRUE	curated	FALSE	0.08	0.346
HC	HC33	CPI-SS0F562FEA5	CXCL2_CXCR2	simple:P19875	simple:P25025	CXCL2	CXCR2	TRUE	FALSE	TRUE	curated	FALSE	0.08	1.239
HC	HC33	CPI-SS040630206	CXCL2_CXCR1	simple:P19875	simple:P25024	CXCL2	CXCR1	TRUE	FALSE	TRUE	I2D	FALSE	0.08	0.777
HC	HC33	CPI-SC0527EEE7A	C3_aMb2 complex	simple:P01024	complex:aMb2 complex	C3		TRUE	FALSE	FALSE	curated	TRUE	0.12	0.2
HC	HC33	CPI-SS0315F51DD	CXCL8_CXCR2	simple:P10145	simple:P25025	CXCL8	CXCR2	TRUE	FALSE	TRUE	curated	FALSE	0.12	7.697
HC	HC33	CPI-SS05D23BCE8	HLA-DPB1_TNFSF13B	simple:HLADPB1	simple:Q9Y275	HLA-DPB1	TNFSF13B	TRUE	TRUE	FALSE	InnateDB-All	FALSE	0.16	1.038
HC	HC33	CPI-CS05426BFFA	IL1 receptor_IL1B	complex:IL1 receptor	simple:P01584		IL1B	TRUE	TRUE	FALSE	curated	FALSE	0.16	1.883
HC	HC33	CPI-SS0F9B3B259	TNFSF13_TNFRSF1A	simple:O75888	simple:P19438	TNFSF13	TNFRSF1A	TRUE	FALSE	TRUE	I2D,InnateDB-All	FALSE	0.16	0.415
HC	HC33	CPI-SS0698C4DC4	CXCL8_CXCR1	simple:P10145	simple:P25024	CXCL8	CXCR1	TRUE	FALSE	TRUE	curated	FALSE	0.16	7.236
HC	HC33	CPI-SS03133B4F2	TFRC_TNFSF13B	simple:P02786	simple:Q9Y275	TFRC	TNFSF13B	TRUE	TRUE	FALSE	IMEx,IntAct	FALSE	0.2	0.476
HC	HC33	CPI-SS02AB0C3E0	SPP1_CD44	simple:P10451	simple:P16070	SPP1	CD44	TRUE	FALSE	TRUE	I2D,IMEx,InnateDB-All,IntAct	FALSE	0.2	0.423
HC	HC33	CPI-SC0A9458008	ICAM1_aXb2 complex	simple:P05362	complex:aXb2 complex	ICAM1		FALSE	TRUE	FALSE	curated	TRUE	0.2	1.076
HC	HC33	CPI-SC0B6D68FD5	ICAM1_aMb2 complex	simple:P05362	complex:aMb2 complex	ICAM1		FALSE	TRUE	FALSE	curated	TRUE	0.2	0.741
HC	HC33	CPI-SS080611C5B	ALOX5_ALOX5AP	simple:P09917	simple:P20292	ALOX5	ALOX5AP	FALSE	FALSE	FALSE	guidetopharmacology.org	FALSE	0.24	1.016
HC	HC33	CPI-SS06CBC985C	LTBR_LTB	simple:P36941	simple:Q06643	LTBR	LTB	FALSE	TRUE	FALSE	curated	FALSE	0.24	0.282
HC	HC33	CPI-SS01560CA22	CD99_PILRA	simple:P14209	simple:Q9UKJ1	CD99	PILRA	TRUE	FALSE	TRUE	curated	FALSE	0.24	0.292
HC	HC33	CPI-SC0F4AC5AA2	ICAM1_aLb2 complex	simple:P05362	complex:aLb2 complex	ICAM1		FALSE	TRUE	FALSE	curated	TRUE	0.28	0.707
HC	HC33	CPI-SC0329D5397	ICAM3_aLb2 complex	simple:P32942	complex:aLb2 complex	ICAM3		FALSE	FALSE	FALSE	curated	TRUE	0.28	0.457
HC	HC33	CPI-SS0E9A581F8	ICAM1_ITGAL	simple:P05362	simple:P20701	ICAM1	ITGAL	FALSE	TRUE	TRUE	curated	FALSE	0.28	0.707
HC	HC33	CPI-SS0C4E86714	TNFRSF1B_GRN	simple:P20333	simple:P28799	TNFRSF1B	GRN	TRUE	TRUE	FALSE	IMEx,InnateDB-All,MINT	FALSE	0.36	1.204
HC	HC33	CPI-SS0302E8E8F	CD74_COPA	simple:P04233	simple:P53621	CD74	COPA	TRUE	TRUE	FALSE	IMEx,IntAct	FALSE	0.44	2.567
HC	Cov03	CPI-SS05D23BCE8	HLA-DPB1_TNFSF13B	simple:HLADPB1	simple:Q9Y275	HLA-DPB1	TNFSF13B	TRUE	TRUE	FALSE	InnateDB-All	FALSE	0.08	0.613
HC	Cov03	CPI-SS0F00D756A	CD40_TNFSF13B	simple:P25942	simple:Q9Y275	CD40	TNFSF13B	TRUE	TRUE	FALSE	I2D,InnateDB	FALSE	0.08	1.113
HC	Cov03	CPI-SS0C4E86714	TNFRSF1B_GRN	simple:P20333	simple:P28799	TNFRSF1B	GRN	TRUE	TRUE	FALSE	IMEx,InnateDB-All,MINT	FALSE	0.2	3.119

## Sheet: Mac-Neu interact penetrance
Supplemental File 5. CellPhone Database
interacting_pair	COV	FLU	HC	COV-FLU	FLU-HC	COV-HC
CXCL2_CXCR1	1	0.6	0.4	0.4	0.2	0.6
CXCL2_CXCR2	1	0.8	0.6	0.2	0.2	0.4
CXCL3_CXCR2	1	0.8	0	0.2	0.8	1
CXCL3_CXCR1	1	0.8	0	0.2	0.8	1
CXCL8_CXCR1	0.8	0.4	0.2	0.4	0.2	0.6
CXCL8_CXCR2	0.8	0.4	0.2	0.4	0.2	0.6
TNF_NOTCH1	0.2	0.4	0.2	-0.2	0.2	0
ALOX5_ALOX5AP	1	0.6	0.6	0.4	0	0.4
TNFSF13_TNFRSF1A	0.4	0.6	0.4	-0.2	0.2	0
CXCL1_CXCR2	0.4	0.2	0	0.2	0.2	0.4
CCL4L2_VSIR	1	0.2	0	0.8	0.2	1
CCL3_CCR1	1	0.6	0.2	0.4	0.4	0.8
CXCL1_CXCR1	0.4	0.2	0	0.2	0.2	0.4
CCL3L3_CCR1	1	0.4	0.2	0.6	0.2	0.8
CD47_SIRB1 complex	0.8	0.8	0	0	0.8	0.8
LGALS9_SORL1	1	1	0.2	0	0.8	0.8
ANXA1_FPR1	0.4	0.6	0	-0.2	0.6	0.4
APP_FPR2	0.4	0.6	0.2	-0.2	0.4	0.2
ICAM1_aMb2 complex	0.6	0.6	0.2	0	0.4	0.4
CD40_TNFSF13B	0.6	0.6	0.2	0	0.4	0.4
TNF_VSIR	0.8	0.6	0.2	0.2	0.4	0.6
TFRC_TNFSF13B	0.8	1	0.2	-0.2	0.8	0.6
ICAM1_aXb2 complex	1	0.8	0.4	0.2	0.4	0.6
TNF_TNFRSF1A	0.8	0.6	0.2	0.2	0.4	0.6
TNF_TNFRSF1B	1	0.4	0.2	0.6	0.2	0.8
TNFRSF1B_GRN	0.6	0.8	0.6	-0.2	0.2	0
HLA-F_LILRB2	0.6	0.6	0	0	0.6	0.6
CD55_ADGRE5	0.2	0	0	0.2	0	0.2
C3_aMb2 complex	0.4	0.2	0.2	0.2	0	0.2
PECAM1_CD177	0.4	0.4	0	0	0.4	0.4
CD99_PILRA	0.4	0.6	0.2	-0.2	0.4	0.2
SPP1_CD44	0.8	0.6	0.4	0.2	0.2	0.4
HLA-DPB1_TNFSF13B	0.6	1	0.6	-0.4	0.4	0
IL1 receptor inhibitor_IL1B	0.4	0.2	0.2	0.2	0	0.2
IL1 receptor_IL1B	0.6	0.6	0.2	0	0.4	0.4
LGALS9_CD44	0.4	0.4	0	0	0.4	0.4
CD52_SIGLEC10	0.2	0.2	0	0	0.2	0.2
CD74_COPA	0.4	0.2	0.4	0.2	-0.2	0
CSF1_SIRPA	0.4	0.4	0.2	0	0.2	0.2
ADORA2A_NAMPT	0.4	0.2	0	0.2	0.2	0.4
NRP2_VEGFA	0.6	0.2	0	0.4	0.2	0.6
CD80_CD274	0.2	0.2	0	0	0.2	0.2
NRP1_VEGFA	0.4	0.4	0	0	0.4	0.4
TNF_FAS	0.4	0.4	0	0	0.4	0.4
EREG_EGFR	0.2	0	0	0.2	0	0.2
ANXA1_FPR2	0.2	0.6	0	-0.4	0.6	0.2
CCL4_SLC7A1	0.2	0	0	0.2	0	0.2
CSF1_SLC7A1	0.2	0	0	0.2	0	0.2
ICAM1_AREG	0.2	0	0	0.2	0	0.2
CSF1R_CSF1	0.2	0	0	0.2	0	0.2
MIF_TNFRSF14	0.2	0.2	0	0	0.2	0.2
SPP1_PTGER4	0.2	0	0	0.2	0	0.2
GRN_SORT1	0.2	0	0	0.2	0	0.2
TNFSF14_TNFRSF14	0.2	0	0	0.2	0	0.2
VEGFA_FLT1	0.2	0	0	0.2	0	0.2
CD1D_LILRB2	0	0.4	0.2	-0.4	0.2	-0.2
JAG1_NOTCH2	0	0.2	0	-0.2	0.2	0
LTBR_LTB	0	0.4	0.2	-0.4	0.2	-0.2
IL1 receptor_IL1RN	0	0.4	0	-0.4	0.4	0
PPBP_CXCR1	0	0.2	0	-0.2	0.2	0
TNFSF13_FAS	0	0.4	0	-0.4	0.4	0
PPBP_CXCR2	0	0.2	0	-0.2	0.2	0
PLXNB2_SEMA4D	0	0.6	0.2	-0.6	0.4	-0.2
C3_C3AR1	0	0.2	0	-0.2	0.2	0
TNFRSF10B_TNFSF10	0	0	0.2	0	-0.2	-0.2
CD226_NECTIN2	0	0	0.2	0	-0.2	-0.2
ICAM1_aLb2 complex	0	0	0.2	0	-0.2	-0.2
ICAM3_aLb2 complex	0	0	0.2	0	-0.2	-0.2
ICAM1_ITGAL	0	0	0.2	0	-0.2	-0.2
